# Supplementary material for: Microwave Irradiation Pre-Treatment as a Sustainable Method to Obtain Bioactive Hydrolysates from Chicken Feathers
Source: Int J Mol Sci. 2025 Jun 30;26(13):6344. doi: 10.3390/ijms26136344 (PMC12250314; doi:10.3390/ijms26136344)
Supplement: Supplementary file 1 [file ijms-26-06344-s001.zip]

Archive with 1 entries (1 files):
- ijms-3680249-supplementary.xlsx
