# Supplementary material for: Microwave Irradiation Pre-Treatment as a Sustainable Method to Obtain Bioactive Hydrolysates from Chicken Feathers
Source: Int J Mol Sci. 2025 Jun 30;26(13):6344. doi: 10.3390/ijms26136344 (PMC12250314; doi:10.3390/ijms26136344)
Supplement: Supplementary file 1 [file ijms-26-06344-s001.zip › ijms-3680249-supplementary.xlsx]

## Sheet: Figure S1
Figure S1
Figure S1. Heatmap of differential expression analysis of the four groups of studied samples (MWA, A, MWC and C).

## Sheet: C
	Table S1. Peptides identified by LC-MS/MS in the samples C, MWC, A, and MWA
	Protein accession	Protein of origin	Expected mass (m/z)	Expected molecular mass	Charge (+)	Calculated molecular mass	Peptide sequence
	K1C9_HUMAN	Keratin, type I cytoskeletal 9 OS=Homo sapiens OX=9606 GN=KRT9 PE=1 SV=3	702.353	701.345	1	701.298	HEVSSSG
	K1C9_HUMAN	Keratin, type I cytoskeletal 9 OS=Homo sapiens OX=9606 GN=KRT9 PE=1 SV=3	708.332	707.325	1	707.324	LGGGFGGGS
	K1C9_HUMAN	Keratin, type I cytoskeletal 9 OS=Homo sapiens OX=9606 GN=KRT9 PE=1 SV=3	708.402	707.394	1	707.335	RGFGGASG
	K1C9_HUMAN	Keratin, type I cytoskeletal 9 OS=Homo sapiens OX=9606 GN=KRT9 PE=1 SV=3	402.221	802.427	2	802.43	GLGSGGSIR
	K1C9_HUMAN	Keratin, type I cytoskeletal 9 OS=Homo sapiens OX=9606 GN=KRT9 PE=1 SV=3	405.707	809.399	2	809.403	NSRLASY
	K1C9_HUMAN	Keratin, type I cytoskeletal 9 OS=Homo sapiens OX=9606 GN=KRT9 PE=1 SV=3	407.229	812.444	2	812.439	NVAPGKDL
	K1C9_HUMAN	Keratin, type I cytoskeletal 9 OS=Homo sapiens OX=9606 GN=KRT9 PE=1 SV=3	819.4	818.393	1	818.352	GGGGGGLGSGGS
	K1C9_HUMAN	Keratin, type I cytoskeletal 9 OS=Homo sapiens OX=9606 GN=KRT9 PE=1 SV=3	410.211	818.407	2	818.331	GGSHGGGSGF
	K1C9_HUMAN	Keratin, type I cytoskeletal 9 OS=Homo sapiens OX=9606 GN=KRT9 PE=1 SV=3	417.227	832.439	2	832.44	LGSGGSIRS
	K1C9_HUMAN	Keratin, type I cytoskeletal 9 OS=Homo sapiens OX=9606 GN=KRT9 PE=1 SV=3	418.217	834.419	2	834.358	GGSGSRGGSGG
	K1C9_HUMAN	Keratin, type I cytoskeletal 9 OS=Homo sapiens OX=9606 GN=KRT9 PE=1 SV=3	423.719	845.423	2	845.424	LDIDNTR
	K1C9_HUMAN	Keratin, type I cytoskeletal 9 OS=Homo sapiens OX=9606 GN=KRT9 PE=1 SV=3	423.737	845.46	2	845.461	TVGNNKTL
	K1C9_HUMAN	Keratin, type I cytoskeletal 9 OS=Homo sapiens OX=9606 GN=KRT9 PE=1 SV=3	430.731	859.448	2	859.451	GGLGSGGSIR
	K1C9_HUMAN	Keratin, type I cytoskeletal 9 OS=Homo sapiens OX=9606 GN=KRT9 PE=1 SV=3	864.261	863.254	1	863.326	GGEEASGSGGG
	K1C9_HUMAN	Keratin, type I cytoskeletal 9 OS=Homo sapiens OX=9606 GN=KRT9 PE=1 SV=3	875.426	874.419	1	874.414	GGGGGLGSGGSI
	K1C9_HUMAN	Keratin, type I cytoskeletal 9 OS=Homo sapiens OX=9606 GN=KRT9 PE=1 SV=3	875.446	874.439	1	874.476	SAKEVTQL
	K1C9_HUMAN	Keratin, type I cytoskeletal 9 OS=Homo sapiens OX=9606 GN=KRT9 PE=1 SV=3	883.341	882.333	1	882.383	SGGGYGGGSGK
	K1C9_HUMAN	Keratin, type I cytoskeletal 9 OS=Homo sapiens OX=9606 GN=KRT9 PE=1 SV=3	447.695	893.376	2	893.356	GSFGYSYGG
	K1C9_HUMAN	Keratin, type I cytoskeletal 9 OS=Homo sapiens OX=9606 GN=KRT9 PE=1 SV=3	453.153	904.292	2	904.372	YGSGFGGFGG
	K1C9_HUMAN	Keratin, type I cytoskeletal 9 OS=Homo sapiens OX=9606 GN=KRT9 PE=1 SV=3	459.242	916.47	2	916.473	GGGLGSGGSIR
	K1C9_HUMAN	Keratin, type I cytoskeletal 9 OS=Homo sapiens OX=9606 GN=KRT9 PE=1 SV=3	464.738	927.462	2	927.43	QIEHEVSS
	K1C9_HUMAN	Keratin, type I cytoskeletal 9 OS=Homo sapiens OX=9606 GN=KRT9 PE=1 SV=3	932.442	931.435	1	931.436	GGGGGGLGSGGSI
	K1C9_HUMAN	Keratin, type I cytoskeletal 9 OS=Homo sapiens OX=9606 GN=KRT9 PE=1 SV=3	475.271	948.526	2	948.528	YLDKVQAL
	K1C9_HUMAN	Keratin, type I cytoskeletal 9 OS=Homo sapiens OX=9606 GN=KRT9 PE=1 SV=3	480.276	958.538	2	958.545	LTVGNNKTL
	K1C9_HUMAN	Keratin, type I cytoskeletal 9 OS=Homo sapiens OX=9606 GN=KRT9 PE=1 SV=3	487.753	973.491	2	973.494	GGGGLGSGGSIR
	K1C9_HUMAN	Keratin, type I cytoskeletal 9 OS=Homo sapiens OX=9606 GN=KRT9 PE=1 SV=3	489.253	976.491	2	976.494	GLGSGGSIRSS
	K1C9_HUMAN	Keratin, type I cytoskeletal 9 OS=Homo sapiens OX=9606 GN=KRT9 PE=1 SV=3	989.465	988.458	1	988.457	GGGGGGGLGSGGSI
	K1C9_HUMAN	Keratin, type I cytoskeletal 9 OS=Homo sapiens OX=9606 GN=KRT9 PE=1 SV=3	495.788	989.561	2	989.466	SNLEAQITD
	K1C9_HUMAN	Keratin, type I cytoskeletal 9 OS=Homo sapiens OX=9606 GN=KRT9 PE=1 SV=3	504.744	1007.47	2	1007.48	SLGGGFGGGSRG
	K1C9_HUMAN	Keratin, type I cytoskeletal 9 OS=Homo sapiens OX=9606 GN=KRT9 PE=1 SV=3	516.262	1030.51	2	1030.52	GGGGGLGSGGSIR
	K1C9_HUMAN	Keratin, type I cytoskeletal 9 OS=Homo sapiens OX=9606 GN=KRT9 PE=1 SV=3	517.763	1033.51	2	1033.52	GGLGSGGSIRSS
	K1C9_HUMAN	Keratin, type I cytoskeletal 9 OS=Homo sapiens OX=9606 GN=KRT9 PE=1 SV=3	529.787	1057.56	2	1057.57	DLKDQIVDL
	K1C9_HUMAN	Keratin, type I cytoskeletal 9 OS=Homo sapiens OX=9606 GN=KRT9 PE=1 SV=3	538.752	1075.49	2	1075.49	SGGGGGGGLGSGGSI
	K1C9_HUMAN	Keratin, type I cytoskeletal 9 OS=Homo sapiens OX=9606 GN=KRT9 PE=1 SV=3	544.272	1086.53	2	1086.53	NNDLENKIQ
	K1C9_HUMAN	Keratin, type I cytoskeletal 9 OS=Homo sapiens OX=9606 GN=KRT9 PE=1 SV=3	544.775	1087.54	2	1087.54	GGGGGGLGSGGSIR
	K1C9_HUMAN	Keratin, type I cytoskeletal 9 OS=Homo sapiens OX=9606 GN=KRT9 PE=1 SV=3	546.275	1090.54	2	1090.54	GGGLGSGGSIRSS
	K1C9_HUMAN	Keratin, type I cytoskeletal 9 OS=Homo sapiens OX=9606 GN=KRT9 PE=1 SV=3	1095.39	1094.39	1	1094.43	SFGYSYGGGSGG
	K1C9_HUMAN	Keratin, type I cytoskeletal 9 OS=Homo sapiens OX=9606 GN=KRT9 PE=1 SV=3	570.791	1139.57	2	1139.56	GLGSGGSIRSSY
	K1C9_HUMAN	Keratin, type I cytoskeletal 9 OS=Homo sapiens OX=9606 GN=KRT9 PE=1 SV=3	573.285	1144.56	2	1144.56	GGGGGGGLGSGGSIR
	K1C9_HUMAN	Keratin, type I cytoskeletal 9 OS=Homo sapiens OX=9606 GN=KRT9 PE=1 SV=3	574.785	1147.56	2	1147.56	GGGGLGSGGSIRSS
	K1C9_HUMAN	Keratin, type I cytoskeletal 9 OS=Homo sapiens OX=9606 GN=KRT9 PE=1 SV=3	578.281	1154.55	2	1154.55	SLGGGFGGGSRGF
	K1C9_HUMAN	Keratin, type I cytoskeletal 9 OS=Homo sapiens OX=9606 GN=KRT9 PE=1 SV=3	579.298	1156.58	2	1156.58	RQGVDADINGL
	K1C9_HUMAN	Keratin, type I cytoskeletal 9 OS=Homo sapiens OX=9606 GN=KRT9 PE=1 SV=3	594.795	1187.58	2	1187.58	EAQITDVRQE
	K1C9_HUMAN	Keratin, type I cytoskeletal 9 OS=Homo sapiens OX=9606 GN=KRT9 PE=1 SV=3	603.295	1204.58	2	1204.58	GGGGGLGSGGSIRSS
	K1C9_HUMAN	Keratin, type I cytoskeletal 9 OS=Homo sapiens OX=9606 GN=KRT9 PE=1 SV=3	616.801	1231.59	2	1231.59	SGGGGGGGLGSGGSIR
	K1C9_HUMAN	Keratin, type I cytoskeletal 9 OS=Homo sapiens OX=9606 GN=KRT9 PE=1 SV=3	616.803	1231.59	2	1231.59	RSGGGGGGGLGSGGSI
	K1C9_HUMAN	Keratin, type I cytoskeletal 9 OS=Homo sapiens OX=9606 GN=KRT9 PE=1 SV=3	622.276	1242.54	2	1242.54	GGGSRGFGGASGGGY
	K1C9_HUMAN	Keratin, type I cytoskeletal 9 OS=Homo sapiens OX=9606 GN=KRT9 PE=1 SV=3	631.807	1261.6	2	1261.6	GGGGGGLGSGGSIRSS
	K1C9_HUMAN	Keratin, type I cytoskeletal 9 OS=Homo sapiens OX=9606 GN=KRT9 PE=1 SV=3	634.877	1267.74	2	1267.68	NVEINVAPGKDL
	K1C9_HUMAN	Keratin, type I cytoskeletal 9 OS=Homo sapiens OX=9606 GN=KRT9 PE=1 SV=3	635.842	1269.67	2	1269.67	LRQGVDADINGL
	K1C9_HUMAN	Keratin, type I cytoskeletal 9 OS=Homo sapiens OX=9606 GN=KRT9 PE=1 SV=3	643.869	1285.72	2	1285.72	IVDLTVGNNKTL
	K1C9_HUMAN	Keratin, type I cytoskeletal 9 OS=Homo sapiens OX=9606 GN=KRT9 PE=1 SV=3	660.317	1318.62	2	1318.62	GGGGGGGLGSGGSIRSS
	K1C9_HUMAN	Keratin, type I cytoskeletal 9 OS=Homo sapiens OX=9606 GN=KRT9 PE=1 SV=3	660.318	1318.62	2	1318.62	SRSGGGGGGGLGSGGSI
	K1C9_HUMAN	Keratin, type I cytoskeletal 9 OS=Homo sapiens OX=9606 GN=KRT9 PE=1 SV=3	661.796	1321.58	2	1321.67	GKIGLGGRGGSGGSY
	K1C9_HUMAN	Keratin, type I cytoskeletal 9 OS=Homo sapiens OX=9606 GN=KRT9 PE=1 SV=3	684.829	1367.64	2	1367.64	GGGGGLGSGGSIRSSY
	K1C9_HUMAN	Keratin, type I cytoskeletal 9 OS=Homo sapiens OX=9606 GN=KRT9 PE=1 SV=3	457.274	1368.8	3	1368.8	INVAPGKDLTKTL
	K1C9_HUMAN	Keratin, type I cytoskeletal 9 OS=Homo sapiens OX=9606 GN=KRT9 PE=1 SV=3	693.351	1384.69	2	1384.61	SGGSYGRGSRGGSGGS
	K1C9_HUMAN	Keratin, type I cytoskeletal 9 OS=Homo sapiens OX=9606 GN=KRT9 PE=1 SV=3	463.569	1387.69	3	1387.69	RSGGGGGGGLGSGGSIR
	K1C9_HUMAN	Keratin, type I cytoskeletal 9 OS=Homo sapiens OX=9606 GN=KRT9 PE=1 SV=3	699.809	1397.6	2	1397.61	GGGFGGGSRGFGGASGGG
	K1C9_HUMAN	Keratin, type I cytoskeletal 9 OS=Homo sapiens OX=9606 GN=KRT9 PE=1 SV=3	703.833	1405.65	2	1405.65	SGGGGGGGLGSGGSIRSS
	K1C9_HUMAN	Keratin, type I cytoskeletal 9 OS=Homo sapiens OX=9606 GN=KRT9 PE=1 SV=3	708.832	1415.65	2	1415.65	EEANNDLENKIQ
	K1C9_HUMAN	Keratin, type I cytoskeletal 9 OS=Homo sapiens OX=9606 GN=KRT9 PE=1 SV=3	711.331	1420.65	2	1420.65	LDIDNTRMTLDD
	K1C9_HUMAN	Keratin, type I cytoskeletal 9 OS=Homo sapiens OX=9606 GN=KRT9 PE=1 SV=3	713.339	1424.66	2	1424.66	GGGGGGLGSGGSIRSSY
	K1C9_HUMAN	Keratin, type I cytoskeletal 9 OS=Homo sapiens OX=9606 GN=KRT9 PE=1 SV=3	724.323	1446.63	2	1446.63	GFGGGSRGFGGASGGGY
	K1C9_HUMAN	Keratin, type I cytoskeletal 9 OS=Homo sapiens OX=9606 GN=KRT9 PE=1 SV=3	728.322	1454.63	2	1454.63	DIDNTRMTLDDF
	K1C9_HUMAN	Keratin, type I cytoskeletal 9 OS=Homo sapiens OX=9606 GN=KRT9 PE=1 SV=3	730.345	1458.67	2	1458.67	ANNDLENKIQDW
	K1C9_HUMAN	Keratin, type I cytoskeletal 9 OS=Homo sapiens OX=9606 GN=KRT9 PE=1 SV=3	492.58	1474.72	3	1474.72	SRSGGGGGGGLGSGGSIR
	K1C9_HUMAN	Keratin, type I cytoskeletal 9 OS=Homo sapiens OX=9606 GN=KRT9 PE=1 SV=3	741.849	1481.68	2	1481.69	GGGGGGGLGSGGSIRSSY
	K1C9_HUMAN	Keratin, type I cytoskeletal 9 OS=Homo sapiens OX=9606 GN=KRT9 PE=1 SV=3	766.342	1530.67	2	1530.68	EEANNDLENKIQD
	K1C9_HUMAN	Keratin, type I cytoskeletal 9 OS=Homo sapiens OX=9606 GN=KRT9 PE=1 SV=3	781.344	1560.67	2	1560.67	GGGFGGGSRGFGGASGGGY
	K1C9_HUMAN	Keratin, type I cytoskeletal 9 OS=Homo sapiens OX=9606 GN=KRT9 PE=1 SV=3	521.59	1561.75	3	1561.76	RSGGGGGGGLGSGGSIRSS
	K1C9_HUMAN	Keratin, type I cytoskeletal 9 OS=Homo sapiens OX=9606 GN=KRT9 PE=1 SV=3	521.593	1561.76	3	1561.76	SRSGGGGGGGLGSGGSIRS
	K1C9_HUMAN	Keratin, type I cytoskeletal 9 OS=Homo sapiens OX=9606 GN=KRT9 PE=1 SV=3	784.865	1567.72	2	1567.72	LDIDNTRMTLDDF
	K1C9_HUMAN	Keratin, type I cytoskeletal 9 OS=Homo sapiens OX=9606 GN=KRT9 PE=1 SV=3	785.366	1568.72	2	1568.72	GGGGGGGLGSGGSIRSSYS
	K1C9_HUMAN	Keratin, type I cytoskeletal 9 OS=Homo sapiens OX=9606 GN=KRT9 PE=1 SV=3	785.368	1568.72	2	1568.72	SGGGGGGGLGSGGSIRSSY
	K1C9_HUMAN	Keratin, type I cytoskeletal 9 OS=Homo sapiens OX=9606 GN=KRT9 PE=1 SV=3	526.624	1576.85	3	1576.86	NSRLASYLDKVQAL
	K1C9_HUMAN	Keratin, type I cytoskeletal 9 OS=Homo sapiens OX=9606 GN=KRT9 PE=1 SV=3	530.278	1587.81	3	1587.81	LSRSGGGGGGGLGSGGSIR
	K1C9_HUMAN	Keratin, type I cytoskeletal 9 OS=Homo sapiens OX=9606 GN=KRT9 PE=1 SV=3	798.332	1594.65	2	1594.64	GGGFGGGSGGGFGGGYGSGF
	K1C9_HUMAN	Keratin, type I cytoskeletal 9 OS=Homo sapiens OX=9606 GN=KRT9 PE=1 SV=3	550.602	1648.78	3	1648.79	SRSGGGGGGGLGSGGSIRSS
	K1C9_HUMAN	Keratin, type I cytoskeletal 9 OS=Homo sapiens OX=9606 GN=KRT9 PE=1 SV=3	575.945	1724.81	3	1724.82	GGGGGGGLGSGGSIRSSYSR
	K1C9_HUMAN	Keratin, type I cytoskeletal 9 OS=Homo sapiens OX=9606 GN=KRT9 PE=1 SV=3	575.945	1724.81	3	1724.82	RSGGGGGGGLGSGGSIRSSY
	K1C9_HUMAN	Keratin, type I cytoskeletal 9 OS=Homo sapiens OX=9606 GN=KRT9 PE=1 SV=3	588.297	1761.87	3	1761.87	LSRSGGGGGGGLGSGGSIRSS
	K1C9_HUMAN	Keratin, type I cytoskeletal 9 OS=Homo sapiens OX=9606 GN=KRT9 PE=1 SV=3	604.956	1811.85	3	1811.85	SRSGGGGGGGLGSGGSIRSSY
	K1C9_HUMAN	Keratin, type I cytoskeletal 9 OS=Homo sapiens OX=9606 GN=KRT9 PE=1 SV=3	633.974	1898.9	3	1898.88	SRSGGGGGGGLGSGGSIRSSYS
	K1C9_HUMAN	Keratin, type I cytoskeletal 9 OS=Homo sapiens OX=9606 GN=KRT9 PE=1 SV=3	642.654	1924.94	3	1924.94	YLSRSGGGGGGGLGSGGSIRSS
	K2C6B_HUMAN	Keratin, type II cytoskeletal 6B OS=Homo sapiens OX=9606 GN=KRT6B PE=1 SV=5	704.357	703.35	1	703.35	GLGLGGGSS
	K2C6B_HUMAN	Keratin, type II cytoskeletal 6B OS=Homo sapiens OX=9606 GN=KRT6B PE=1 SV=5	704.358	703.351	1	703.35	GASGVGSGL
	K2C6B_HUMAN	Keratin, type II cytoskeletal 6B OS=Homo sapiens OX=9606 GN=KRT6B PE=1 SV=5	709.423	708.416	1	708.356	GVSRSGF
	K2C6B_HUMAN	Keratin, type II cytoskeletal 6B OS=Homo sapiens OX=9606 GN=KRT6B PE=1 SV=5	714.376	713.369	1	713.382	NSARLPG
	K2C6B_HUMAN	Keratin, type II cytoskeletal 6B OS=Homo sapiens OX=9606 GN=KRT6B PE=1 SV=5	720.311	719.304	1	719.276	GGSSYSY
	K2C6B_HUMAN	Keratin, type II cytoskeletal 6B OS=Homo sapiens OX=9606 GN=KRT6B PE=1 SV=5	720.4	719.393	1	719.37	ISDTSVV
	K2C6B_HUMAN	Keratin, type II cytoskeletal 6B OS=Homo sapiens OX=9606 GN=KRT6B PE=1 SV=5	761.377	760.37	1	760.372	GGASGVGSGL
	K2C6B_HUMAN	Keratin, type II cytoskeletal 6B OS=Homo sapiens OX=9606 GN=KRT6B PE=1 SV=5	386.718	771.421	2	771.424	LPGVSRSG
	K2C6B_HUMAN	Keratin, type II cytoskeletal 6B OS=Homo sapiens OX=9606 GN=KRT6B PE=1 SV=5	389.221	776.428	2	776.374	EMALKDA
	K2C6B_HUMAN	Keratin, type II cytoskeletal 6B OS=Homo sapiens OX=9606 GN=KRT6B PE=1 SV=5	784.346	783.339	1	783.34	GLGGGSSYS
	K2C6B_HUMAN	Keratin, type II cytoskeletal 6B OS=Homo sapiens OX=9606 GN=KRT6B PE=1 SV=5	396.205	790.395	2	790.382	TGGGLSSVGG
	K2C6B_HUMAN	Keratin, type II cytoskeletal 6B OS=Homo sapiens OX=9606 GN=KRT6B PE=1 SV=5	807.4	806.393	1	806.392	GSGLGVGGGF
	K2C6B_HUMAN	Keratin, type II cytoskeletal 6B OS=Homo sapiens OX=9606 GN=KRT6B PE=1 SV=5	810.382	809.374	1	809.381	DVEIATY
	K2C6B_HUMAN	Keratin, type II cytoskeletal 6B OS=Homo sapiens OX=9606 GN=KRT6B PE=1 SV=5	818.397	817.39	1	817.393	GGASGVGSGLG
	K2C6B_HUMAN	Keratin, type II cytoskeletal 6B OS=Homo sapiens OX=9606 GN=KRT6B PE=1 SV=5	834.395	833.387	1	833.388	GGGLSSVGGGS
	K2C6B_HUMAN	Keratin, type II cytoskeletal 6B OS=Homo sapiens OX=9606 GN=KRT6B PE=1 SV=5	420.74	839.465	2	839.389	AGRHGDDL
	K2C6B_HUMAN	Keratin, type II cytoskeletal 6B OS=Homo sapiens OX=9606 GN=KRT6B PE=1 SV=5	860.447	859.44	1	859.44	VGSGLGLGGGS
	K2C6B_HUMAN	Keratin, type II cytoskeletal 6B OS=Homo sapiens OX=9606 GN=KRT6B PE=1 SV=5	870.528	869.521	1	869.522	SLLTPLNL
	K2C6B_HUMAN	Keratin, type II cytoskeletal 6B OS=Homo sapiens OX=9606 GN=KRT6B PE=1 SV=5	445.776	889.537	2	889.538	IDKVRFL
	K2C6B_HUMAN	Keratin, type II cytoskeletal 6B OS=Homo sapiens OX=9606 GN=KRT6B PE=1 SV=5	894.43	893.422	1	893.424	GSGLGVGGGFS
	K2C6B_HUMAN	Keratin, type II cytoskeletal 6B OS=Homo sapiens OX=9606 GN=KRT6B PE=1 SV=5	898.387	897.38	1	897.383	GVGGGFSSSSG
	K2C6B_HUMAN	Keratin, type II cytoskeletal 6B OS=Homo sapiens OX=9606 GN=KRT6B PE=1 SV=5	451.761	901.508	2	901.418	YSYGSGLGV
	K2C6B_HUMAN	Keratin, type II cytoskeletal 6B OS=Homo sapiens OX=9606 GN=KRT6B PE=1 SV=5	917.471	916.463	1	916.461	GVGSGLGLGGGS
	K2C6B_HUMAN	Keratin, type II cytoskeletal 6B OS=Homo sapiens OX=9606 GN=KRT6B PE=1 SV=5	459.269	916.524	2	916.523	VTLKKDVD
	K2C6B_HUMAN	Keratin, type II cytoskeletal 6B OS=Homo sapiens OX=9606 GN=KRT6B PE=1 SV=5	921.429	920.422	1	920.42	GGGLSSVGGGSS
	K2C6B_HUMAN	Keratin, type II cytoskeletal 6B OS=Homo sapiens OX=9606 GN=KRT6B PE=1 SV=5	924.444	923.436	1	923.435	YGGASGVGSGL
	K2C6B_HUMAN	Keratin, type II cytoskeletal 6B OS=Homo sapiens OX=9606 GN=KRT6B PE=1 SV=5	480.719	959.423	2	959.424	YQTKYEE
	K2C6B_HUMAN	Keratin, type II cytoskeletal 6B OS=Homo sapiens OX=9606 GN=KRT6B PE=1 SV=5	970.458	969.451	1	969.456	YGSGLGVGGGF
	K2C6B_HUMAN	Keratin, type II cytoskeletal 6B OS=Homo sapiens OX=9606 GN=KRT6B PE=1 SV=5	486.277	970.54	2	970.545	LEQQNKVL
	K2C6B_HUMAN	Keratin, type II cytoskeletal 6B OS=Homo sapiens OX=9606 GN=KRT6B PE=1 SV=5	487.238	972.461	2	972.462	NNRNLDLD
	K2C6B_HUMAN	Keratin, type II cytoskeletal 6B OS=Homo sapiens OX=9606 GN=KRT6B PE=1 SV=5	981.464	980.456	1	980.456	YGGASGVGSGLG
	K2C6B_HUMAN	Keratin, type II cytoskeletal 6B OS=Homo sapiens OX=9606 GN=KRT6B PE=1 SV=5	981.465	980.458	1	980.456	GYGGASGVGSGL
	K2C6B_HUMAN	Keratin, type II cytoskeletal 6B OS=Homo sapiens OX=9606 GN=KRT6B PE=1 SV=5	1004.5	1003.49	1	1003.49	GVGSGLGLGGGSS
	K2C6B_HUMAN	Keratin, type II cytoskeletal 6B OS=Homo sapiens OX=9606 GN=KRT6B PE=1 SV=5	503.769	1005.52	2	1005.52	LPGVSRSGFS
	K2C6B_HUMAN	Keratin, type II cytoskeletal 6B OS=Homo sapiens OX=9606 GN=KRT6B PE=1 SV=5	1022.47	1021.46	1	1021.47	TGGGLSSVGGGSS
	K2C6B_HUMAN	Keratin, type II cytoskeletal 6B OS=Homo sapiens OX=9606 GN=KRT6B PE=1 SV=5	1038.48	1037.48	1	1037.48	GYGGASGVGSGLG
	K2C6B_HUMAN	Keratin, type II cytoskeletal 6B OS=Homo sapiens OX=9606 GN=KRT6B PE=1 SV=5	1048.61	1047.6	1	1047.55	KRISIGGGSCA
	K2C6B_HUMAN	Keratin, type II cytoskeletal 6B OS=Homo sapiens OX=9606 GN=KRT6B PE=1 SV=5	527.748	1053.48	2	1053.48	GVGGGFSSSSGR
	K2C6B_HUMAN	Keratin, type II cytoskeletal 6B OS=Homo sapiens OX=9606 GN=KRT6B PE=1 SV=5	1057.49	1056.49	1	1056.49	SYGSGLGVGGGF
	K2C6B_HUMAN	Keratin, type II cytoskeletal 6B OS=Homo sapiens OX=9606 GN=KRT6B PE=1 SV=5	1068.49	1067.48	1	1067.49	SGYGGASGVGSGL
	K2C6B_HUMAN	Keratin, type II cytoskeletal 6B OS=Homo sapiens OX=9606 GN=KRT6B PE=1 SV=5	1068.5	1067.49	1	1067.49	GSGLGVGGGFSSS
	K2C6B_HUMAN	Keratin, type II cytoskeletal 6B OS=Homo sapiens OX=9606 GN=KRT6B PE=1 SV=5	537.26	1072.51	2	1072.51	YQTKYEEL
	K2C6B_HUMAN	Keratin, type II cytoskeletal 6B OS=Homo sapiens OX=9606 GN=KRT6B PE=1 SV=5	537.295	1072.58	2	1072.58	DSIIAEVKAQ
	K2C6B_HUMAN	Keratin, type II cytoskeletal 6B OS=Homo sapiens OX=9606 GN=KRT6B PE=1 SV=5	539.733	1077.45	2	1077.45	SMDNNRNLD
	K2C6B_HUMAN	Keratin, type II cytoskeletal 6B OS=Homo sapiens OX=9606 GN=KRT6B PE=1 SV=5	1093.51	1092.5	1	1092.5	ATGGGLSSVGGGSS
	K2C6B_HUMAN	Keratin, type II cytoskeletal 6B OS=Homo sapiens OX=9606 GN=KRT6B PE=1 SV=5	559.815	1117.62	2	1117.61	FLEQQNKVL
	K2C6B_HUMAN	Keratin, type II cytoskeletal 6B OS=Homo sapiens OX=9606 GN=KRT6B PE=1 SV=5	1155.53	1154.52	1	1154.52	SSGYGGASGVGSGL
	K2C6B_HUMAN	Keratin, type II cytoskeletal 6B OS=Homo sapiens OX=9606 GN=KRT6B PE=1 SV=5	596.28	1190.55	2	1190.54	SMDNNRNLDL
	K2C6B_HUMAN	Keratin, type II cytoskeletal 6B OS=Homo sapiens OX=9606 GN=KRT6B PE=1 SV=5	597.786	1193.56	2	1193.55	ATGGGLSSVGGGSST
	K2C6B_HUMAN	Keratin, type II cytoskeletal 6B OS=Homo sapiens OX=9606 GN=KRT6B PE=1 SV=5	601.302	1200.59	2	1200.59	GLGGGAGLAGGFGGPG
	K2C6B_HUMAN	Keratin, type II cytoskeletal 6B OS=Homo sapiens OX=9606 GN=KRT6B PE=1 SV=5	612.803	1223.59	2	1223.59	GLGVGGGFSSSSGR
	K2C6B_HUMAN	Keratin, type II cytoskeletal 6B OS=Homo sapiens OX=9606 GN=KRT6B PE=1 SV=5	613.283	1224.55	2	1224.55	GGAGSGFGFGGGAGIG
	K2C6B_HUMAN	Keratin, type II cytoskeletal 6B OS=Homo sapiens OX=9606 GN=KRT6B PE=1 SV=5	411.893	1232.66	3	1232.66	ARLPGVSRSGFS
	K2C6B_HUMAN	Keratin, type II cytoskeletal 6B OS=Homo sapiens OX=9606 GN=KRT6B PE=1 SV=5	618.828	1235.64	2	1235.64	DSIIAEVKAQY
	K2C6B_HUMAN	Keratin, type II cytoskeletal 6B OS=Homo sapiens OX=9606 GN=KRT6B PE=1 SV=5	632.331	1262.65	2	1262.65	GGGLSSVGGGSSTIK
	K2C6B_HUMAN	Keratin, type II cytoskeletal 6B OS=Homo sapiens OX=9606 GN=KRT6B PE=1 SV=5	638.811	1275.61	2	1275.61	GGASGVGSGLGLGGGSS
	K2C6B_HUMAN	Keratin, type II cytoskeletal 6B OS=Homo sapiens OX=9606 GN=KRT6B PE=1 SV=5	643.836	1285.66	2	1285.66	NNRNLDLDSII
	K2C6B_HUMAN	Keratin, type II cytoskeletal 6B OS=Homo sapiens OX=9606 GN=KRT6B PE=1 SV=5	653.788	1305.56	2	1305.56	SMDNNRNLDLD
	K2C6B_HUMAN	Keratin, type II cytoskeletal 6B OS=Homo sapiens OX=9606 GN=KRT6B PE=1 SV=5	440.905	1319.69	3	1319.69	SARLPGVSRSGFS
	K2C6B_HUMAN	Keratin, type II cytoskeletal 6B OS=Homo sapiens OX=9606 GN=KRT6B PE=1 SV=5	676.827	1351.64	2	1351.64	YGGASGVGSGLGLGGGS
	K2C6B_HUMAN	Keratin, type II cytoskeletal 6B OS=Homo sapiens OX=9606 GN=KRT6B PE=1 SV=5	678.326	1354.64	2	1354.64	TVSSGYGGASGVGSGL
	K2C6B_HUMAN	Keratin, type II cytoskeletal 6B OS=Homo sapiens OX=9606 GN=KRT6B PE=1 SV=5	683.298	1364.58	2	1364.58	YGFGGAGSGFGFGGGA
	K2C6B_HUMAN	Keratin, type II cytoskeletal 6B OS=Homo sapiens OX=9606 GN=KRT6B PE=1 SV=5	684.827	1367.64	2	1367.64	GSGLGVGGGFSSSSGR
	K2C6B_HUMAN	Keratin, type II cytoskeletal 6B OS=Homo sapiens OX=9606 GN=KRT6B PE=1 SV=5	687.38	1372.75	2	1372.78	VRFLEQQNKVL
	K2C6B_HUMAN	Keratin, type II cytoskeletal 6B OS=Homo sapiens OX=9606 GN=KRT6B PE=1 SV=5	697.338	1392.66	2	1392.66	SGRATGGGLSSVGGGSS
	K2C6B_HUMAN	Keratin, type II cytoskeletal 6B OS=Homo sapiens OX=9606 GN=KRT6B PE=1 SV=5	705.336	1408.66	2	1408.66	GYGGASGVGSGLGLGGGS
	K2C6B_HUMAN	Keratin, type II cytoskeletal 6B OS=Homo sapiens OX=9606 GN=KRT6B PE=1 SV=5	706.839	1411.66	2	1411.66	TVSSGYGGASGVGSGLG
	K2C6B_HUMAN	Keratin, type II cytoskeletal 6B OS=Homo sapiens OX=9606 GN=KRT6B PE=1 SV=5	715.328	1428.64	2	1428.64	GFGGAGSGFGFGGGAGIG
	K2C6B_HUMAN	Keratin, type II cytoskeletal 6B OS=Homo sapiens OX=9606 GN=KRT6B PE=1 SV=5	718.378	1434.74	2	1434.73	ATGGGLSSVGGGSSTIK
	K2C6B_HUMAN	Keratin, type II cytoskeletal 6B OS=Homo sapiens OX=9606 GN=KRT6B PE=1 SV=5	720.345	1438.68	2	1438.68	GSGLGVGGGFSSSSGRA
	K2C6B_HUMAN	Keratin, type II cytoskeletal 6B OS=Homo sapiens OX=9606 GN=KRT6B PE=1 SV=5	721.842	1441.67	2	1441.67	STVSSGYGGASGVGSGL
	K2C6B_HUMAN	Keratin, type II cytoskeletal 6B OS=Homo sapiens OX=9606 GN=KRT6B PE=1 SV=5	726.352	1450.69	2	1450.71	VDAAYMNKVELQA
	K2C6B_HUMAN	Keratin, type II cytoskeletal 6B OS=Homo sapiens OX=9606 GN=KRT6B PE=1 SV=5	727.356	1452.7	2	1452.7	VGGGFSSSSGRATGGGL
	K2C6B_HUMAN	Keratin, type II cytoskeletal 6B OS=Homo sapiens OX=9606 GN=KRT6B PE=1 SV=5	731.827	1461.64	2	1461.64	SYGSGLGVGGGFSSSSG
	K2C6B_HUMAN	Keratin, type II cytoskeletal 6B OS=Homo sapiens OX=9606 GN=KRT6B PE=1 SV=5	740.853	1479.69	2	1479.69	SSGRATGGGLSSVGGGSS
	K2C6B_HUMAN	Keratin, type II cytoskeletal 6B OS=Homo sapiens OX=9606 GN=KRT6B PE=1 SV=5	748.855	1495.69	2	1495.69	GYGGASGVGSGLGLGGGSS
	K2C6B_HUMAN	Keratin, type II cytoskeletal 6B OS=Homo sapiens OX=9606 GN=KRT6B PE=1 SV=5	755.866	1509.72	2	1509.72	GVGGGFSSSSGRATGGGL
	K2C6B_HUMAN	Keratin, type II cytoskeletal 6B OS=Homo sapiens OX=9606 GN=KRT6B PE=1 SV=5	783.35	1564.69	2	1564.68	GGGSSYSYGSGLGVGGGF
	K2C6B_HUMAN	Keratin, type II cytoskeletal 6B OS=Homo sapiens OX=9606 GN=KRT6B PE=1 SV=5	789.905	1577.8	2	1577.79	LQAKADTLTDEINF
	K2C6B_HUMAN	Keratin, type II cytoskeletal 6B OS=Homo sapiens OX=9606 GN=KRT6B PE=1 SV=5	792.37	1582.72	2	1582.72	SGYGGASGVGSGLGLGGGSS
	K2C6B_HUMAN	Keratin, type II cytoskeletal 6B OS=Homo sapiens OX=9606 GN=KRT6B PE=1 SV=5	794.867	1587.72	2	1587.72	GLGGGSSYSYGSGLGVGGG
	K2C6B_HUMAN	Keratin, type II cytoskeletal 6B OS=Homo sapiens OX=9606 GN=KRT6B PE=1 SV=5	554.601	1660.78	3	1660.78	EEIAQRSRAEAESW
	K2C6B_HUMAN	Keratin, type II cytoskeletal 6B OS=Homo sapiens OX=9606 GN=KRT6B PE=1 SV=5	577.325	1728.95	3	1728.99	IDKVRFLEQQNKVL
	K2C6B_HUMAN	Keratin, type II cytoskeletal 6B OS=Homo sapiens OX=9606 GN=KRT6B PE=1 SV=5	692.692	2075.06	3	2075.06	NNRNLDLDSIIAEVKAQY
	K2C6C_HUMAN	Keratin, type II cytoskeletal 6C OS=Homo sapiens OX=9606 GN=KRT6C PE=1 SV=3	388.217	774.42	2	774.387	DSIVGER
	K2C6C_HUMAN	Keratin, type II cytoskeletal 6C OS=Homo sapiens OX=9606 GN=KRT6C PE=1 SV=3	821.413	820.406	1	820.408	GSGLGIGGGF
	K2C6C_HUMAN	Keratin, type II cytoskeletal 6C OS=Homo sapiens OX=9606 GN=KRT6C PE=1 SV=3	437.74	873.465	2	873.467	SSGRAIGGGL
	K2C6C_HUMAN	Keratin, type II cytoskeletal 6C OS=Homo sapiens OX=9606 GN=KRT6C PE=1 SV=3	912.402	911.394	1	911.399	GIGGGFSSSSG
	K2C6C_HUMAN	Keratin, type II cytoskeletal 6C OS=Homo sapiens OX=9606 GN=KRT6C PE=1 SV=3	1018.51	1017.51	1	1017.51	AIGGGLSSVGGGS
	K2C6C_HUMAN	Keratin, type II cytoskeletal 6C OS=Homo sapiens OX=9606 GN=KRT6C PE=1 SV=3	524.771	1047.53	2	1047.53	SSSSGRAIGGGL
	K2C6C_HUMAN	Keratin, type II cytoskeletal 6C OS=Homo sapiens OX=9606 GN=KRT6C PE=1 SV=3	1105.55	1104.54	1	1104.54	AIGGGLSSVGGGSS
	K2C6C_HUMAN	Keratin, type II cytoskeletal 6C OS=Homo sapiens OX=9606 GN=KRT6C PE=1 SV=3	587.815	1173.62	2	1173.61	RAIGGGLSSVGGGS
	K2C6C_HUMAN	Keratin, type II cytoskeletal 6C OS=Homo sapiens OX=9606 GN=KRT6C PE=1 SV=3	1206.6	1205.59	1	1205.59	AIGGGLSSVGGGSST
	K2C6C_HUMAN	Keratin, type II cytoskeletal 6C OS=Homo sapiens OX=9606 GN=KRT6C PE=1 SV=3	631.331	1260.65	2	1260.64	RAIGGGLSSVGGGSS
	K2C6C_HUMAN	Keratin, type II cytoskeletal 6C OS=Homo sapiens OX=9606 GN=KRT6C PE=1 SV=3	681.853	1361.69	2	1361.69	RAIGGGLSSVGGGSST
	K2C6C_HUMAN	Keratin, type II cytoskeletal 6C OS=Homo sapiens OX=9606 GN=KRT6C PE=1 SV=3	685.336	1368.66	2	1368.65	TISSGYGGASGVGSGL
	K2C6C_HUMAN	Keratin, type II cytoskeletal 6C OS=Homo sapiens OX=9606 GN=KRT6C PE=1 SV=3	703.351	1404.69	2	1404.7	SSGRAIGGGLSSVGGGS
	K2C6C_HUMAN	Keratin, type II cytoskeletal 6C OS=Homo sapiens OX=9606 GN=KRT6C PE=1 SV=3	713.846	1425.68	2	1425.67	TISSGYGGASGVGSGLG
	K2C6C_HUMAN	Keratin, type II cytoskeletal 6C OS=Homo sapiens OX=9606 GN=KRT6C PE=1 SV=3	724.394	1446.77	2	1446.77	AIGGGLSSVGGGSSTIK
	K2C6C_HUMAN	Keratin, type II cytoskeletal 6C OS=Homo sapiens OX=9606 GN=KRT6C PE=1 SV=3	728.853	1455.69	2	1455.68	STISSGYGGASGVGSGL
	K2C6C_HUMAN	Keratin, type II cytoskeletal 6C OS=Homo sapiens OX=9606 GN=KRT6C PE=1 SV=3	746.873	1491.73	2	1491.73	SSGRAIGGGLSSVGGGSS
	K2C6C_HUMAN	Keratin, type II cytoskeletal 6C OS=Homo sapiens OX=9606 GN=KRT6C PE=1 SV=3	768.901	1535.79	2	1535.77	GIGGGFSSSSGRAIGGGL
	K2C6C_HUMAN	Keratin, type II cytoskeletal 6C OS=Homo sapiens OX=9606 GN=KRT6C PE=1 SV=3	790.354	1578.69	2	1578.7	GGGSSYSYGSGLGIGGGF
	K2C6C_HUMAN	Keratin, type II cytoskeletal 6C OS=Homo sapiens OX=9606 GN=KRT6C PE=1 SV=3	791.897	1581.78	2	1581.77	GFSSSSGRAIGGGLSSVG
	K2C6C_HUMAN	Keratin, type II cytoskeletal 6C OS=Homo sapiens OX=9606 GN=KRT6C PE=1 SV=3	535.297	1602.87	3	1602.87	RAIGGGLSSVGGGSSTIK
	K2C6C_HUMAN	Keratin, type II cytoskeletal 6C OS=Homo sapiens OX=9606 GN=KRT6C PE=1 SV=3	670.347	2008.02	3	2008.02	SSSSGRAIGGGLSSVGGGSSTIK
	K2C6C_HUMAN	Keratin, type II cytoskeletal 6C OS=Homo sapiens OX=9606 GN=KRT6C PE=1 SV=3	1248.67	2495.33	2	2495.13	GGGSSYSYGSGLGIGGGFSSSSGRAIGGG
	K2C6A_HUMAN	Keratin, type II cytoskeletal 6A OS=Homo sapiens OX=9606 GN=KRT6A PE=1 SV=3	733.375	1464.74	2	1464.73	VGGGFSSSSGRAIGGGL
	K2C6A_HUMAN	Keratin, type II cytoskeletal 6A OS=Homo sapiens OX=9606 GN=KRT6A PE=1 SV=3	761.885	1521.76	2	1521.75	GVGGGFSSSSGRAIGGGL
	APRV1_HUMAN	Retroviral-like aspartic protease 1 OS=Homo sapiens OX=9606 GN=ASPRV1 PE=1 SV=1	758.404	757.397	1	757.397	GSPGASLGI
	APRV1_HUMAN	Retroviral-like aspartic protease 1 OS=Homo sapiens OX=9606 GN=ASPRV1 PE=1 SV=1	773.366	772.359	1	772.36	PVGGSLED
	APRV1_HUMAN	Retroviral-like aspartic protease 1 OS=Homo sapiens OX=9606 GN=ASPRV1 PE=1 SV=1	875.449	874.442	1	874.44	LVDSGAQVS
	APRV1_HUMAN	Retroviral-like aspartic protease 1 OS=Homo sapiens OX=9606 GN=ASPRV1 PE=1 SV=1	442.265	882.516	2	882.463	PAPSCLPKA
	APRV1_HUMAN	Retroviral-like aspartic protease 1 OS=Homo sapiens OX=9606 GN=ASPRV1 PE=1 SV=1	902.409	901.401	1	901.403	PVGGSLEDE
	APRV1_HUMAN	Retroviral-like aspartic protease 1 OS=Homo sapiens OX=9606 GN=ASPRV1 PE=1 SV=1	452.261	902.508	2	902.507	DTAVSLGKL
	APRV1_HUMAN	Retroviral-like aspartic protease 1 OS=Homo sapiens OX=9606 GN=ASPRV1 PE=1 SV=1	458.276	914.538	2	914.559	ALLKAFGVP
	APRV1_HUMAN	Retroviral-like aspartic protease 1 OS=Homo sapiens OX=9606 GN=ASPRV1 PE=1 SV=1	568.831	1135.65	2	1135.7	PKAGQVIPTLL
	APRV1_HUMAN	Retroviral-like aspartic protease 1 OS=Homo sapiens OX=9606 GN=ASPRV1 PE=1 SV=1	572.85	1143.69	2	1143.69	DTAVSLGKLKL
	APRV1_HUMAN	Retroviral-like aspartic protease 1 OS=Homo sapiens OX=9606 GN=ASPRV1 PE=1 SV=1	623.346	1244.68	2	1244.68	GVWDTAVSLGKL
	APRV1_HUMAN	Retroviral-like aspartic protease 1 OS=Homo sapiens OX=9606 GN=ASPRV1 PE=1 SV=1	642.808	1283.6	2	1283.67	RLLPVGGSLEDE
	APRV1_HUMAN	Retroviral-like aspartic protease 1 OS=Homo sapiens OX=9606 GN=ASPRV1 PE=1 SV=1	686.401	1370.79	2	1370.8	VVKVANGAEMKIL
	APRV1_HUMAN	Retroviral-like aspartic protease 1 OS=Homo sapiens OX=9606 GN=ASPRV1 PE=1 SV=1	687.395	1372.78	2	1372.77	GVWDTAVSLGKLK
	APRV1_HUMAN	Retroviral-like aspartic protease 1 OS=Homo sapiens OX=9606 GN=ASPRV1 PE=1 SV=1	711.373	1420.73	2	1420.73	VDSGAQVSVVHPNL
	APRV1_HUMAN	Retroviral-like aspartic protease 1 OS=Homo sapiens OX=9606 GN=ASPRV1 PE=1 SV=1	711.375	1420.73	2	1420.73	LVDSGAQVSVVHPN
	APRV1_HUMAN	Retroviral-like aspartic protease 1 OS=Homo sapiens OX=9606 GN=ASPRV1 PE=1 SV=1	716.379	1430.74	2	1430.74	FRLLPVGGSLEDE
	APRV1_HUMAN	Retroviral-like aspartic protease 1 OS=Homo sapiens OX=9606 GN=ASPRV1 PE=1 SV=1	725.339	1448.66	2	1448.67	VTDGDLDTLQPFE
	APRV1_HUMAN	Retroviral-like aspartic protease 1 OS=Homo sapiens OX=9606 GN=ASPRV1 PE=1 SV=1	507.311	1518.91	3	1518.78	AEMKILGVWDTAVS
	APRV1_HUMAN	Retroviral-like aspartic protease 1 OS=Homo sapiens OX=9606 GN=ASPRV1 PE=1 SV=1	767.916	1533.82	2	1533.82	LVDSGAQVSVVHPNL
	APRV1_HUMAN	Retroviral-like aspartic protease 1 OS=Homo sapiens OX=9606 GN=ASPRV1 PE=1 SV=1	782.36	1562.71	2	1562.71	VTDGDLDTLQPFEN
	K1C10_HUMAN	Keratin, type I cytoskeletal 10 OS=Homo sapiens OX=9606 GN=KRT10 PE=1 SV=6	708.332	707.325	1	707.324	GLGGFGGGS
	K1C10_HUMAN	Keratin, type I cytoskeletal 10 OS=Homo sapiens OX=9606 GN=KRT10 PE=1 SV=6	738.318	737.311	1	737.356	KSSSSGSV
	K1C10_HUMAN	Keratin, type I cytoskeletal 10 OS=Homo sapiens OX=9606 GN=KRT10 PE=1 SV=6	756.385	755.378	1	755.381	NAAPGVDL
	K1C10_HUMAN	Keratin, type I cytoskeletal 10 OS=Homo sapiens OX=9606 GN=KRT10 PE=1 SV=6	769.328	768.321	1	768.319	GGGGFGGGGF
	K1C10_HUMAN	Keratin, type I cytoskeletal 10 OS=Homo sapiens OX=9606 GN=KRT10 PE=1 SV=6	772.322	771.314	1	771.319	GGGFSSGGF
	K1C10_HUMAN	Keratin, type I cytoskeletal 10 OS=Homo sapiens OX=9606 GN=KRT10 PE=1 SV=6	779.247	778.24	1	778.311	GGHGGGHGGS
	K1C10_HUMAN	Keratin, type I cytoskeletal 10 OS=Homo sapiens OX=9606 GN=KRT10 PE=1 SV=6	404.203	806.392	2	806.392	RLAADDF
	K1C10_HUMAN	Keratin, type I cytoskeletal 10 OS=Homo sapiens OX=9606 GN=KRT10 PE=1 SV=6	415.257	828.499	2	828.445	NEVALRQ
	K1C10_HUMAN	Keratin, type I cytoskeletal 10 OS=Homo sapiens OX=9606 GN=KRT10 PE=1 SV=6	419.706	837.398	2	837.398	NDRLASY
	K1C10_HUMAN	Keratin, type I cytoskeletal 10 OS=Homo sapiens OX=9606 GN=KRT10 PE=1 SV=6	856.511	855.504	1	855.504	RRNVQAL
	K1C10_HUMAN	Keratin, type I cytoskeletal 10 OS=Homo sapiens OX=9606 GN=KRT10 PE=1 SV=6	861.429	860.421	1	860.424	TTDNANIL
	K1C10_HUMAN	Keratin, type I cytoskeletal 10 OS=Homo sapiens OX=9606 GN=KRT10 PE=1 SV=6	432.741	863.467	2	863.425	KHYSSSR
	K1C10_HUMAN	Keratin, type I cytoskeletal 10 OS=Homo sapiens OX=9606 GN=KRT10 PE=1 SV=6	883.277	882.269	1	882.357	SSGSVGESSS
	K1C10_HUMAN	Keratin, type I cytoskeletal 10 OS=Homo sapiens OX=9606 GN=KRT10 PE=1 SV=6	889.368	888.361	1	888.361	SSGGFSGGSF
	K1C10_HUMAN	Keratin, type I cytoskeletal 10 OS=Homo sapiens OX=9606 GN=KRT10 PE=1 SV=6	476.252	950.49	2	950.482	RLKYENE
	K1C10_HUMAN	Keratin, type I cytoskeletal 10 OS=Homo sapiens OX=9606 GN=KRT10 PE=1 SV=6	481.234	960.454	2	960.462	RNVSTGDVN
	K1C10_HUMAN	Keratin, type I cytoskeletal 10 OS=Homo sapiens OX=9606 GN=KRT10 PE=1 SV=6	492.241	982.467	2	982.472	SSSKGSLGGGF
	K1C10_HUMAN	Keratin, type I cytoskeletal 10 OS=Homo sapiens OX=9606 GN=KRT10 PE=1 SV=6	496.743	991.472	2	991.472	NARLAADDF
	K1C10_HUMAN	Keratin, type I cytoskeletal 10 OS=Homo sapiens OX=9606 GN=KRT10 PE=1 SV=6	497.762	993.51	2	993.513	FNEKSKEL
	K1C10_HUMAN	Keratin, type I cytoskeletal 10 OS=Homo sapiens OX=9606 GN=KRT10 PE=1 SV=6	507.783	1013.55	2	1013.55	IRLENEIQ
	K1C10_HUMAN	Keratin, type I cytoskeletal 10 OS=Homo sapiens OX=9606 GN=KRT10 PE=1 SV=6	513.245	1024.48	2	1024.48	LNNMRSQY
	K1C10_HUMAN	Keratin, type I cytoskeletal 10 OS=Homo sapiens OX=9606 GN=KRT10 PE=1 SV=6	1060.43	1059.42	1	1059.43	GGGFSSGGFSGGS
	K1C10_HUMAN	Keratin, type I cytoskeletal 10 OS=Homo sapiens OX=9606 GN=KRT10 PE=1 SV=6	534.722	1067.43	2	1067.51	GGLGGFGGGSFR
	K1C10_HUMAN	Keratin, type I cytoskeletal 10 OS=Homo sapiens OX=9606 GN=KRT10 PE=1 SV=6	548.787	1095.56	2	1095.56	ISSSKGSLGGGF
	K1C10_HUMAN	Keratin, type I cytoskeletal 10 OS=Homo sapiens OX=9606 GN=KRT10 PE=1 SV=6	549.794	1097.57	2	1097.57	NAAPGVDLTQL
	K1C10_HUMAN	Keratin, type I cytoskeletal 10 OS=Homo sapiens OX=9606 GN=KRT10 PE=1 SV=6	557.794	1113.57	2	1113.58	EEQLQQIRA
	K1C10_HUMAN	Keratin, type I cytoskeletal 10 OS=Homo sapiens OX=9606 GN=KRT10 PE=1 SV=6	565.314	1128.61	2	1128.61	DIKIRLENE
	K1C10_HUMAN	Keratin, type I cytoskeletal 10 OS=Homo sapiens OX=9606 GN=KRT10 PE=1 SV=6	583.269	1164.52	2	1164.53	SSGSVGESSSKGP
	K1C10_HUMAN	Keratin, type I cytoskeletal 10 OS=Homo sapiens OX=9606 GN=KRT10 PE=1 SV=6	587.278	1172.54	2	1172.51	SLGGGFSSGGFSGG
	K1C10_HUMAN	Keratin, type I cytoskeletal 10 OS=Homo sapiens OX=9606 GN=KRT10 PE=1 SV=6	595.293	1188.57	2	1188.57	RNVSTGDVNVE
	K1C10_HUMAN	Keratin, type I cytoskeletal 10 OS=Homo sapiens OX=9606 GN=KRT10 PE=1 SV=6	601.311	1200.61	2	1200.61	RQSVEADINGL
	K1C10_HUMAN	Keratin, type I cytoskeletal 10 OS=Homo sapiens OX=9606 GN=KRT10 PE=1 SV=6	604.256	1206.5	2	1206.49	GGGFSSGGFSGGSF
	K1C10_HUMAN	Keratin, type I cytoskeletal 10 OS=Homo sapiens OX=9606 GN=KRT10 PE=1 SV=6	607.787	1213.56	2	1213.56	SSSKGSLGGGFSSG
	K1C10_HUMAN	Keratin, type I cytoskeletal 10 OS=Homo sapiens OX=9606 GN=KRT10 PE=1 SV=6	619.326	1236.64	2	1236.63	YKTIDDLKNQ
	K1C10_HUMAN	Keratin, type I cytoskeletal 10 OS=Homo sapiens OX=9606 GN=KRT10 PE=1 SV=6	622.796	1243.58	2	1243.58	SKGSLGGGFSSGGF
	K1C10_HUMAN	Keratin, type I cytoskeletal 10 OS=Homo sapiens OX=9606 GN=KRT10 PE=1 SV=6	626.787	1251.56	2	1251.56	SSSGSVGESSSKGP
	K1C10_HUMAN	Keratin, type I cytoskeletal 10 OS=Homo sapiens OX=9606 GN=KRT10 PE=1 SV=6	636.299	1270.58	2	1270.58	SSSKGSLGGGFSSGG
	K1C10_HUMAN	Keratin, type I cytoskeletal 10 OS=Homo sapiens OX=9606 GN=KRT10 PE=1 SV=6	639.839	1277.66	2	1277.66	IRLENEIQTY
	K1C10_HUMAN	Keratin, type I cytoskeletal 10 OS=Homo sapiens OX=9606 GN=KRT10 PE=1 SV=6	652.766	1303.52	2	1303.49	SSGGGSSSGGGYGGGSS
	K1C10_HUMAN	Keratin, type I cytoskeletal 10 OS=Homo sapiens OX=9606 GN=KRT10 PE=1 SV=6	656.283	1310.55	2	1310.55	RGSYGSSSFGGSY
	K1C10_HUMAN	Keratin, type I cytoskeletal 10 OS=Homo sapiens OX=9606 GN=KRT10 PE=1 SV=6	670.299	1338.58	2	1338.59	SSSSGSVGESSSKGP
	K1C10_HUMAN	Keratin, type I cytoskeletal 10 OS=Homo sapiens OX=9606 GN=KRT10 PE=1 SV=6	674.825	1347.64	2	1347.64	QIDNARLAADDF
	K1C10_HUMAN	Keratin, type I cytoskeletal 10 OS=Homo sapiens OX=9606 GN=KRT10 PE=1 SV=6	703.33	1404.64	2	1404.62	GGGGGGGGCGGGGGVSSLR
	K1C10_HUMAN	Keratin, type I cytoskeletal 10 OS=Homo sapiens OX=9606 GN=KRT10 PE=1 SV=6	709.831	1417.65	2	1417.65	SSSKGSLGGGFSSGGF
	K1C10_HUMAN	Keratin, type I cytoskeletal 10 OS=Homo sapiens OX=9606 GN=KRT10 PE=1 SV=6	720.381	1438.75	2	1438.74	NAAPGVDLTQLLNN
	K1C10_HUMAN	Keratin, type I cytoskeletal 10 OS=Homo sapiens OX=9606 GN=KRT10 PE=1 SV=6	731.368	1460.72	2	1460.73	LQIDNARLAADDF
	K1C10_HUMAN	Keratin, type I cytoskeletal 10 OS=Homo sapiens OX=9606 GN=KRT10 PE=1 SV=6	732.408	1462.8	2	1462.8	YKTIDDLKNQIL
	K1C10_HUMAN	Keratin, type I cytoskeletal 10 OS=Homo sapiens OX=9606 GN=KRT10 PE=1 SV=6	753.356	1504.7	2	1504.68	SSSKGSLGGGFSSGGFS
	K1C10_HUMAN	Keratin, type I cytoskeletal 10 OS=Homo sapiens OX=9606 GN=KRT10 PE=1 SV=6	754.334	1506.65	2	1506.65	GGGFSSGGFSGGSFSRG
	K1C10_HUMAN	Keratin, type I cytoskeletal 10 OS=Homo sapiens OX=9606 GN=KRT10 PE=1 SV=6	766.373	1530.73	2	1530.73	ISSSKGSLGGGFSSGGF
	K1C10_HUMAN	Keratin, type I cytoskeletal 10 OS=Homo sapiens OX=9606 GN=KRT10 PE=1 SV=6	785.901	1569.79	2	1569.78	NAAPGVDLTQLLNNM
	K1C10_HUMAN	Keratin, type I cytoskeletal 10 OS=Homo sapiens OX=9606 GN=KRT10 PE=1 SV=6	545.305	1632.89	3	1632.89	NDRLASYLDKVRAL
	K1C10_HUMAN	Keratin, type I cytoskeletal 10 OS=Homo sapiens OX=9606 GN=KRT10 PE=1 SV=6	564.317	1689.93	3	1689.93	YKTIDDLKNQILNL
	K1C10_HUMAN	Keratin, type I cytoskeletal 10 OS=Homo sapiens OX=9606 GN=KRT10 PE=1 SV=6	616.968	1847.88	3	1847.87	RSGGGGGGGGCGGGGGVSSLRIS
	K1C16_HUMAN	Keratin, type I cytoskeletal 16 OS=Homo sapiens OX=9606 GN=KRT16 PE=1 SV=4	715.375	714.368	1	714.297	SFGSGFGG
	K1C16_HUMAN	Keratin, type I cytoskeletal 16 OS=Homo sapiens OX=9606 GN=KRT16 PE=1 SV=4	731.37	730.363	1	730.361	GIGGGIGGGS
	K1C16_HUMAN	Keratin, type I cytoskeletal 16 OS=Homo sapiens OX=9606 GN=KRT16 PE=1 SV=4	734.417	733.41	1	733.354	LAGGSCRA
	K1C16_HUMAN	Keratin, type I cytoskeletal 16 OS=Homo sapiens OX=9606 GN=KRT16 PE=1 SV=4	757.373	756.366	1	756.365	DAAPGVDL
	K1C16_HUMAN	Keratin, type I cytoskeletal 16 OS=Homo sapiens OX=9606 GN=KRT16 PE=1 SV=4	772.322	771.314	1	771.303	GGGFSSSSS
	K1C16_HUMAN	Keratin, type I cytoskeletal 16 OS=Homo sapiens OX=9606 GN=KRT16 PE=1 SV=4	775.331	774.324	1	774.322	MDAAPGVD
	K1C16_HUMAN	Keratin, type I cytoskeletal 16 OS=Homo sapiens OX=9606 GN=KRT16 PE=1 SV=4	818.399	817.392	1	817.393	GIGGGIGGGSS
	K1C16_HUMAN	Keratin, type I cytoskeletal 16 OS=Homo sapiens OX=9606 GN=KRT16 PE=1 SV=4	822.377	821.369	1	821.367	GGGYGGGLGAG
	K1C16_HUMAN	Keratin, type I cytoskeletal 16 OS=Homo sapiens OX=9606 GN=KRT16 PE=1 SV=4	422.766	843.517	2	843.518	LDVKTRL
	K1C16_HUMAN	Keratin, type I cytoskeletal 16 OS=Homo sapiens OX=9606 GN=KRT16 PE=1 SV=4	853.395	852.388	1	852.386	EQEIATY
	K1C16_HUMAN	Keratin, type I cytoskeletal 16 OS=Homo sapiens OX=9606 GN=KRT16 PE=1 SV=4	442.211	882.407	2	882.408	LEGEDAHL
	K1C16_HUMAN	Keratin, type I cytoskeletal 16 OS=Homo sapiens OX=9606 GN=KRT16 PE=1 SV=4	459.243	916.472	2	916.473	GGGIGGGSSRI
	K1C16_HUMAN	Keratin, type I cytoskeletal 16 OS=Homo sapiens OX=9606 GN=KRT16 PE=1 SV=4	473.258	944.502	2	944.508	EVKIRDW
	K1C16_HUMAN	Keratin, type I cytoskeletal 16 OS=Homo sapiens OX=9606 GN=KRT16 PE=1 SV=4	474.249	946.483	2	946.483	GGIGGGSSRIS
	K1C16_HUMAN	Keratin, type I cytoskeletal 16 OS=Homo sapiens OX=9606 GN=KRT16 PE=1 SV=4	966.512	965.504	1	965.507	FLSKTEEL
	K1C16_HUMAN	Keratin, type I cytoskeletal 16 OS=Homo sapiens OX=9606 GN=KRT16 PE=1 SV=4	487.754	973.494	2	973.494	GIGGGIGGGSSR
	K1C16_HUMAN	Keratin, type I cytoskeletal 16 OS=Homo sapiens OX=9606 GN=KRT16 PE=1 SV=4	489.753	977.491	2	977.493	RAPSTYGGGL
	K1C16_HUMAN	Keratin, type I cytoskeletal 16 OS=Homo sapiens OX=9606 GN=KRT16 PE=1 SV=4	502.759	1003.5	2	1003.5	GGGIGGGSSRIS
	K1C16_HUMAN	Keratin, type I cytoskeletal 16 OS=Homo sapiens OX=9606 GN=KRT16 PE=1 SV=4	1042.36	1041.35	1	1041.45	GSGFGGGYGGGLG
	K1C16_HUMAN	Keratin, type I cytoskeletal 16 OS=Homo sapiens OX=9606 GN=KRT16 PE=1 SV=4	533.271	1064.53	2	1064.53	RAPSTYGGGLS
	K1C16_HUMAN	Keratin, type I cytoskeletal 16 OS=Homo sapiens OX=9606 GN=KRT16 PE=1 SV=4	544.278	1086.54	2	1086.54	ALRGQTGGDVN
	K1C16_HUMAN	Keratin, type I cytoskeletal 16 OS=Homo sapiens OX=9606 GN=KRT16 PE=1 SV=4	545.774	1089.53	2	1089.53	NKEVASNSEL
	K1C16_HUMAN	Keratin, type I cytoskeletal 16 OS=Homo sapiens OX=9606 GN=KRT16 PE=1 SV=4	559.304	1116.59	2	1116.59	IGGGIGGGSSRIS
	K1C16_HUMAN	Keratin, type I cytoskeletal 16 OS=Homo sapiens OX=9606 GN=KRT16 PE=1 SV=4	566.274	1130.53	2	1130.53	RGQTGGDVNVE
	K1C16_HUMAN	Keratin, type I cytoskeletal 16 OS=Homo sapiens OX=9606 GN=KRT16 PE=1 SV=4	587.813	1173.61	2	1173.61	GIGGGIGGGSSRIS
	K1C16_HUMAN	Keratin, type I cytoskeletal 16 OS=Homo sapiens OX=9606 GN=KRT16 PE=1 SV=4	597.857	1193.7	2	1193.58	GLGAGFGGGLGAGFG
	K1C16_HUMAN	Keratin, type I cytoskeletal 16 OS=Homo sapiens OX=9606 GN=KRT16 PE=1 SV=4	613.84	1225.67	2	1225.67	DAAPGVDLSRIL
	K1C16_HUMAN	Keratin, type I cytoskeletal 16 OS=Homo sapiens OX=9606 GN=KRT16 PE=1 SV=4	615.837	1229.66	2	1229.66	LDVKTRLEQE
	K1C16_HUMAN	Keratin, type I cytoskeletal 16 OS=Homo sapiens OX=9606 GN=KRT16 PE=1 SV=4	631.333	1260.65	2	1260.64	GIGGGIGGGSSRISS
	K1C16_HUMAN	Keratin, type I cytoskeletal 16 OS=Homo sapiens OX=9606 GN=KRT16 PE=1 SV=4	631.792	1261.57	2	1261.57	RGQTGGDVNVEM
	K1C16_HUMAN	Keratin, type I cytoskeletal 16 OS=Homo sapiens OX=9606 GN=KRT16 PE=1 SV=4	658.334	1314.65	2	1314.65	ALRGQTGGDVNVE
	K1C16_HUMAN	Keratin, type I cytoskeletal 16 OS=Homo sapiens OX=9606 GN=KRT16 PE=1 SV=4	659.295	1316.58	2	1316.58	GSGFGGGYGGGLGAGF
	K1C16_HUMAN	Keratin, type I cytoskeletal 16 OS=Homo sapiens OX=9606 GN=KRT16 PE=1 SV=4	659.829	1317.64	2	1317.65	EMQIEGLKEEL
	K1C16_HUMAN	Keratin, type I cytoskeletal 16 OS=Homo sapiens OX=9606 GN=KRT16 PE=1 SV=4	670.86	1339.71	2	1339.71	DAAPGVDLSRILN
	K1C16_HUMAN	Keratin, type I cytoskeletal 16 OS=Homo sapiens OX=9606 GN=KRT16 PE=1 SV=4	677.869	1353.72	2	1353.73	AAPGVDLSRILNE
	K1C16_HUMAN	Keratin, type I cytoskeletal 16 OS=Homo sapiens OX=9606 GN=KRT16 PE=1 SV=4	688.344	1374.67	2	1374.67	YSPYFKTIEDL
	K1C16_HUMAN	Keratin, type I cytoskeletal 16 OS=Homo sapiens OX=9606 GN=KRT16 PE=1 SV=4	712.332	1422.65	2	1422.65	GGGLGAGFGGGFAGGDGL
	K1C16_HUMAN	Keratin, type I cytoskeletal 16 OS=Homo sapiens OX=9606 GN=KRT16 PE=1 SV=4	723.855	1445.69	2	1445.69	ALRGQTGGDVNVEM
	K1C16_HUMAN	Keratin, type I cytoskeletal 16 OS=Homo sapiens OX=9606 GN=KRT16 PE=1 SV=4	735.383	1468.75	2	1468.75	DAAPGVDLSRILNE
	K1C16_HUMAN	Keratin, type I cytoskeletal 16 OS=Homo sapiens OX=9606 GN=KRT16 PE=1 SV=4	738.882	1475.75	2	1475.75	ELVQSSRSEVTEL
	K1C16_HUMAN	Keratin, type I cytoskeletal 16 OS=Homo sapiens OX=9606 GN=KRT16 PE=1 SV=4	783.413	1564.81	2	1564.81	DVKTRLEQEIATY
	K1C16_HUMAN	Keratin, type I cytoskeletal 16 OS=Homo sapiens OX=9606 GN=KRT16 PE=1 SV=4	560.304	1677.89	3	1677.89	LDVKTRLEQEIATY
	K2C5_HUMAN	Keratin, type II cytoskeletal 5 OS=Homo sapiens OX=9606 GN=KRT5 PE=1 SV=3	757.415	756.408	1	756.413	GLGGGLGGGL
	K2C5_HUMAN	Keratin, type II cytoskeletal 5 OS=Homo sapiens OX=9606 GN=KRT5 PE=1 SV=3	780.458	779.45	1	779.381	GLSVGGSGF
	K2C5_HUMAN	Keratin, type II cytoskeletal 5 OS=Homo sapiens OX=9606 GN=KRT5 PE=1 SV=3	805.392	804.384	1	804.369	ALMDEIN
	K2C5_HUMAN	Keratin, type II cytoskeletal 5 OS=Homo sapiens OX=9606 GN=KRT5 PE=1 SV=3	813.426	812.418	1	812.345	FGAGAGGGYG
	K2C5_HUMAN	Keratin, type II cytoskeletal 5 OS=Homo sapiens OX=9606 GN=KRT5 PE=1 SV=3	407.732	813.45	2	813.434	ANLQNAIA
	K2C5_HUMAN	Keratin, type II cytoskeletal 5 OS=Homo sapiens OX=9606 GN=KRT5 PE=1 SV=3	871.461	870.453	1	870.456	GGGLGGGLGGGL
	K2C5_HUMAN	Keratin, type II cytoskeletal 5 OS=Homo sapiens OX=9606 GN=KRT5 PE=1 SV=3	436.257	870.499	2	870.456	RLSGEGVGP
	K2C5_HUMAN	Keratin, type II cytoskeletal 5 OS=Homo sapiens OX=9606 GN=KRT5 PE=1 SV=3	894.43	893.422	1	893.424	GGGLSVGGSGF
	K2C5_HUMAN	Keratin, type II cytoskeletal 5 OS=Homo sapiens OX=9606 GN=KRT5 PE=1 SV=3	927.396	926.389	1	926.388	GGGAGSGFGFGG
	K2C5_HUMAN	Keratin, type II cytoskeletal 5 OS=Homo sapiens OX=9606 GN=KRT5 PE=1 SV=3	466.262	930.51	2	930.513	AITPSVSRT
	K2C5_HUMAN	Keratin, type II cytoskeletal 5 OS=Homo sapiens OX=9606 GN=KRT5 PE=1 SV=3	469.721	937.428	2	937.451	GLSVGGSGFSA
	K2C5_HUMAN	Keratin, type II cytoskeletal 5 OS=Homo sapiens OX=9606 GN=KRT5 PE=1 SV=3	482.737	963.46	2	963.452	GGGGGGGFGRVS
	K2C5_HUMAN	Keratin, type II cytoskeletal 5 OS=Homo sapiens OX=9606 GN=KRT5 PE=1 SV=3	991.607	990.6	1	990.525	GGFGRVSLAGA
	K2C5_HUMAN	Keratin, type II cytoskeletal 5 OS=Homo sapiens OX=9606 GN=KRT5 PE=1 SV=3	509.779	1017.54	2	1017.55	AITPSVSRTS
	K2C5_HUMAN	Keratin, type II cytoskeletal 5 OS=Homo sapiens OX=9606 GN=KRT5 PE=1 SV=3	1041.56	1040.55	1	1040.56	GLGGGLGGGLGGGL
	K2C5_HUMAN	Keratin, type II cytoskeletal 5 OS=Homo sapiens OX=9606 GN=KRT5 PE=1 SV=3	526.248	1050.48	2	1050.48	SGGGGGGGFGRVS
	K2C5_HUMAN	Keratin, type II cytoskeletal 5 OS=Homo sapiens OX=9606 GN=KRT5 PE=1 SV=3	543.823	1085.63	2	1085.55	GGLGGGLGGGLAGGS
	K2C5_HUMAN	Keratin, type II cytoskeletal 5 OS=Homo sapiens OX=9606 GN=KRT5 PE=1 SV=3	553.296	1104.58	2	1104.58	SAITPSVSRTS
	K2C5_HUMAN	Keratin, type II cytoskeletal 5 OS=Homo sapiens OX=9606 GN=KRT5 PE=1 SV=3	578.307	1154.6	2	1154.6	GGGLGGGLGGGLGGGL
	K2C5_HUMAN	Keratin, type II cytoskeletal 5 OS=Homo sapiens OX=9606 GN=KRT5 PE=1 SV=3	599.291	1196.57	2	1196.57	YSSSSGGVGLGGGL
	K2C5_HUMAN	Keratin, type II cytoskeletal 5 OS=Homo sapiens OX=9606 GN=KRT5 PE=1 SV=3	609.31	1216.61	2	1216.6	SGGVGLGGGLSVGGSG
	K2C5_HUMAN	Keratin, type II cytoskeletal 5 OS=Homo sapiens OX=9606 GN=KRT5 PE=1 SV=3	626.309	1250.6	2	1250.6	SGRGLGVGFGSGGGS
	K2C5_HUMAN	Keratin, type II cytoskeletal 5 OS=Homo sapiens OX=9606 GN=KRT5 PE=1 SV=3	634.785	1267.56	2	1267.61	EYQELMNTKL
	K2C5_HUMAN	Keratin, type II cytoskeletal 5 OS=Homo sapiens OX=9606 GN=KRT5 PE=1 SV=3	635.309	1268.6	2	1268.6	GVGFGSGGGSSSSVK
	K2C5_HUMAN	Keratin, type II cytoskeletal 5 OS=Homo sapiens OX=9606 GN=KRT5 PE=1 SV=3	652.825	1303.64	2	1303.64	SSGGVGLGGGLSVGGSG
	K2C5_HUMAN	Keratin, type II cytoskeletal 5 OS=Homo sapiens OX=9606 GN=KRT5 PE=1 SV=3	659.839	1317.66	2	1317.67	YGGGLGGGLGGGLGGGL
	K2C5_HUMAN	Keratin, type II cytoskeletal 5 OS=Homo sapiens OX=9606 GN=KRT5 PE=1 SV=3	669.823	1337.63	2	1337.63	GRGLGVGFGSGGGSSS
	K2C5_HUMAN	Keratin, type II cytoskeletal 5 OS=Homo sapiens OX=9606 GN=KRT5 PE=1 SV=3	682.842	1363.67	2	1363.67	SGGVGLGGGLSVGGSGF
	K2C5_HUMAN	Keratin, type II cytoskeletal 5 OS=Homo sapiens OX=9606 GN=KRT5 PE=1 SV=3	688.352	1374.69	2	1374.69	GYGGGLGGGLGGGLGGGL
	K2C5_HUMAN	Keratin, type II cytoskeletal 5 OS=Homo sapiens OX=9606 GN=KRT5 PE=1 SV=3	465.235	1392.68	3	1392.69	VSRSGGGGGGGFGRVS
	K2C5_HUMAN	Keratin, type II cytoskeletal 5 OS=Homo sapiens OX=9606 GN=KRT5 PE=1 SV=3	720.345	1438.68	2	1438.68	GGGLSVGGSGFSASSGR
	K2C5_HUMAN	Keratin, type II cytoskeletal 5 OS=Homo sapiens OX=9606 GN=KRT5 PE=1 SV=3	726.357	1450.7	2	1450.71	SSGGVGLGGGLSVGGSGF
	K2C5_HUMAN	Keratin, type II cytoskeletal 5 OS=Homo sapiens OX=9606 GN=KRT5 PE=1 SV=3	726.368	1450.72	2	1450.72	VGGSGFSASSGRGLGVG
	K2C5_HUMAN	Keratin, type II cytoskeletal 5 OS=Homo sapiens OX=9606 GN=KRT5 PE=1 SV=3	494.246	1479.72	3	1479.72	SVSRSGGGGGGGFGRVS
	K2C5_HUMAN	Keratin, type II cytoskeletal 5 OS=Homo sapiens OX=9606 GN=KRT5 PE=1 SV=3	760.38	1518.75	2	1518.74	GSGYGGGLGGGLGGGLGGGL
	K2C5_HUMAN	Keratin, type II cytoskeletal 5 OS=Homo sapiens OX=9606 GN=KRT5 PE=1 SV=3	772.887	1543.76	2	1543.76	GLGGGLGGGLGGGLAGGSSGS
	K2C5_HUMAN	Keratin, type II cytoskeletal 5 OS=Homo sapiens OX=9606 GN=KRT5 PE=1 SV=3	527.929	1580.77	3	1580.77	TSVSRSGGGGGGGFGRVS
	K1C10_CANLF	Keratin, type I cytoskeletal 10 OS=Canis lupus familiaris OX=9615 GN=KRT10 PE=2 SV=1	715.375	714.368	1	714.297	FSGGSFGG
	K1C10_CANLF	Keratin, type I cytoskeletal 10 OS=Canis lupus familiaris OX=9615 GN=KRT10 PE=2 SV=1	759.437	758.43	1	758.367	NSSQRAP
	K1C10_CANLF	Keratin, type I cytoskeletal 10 OS=Canis lupus familiaris OX=9615 GN=KRT10 PE=2 SV=1	780.461	779.453	1	779.393	GGGSSFRI
	K1C10_CANLF	Keratin, type I cytoskeletal 10 OS=Canis lupus familiaris OX=9615 GN=KRT10 PE=2 SV=1	492.241	982.467	2	982.472	SSSKGSIGGGF
	K1C10_CANLF	Keratin, type I cytoskeletal 10 OS=Canis lupus familiaris OX=9615 GN=KRT10 PE=2 SV=1	548.787	1095.56	2	1095.56	ISSSKGSIGGGF
	K1C10_CANLF	Keratin, type I cytoskeletal 10 OS=Canis lupus familiaris OX=9615 GN=KRT10 PE=2 SV=1	555.335	1108.66	2	1108.55	HGNSSQRAPR
	K1C10_CANLF	Keratin, type I cytoskeletal 10 OS=Canis lupus familiaris OX=9615 GN=KRT10 PE=2 SV=1	1130.41	1129.4	1	1129.43	SSGGGYGGGSSSGGG
	K1C10_CANLF	Keratin, type I cytoskeletal 10 OS=Canis lupus familiaris OX=9615 GN=KRT10 PE=2 SV=1	587.278	1172.54	2	1172.51	SIGGGFSSGGFSGG
	K1C10_CANLF	Keratin, type I cytoskeletal 10 OS=Canis lupus familiaris OX=9615 GN=KRT10 PE=2 SV=1	607.787	1213.56	2	1213.56	SSSKGSIGGGFSSG
	K1C10_CANLF	Keratin, type I cytoskeletal 10 OS=Canis lupus familiaris OX=9615 GN=KRT10 PE=2 SV=1	622.796	1243.58	2	1243.58	SKGSIGGGFSSGGF
	K1C10_CANLF	Keratin, type I cytoskeletal 10 OS=Canis lupus familiaris OX=9615 GN=KRT10 PE=2 SV=1	636.299	1270.58	2	1270.58	SSSKGSIGGGFSSGG
	K1C10_CANLF	Keratin, type I cytoskeletal 10 OS=Canis lupus familiaris OX=9615 GN=KRT10 PE=2 SV=1	709.831	1417.65	2	1417.65	SSSKGSIGGGFSSGGF
	K1C10_CANLF	Keratin, type I cytoskeletal 10 OS=Canis lupus familiaris OX=9615 GN=KRT10 PE=2 SV=1	753.356	1504.7	2	1504.68	SSSKGSIGGGFSSGGFS
	K1C10_CANLF	Keratin, type I cytoskeletal 10 OS=Canis lupus familiaris OX=9615 GN=KRT10 PE=2 SV=1	766.373	1530.73	2	1530.73	ISSSKGSIGGGFSSGGF
	K1C14_HUMAN	Keratin, type I cytoskeletal 14 OS=Homo sapiens OX=9606 GN=KRT14 PE=1 SV=4	867.444	866.437	1	866.438	FTKTEEL
	K1C14_HUMAN	Keratin, type I cytoskeletal 14 OS=Homo sapiens OX=9606 GN=KRT14 PE=1 SV=4	491.245	980.476	2	980.481	FTKTEELN
	K1C14_HUMAN	Keratin, type I cytoskeletal 14 OS=Homo sapiens OX=9606 GN=KRT14 PE=1 SV=4	566.782	1131.55	2	1131.55	NREVATNSEL
	K1C14_HUMAN	Keratin, type I cytoskeletal 14 OS=Homo sapiens OX=9606 GN=KRT14 PE=1 SV=4	570.359	1138.7	2	1138.63	KVVSTHEQVL
	K1C14_HUMAN	Keratin, type I cytoskeletal 14 OS=Homo sapiens OX=9606 GN=KRT14 PE=1 SV=4	712.334	1422.65	2	1422.65	GAGLGGGFGGGFAGGDGL
	K1C14_HUMAN	Keratin, type I cytoskeletal 14 OS=Homo sapiens OX=9606 GN=KRT14 PE=1 SV=4	484.233	1449.68	3	1449.68	DVHDGKVVSTHEQ
	K1C14_RAT	Keratin, type I cytoskeletal 14 OS=Rattus norvegicus OX=10116 GN=Krt14 PE=2 SV=1	757.415	756.408	1	756.413	GIGGGIGGGL
	K1C14_RAT	Keratin, type I cytoskeletal 14 OS=Rattus norvegicus OX=10116 GN=Krt14 PE=2 SV=1	782.438	781.431	1	781.361	SSAGAYAVG
	K1C14_RAT	Keratin, type I cytoskeletal 14 OS=Rattus norvegicus OX=10116 GN=Krt14 PE=2 SV=1	783.312	782.305	1	782.327	APSTYGGM
	K1C14_RAT	Keratin, type I cytoskeletal 14 OS=Rattus norvegicus OX=10116 GN=Krt14 PE=2 SV=1	855.401	854.394	1	854.392	SFGGGFGGGI
	K1C14_RAT	Keratin, type I cytoskeletal 14 OS=Rattus norvegicus OX=10116 GN=Krt14 PE=2 SV=1	871.461	870.453	1	870.456	GGGIGGGIGGGL
	K1C14_RAT	Keratin, type I cytoskeletal 14 OS=Rattus norvegicus OX=10116 GN=Krt14 PE=2 SV=1	462.746	923.477	2	923.395	CGIGGGSSRM
	K1C14_RAT	Keratin, type I cytoskeletal 14 OS=Rattus norvegicus OX=10116 GN=Krt14 PE=2 SV=1	508.262	1014.51	2	1014.43	EGEDAHLSSA
	K1C14_RAT	Keratin, type I cytoskeletal 14 OS=Rattus norvegicus OX=10116 GN=Krt14 PE=2 SV=1	1041.56	1040.55	1	1040.56	GIGGGIGGGLGGGI
	K1C14_RAT	Keratin, type I cytoskeletal 14 OS=Rattus norvegicus OX=10116 GN=Krt14 PE=2 SV=1	546.225	1090.43	2	1090.46	QFSSSSQFSS
	K1C14_RAT	Keratin, type I cytoskeletal 14 OS=Rattus norvegicus OX=10116 GN=Krt14 PE=2 SV=1	578.307	1154.6	2	1154.6	GGGIGGGIGGGLGGGI
	K1C14_RAT	Keratin, type I cytoskeletal 14 OS=Rattus norvegicus OX=10116 GN=Krt14 PE=2 SV=1	689.312	1376.61	2	1376.6	GFSSSSFGGGFGGGIG
	K118A_XENLA	Keratin, type I cytoskeletal 18-A OS=Xenopus laevis OX=8355 GN=krt18-a PE=2 SV=2	733.456	732.448	1	732.384	LGGTAMAL
	K118A_XENLA	Keratin, type I cytoskeletal 18-A OS=Xenopus laevis OX=8355 GN=krt18-a PE=2 SV=2	743.401	742.394	1	742.397	LHTAKSS
	K118A_XENLA	Keratin, type I cytoskeletal 18-A OS=Xenopus laevis OX=8355 GN=krt18-a PE=2 SV=2	827.486	826.479	1	826.407	VYSSSSVV
	K118A_XENLA	Keratin, type I cytoskeletal 18-A OS=Xenopus laevis OX=8355 GN=krt18-a PE=2 SV=2	459.79	917.565	2	917.555	KKVITTTQ
	K118A_XENLA	Keratin, type I cytoskeletal 18-A OS=Xenopus laevis OX=8355 GN=krt18-a PE=2 SV=2	487.299	972.583	2	972.524	IELESLRN
	K118A_XENLA	Keratin, type I cytoskeletal 18-A OS=Xenopus laevis OX=8355 GN=krt18-a PE=2 SV=2	489.296	976.578	2	976.498	ASNVNLFGGV
	K1C10_MOUSE	Keratin, type I cytoskeletal 10 OS=Mus musculus OX=10090 GN=Krt10 PE=1 SV=3	788.26	787.253	1	787.314	GSFGGGSYG
	K1C10_MOUSE	Keratin, type I cytoskeletal 10 OS=Mus musculus OX=10090 GN=Krt10 PE=1 SV=3	847.434	846.427	1	846.394	SGGGGGGGSVR
	K1C10_MOUSE	Keratin, type I cytoskeletal 10 OS=Mus musculus OX=10090 GN=Krt10 PE=1 SV=3	902.301	901.294	1	901.357	GGYGGSSFGGG
	K1C10_MOUSE	Keratin, type I cytoskeletal 10 OS=Mus musculus OX=10090 GN=Krt10 PE=1 SV=3	1003.63	1002.63	1	1002.55	SLLSGNGRVT
	K1C10_MOUSE	Keratin, type I cytoskeletal 10 OS=Mus musculus OX=10090 GN=Krt10 PE=1 SV=3	1014.43	1013.43	1	1013.42	AGFGGGGSFGGGS
	K1C10_MOUSE	Keratin, type I cytoskeletal 10 OS=Mus musculus OX=10090 GN=Krt10 PE=1 SV=3	513.751	1025.49	2	1025.45	QFSSSRSGGGG
	K1C10_MOUSE	Keratin, type I cytoskeletal 10 OS=Mus musculus OX=10090 GN=Krt10 PE=1 SV=3	564.821	1127.63	2	1127.52	SSTRGSLGGGYS
	K1C10_MOUSE	Keratin, type I cytoskeletal 10 OS=Mus musculus OX=10090 GN=Krt10 PE=1 SV=3	687.009	2058.01	3	2057.83	FSRGSSGGGCFGGSSGGYGGFGGG
	K2C5_PANTR	Keratin, type II cytoskeletal 5 OS=Pan troglodytes OX=9598 GN=KRT5 PE=2 SV=1	731.37	730.363	1	730.361	GGLGGGLGGS
	K2C5_PANTR	Keratin, type II cytoskeletal 5 OS=Pan troglodytes OX=9598 GN=KRT5 PE=2 SV=1	543.823	1085.63	2	1085.55	GGLGGGLGGSLAGGG
	K2C5_PANTR	Keratin, type II cytoskeletal 5 OS=Pan troglodytes OX=9598 GN=KRT5 PE=2 SV=1	736.823	1471.63	2	1471.65	AGGGFGLGGGAGFGGGYGG
	K2C5_PANTR	Keratin, type II cytoskeletal 5 OS=Pan troglodytes OX=9598 GN=KRT5 PE=2 SV=1	772.887	1543.76	2	1543.76	GLGGGLGGGLGGSLAGGGSGS
	K2C5_BOVIN	Keratin, type II cytoskeletal 5 OS=Bos taurus OX=9913 GN=KRT5 PE=3 SV=1	738.413	737.406	1	737.346	SASGGGFR
	K2C5_BOVIN	Keratin, type II cytoskeletal 5 OS=Bos taurus OX=9913 GN=KRT5 PE=3 SV=1	764.43	763.423	1	763.382	SASSGRSL
	K2C5_BOVIN	Keratin, type II cytoskeletal 5 OS=Bos taurus OX=9913 GN=KRT5 PE=3 SV=1	790.408	789.401	1	789.434	RISISASG
	K2C5_BOVIN	Keratin, type II cytoskeletal 5 OS=Bos taurus OX=9913 GN=KRT5 PE=3 SV=1	840.484	839.477	1	839.414	STVSFRSG
	K2C5_BOVIN	Keratin, type II cytoskeletal 5 OS=Bos taurus OX=9913 GN=KRT5 PE=3 SV=1	454.733	907.452	2	907.451	GAGGFGSRSL
	K2C5_BOVIN	Keratin, type II cytoskeletal 5 OS=Bos taurus OX=9913 GN=KRT5 PE=3 SV=1	473.732	945.45	2	945.452	NNRSLDLD
	K2C5_BOVIN	Keratin, type II cytoskeletal 5 OS=Bos taurus OX=9913 GN=KRT5 PE=3 SV=1	526.227	1050.44	2	1050.44	SMDNNRSLD
	K2C5_BOVIN	Keratin, type II cytoskeletal 5 OS=Bos taurus OX=9913 GN=KRT5 PE=3 SV=1	531.248	1060.48	2	1060.48	DNNRSLDLD
	K2C5_BOVIN	Keratin, type II cytoskeletal 5 OS=Bos taurus OX=9913 GN=KRT5 PE=3 SV=1	582.771	1163.53	2	1163.52	SMDNNRSLDL
	K2C5_BOVIN	Keratin, type II cytoskeletal 5 OS=Bos taurus OX=9913 GN=KRT5 PE=3 SV=1	630.332	1258.65	2	1258.65	NNRSLDLDSII
	K2C5_BOVIN	Keratin, type II cytoskeletal 5 OS=Bos taurus OX=9913 GN=KRT5 PE=3 SV=1	640.281	1278.55	2	1278.55	SMDNNRSLDLD
	K2C5_BOVIN	Keratin, type II cytoskeletal 5 OS=Bos taurus OX=9913 GN=KRT5 PE=3 SV=1	723.365	1444.72	2	1444.72	DNNRSLDLDSIIA
	K2C5_BOVIN	Keratin, type II cytoskeletal 5 OS=Bos taurus OX=9913 GN=KRT5 PE=3 SV=1	730.371	1458.73	2	1458.73	NNRSLDLDSIIAE
	K2C5_BOVIN	Keratin, type II cytoskeletal 5 OS=Bos taurus OX=9913 GN=KRT5 PE=3 SV=1	780.406	1558.8	2	1558.76	SLGFGSGGGSSSSVKFV
	K2C5_BOVIN	Keratin, type II cytoskeletal 5 OS=Bos taurus OX=9913 GN=KRT5 PE=3 SV=1	796.883	1591.75	2	1591.75	SMDNNRSLDLDSII
	K1C10_BOVIN	Keratin, type I cytoskeletal 10 OS=Bos taurus OX=9913 GN=KRT10 PE=3 SV=1	855.396	854.389	1	854.392	FGGGSFGGGL
	K1C10_BOVIN	Keratin, type I cytoskeletal 10 OS=Bos taurus OX=9913 GN=KRT10 PE=3 SV=1	902.299	901.292	1	901.357	GGSYGGSFGGG
	K1C10_BOVIN	Keratin, type I cytoskeletal 10 OS=Bos taurus OX=9913 GN=KRT10 PE=3 SV=1	489.199	976.384	2	976.396	GCFGGSSSIY
	K1C10_BOVIN	Keratin, type I cytoskeletal 10 OS=Bos taurus OX=9913 GN=KRT10 PE=3 SV=1	545.317	1088.62	2	1088.56	NQKITMQNL
	K1C10_BOVIN	Keratin, type I cytoskeletal 10 OS=Bos taurus OX=9913 GN=KRT10 PE=3 SV=1	560.755	1119.5	2	1119.53	SGNQKITMQN
	K1C10_BOVIN	Keratin, type I cytoskeletal 10 OS=Bos taurus OX=9913 GN=KRT10 PE=3 SV=1	585.77	1169.53	2	1169.51	GGGSFGGGSFGGGLG
	K1C10_BOVIN	Keratin, type I cytoskeletal 10 OS=Bos taurus OX=9913 GN=KRT10 PE=3 SV=1	619.326	1236.64	2	1236.6	YQTIDDLKNQ
	K1C10_BOVIN	Keratin, type I cytoskeletal 10 OS=Bos taurus OX=9913 GN=KRT10 PE=3 SV=1	661.837	1321.66	2	1321.62	SGGGGGGGSSLRISSS
	K1C10_BOVIN	Keratin, type I cytoskeletal 10 OS=Bos taurus OX=9913 GN=KRT10 PE=3 SV=1	1347.56	1346.55	1	1346.61	SSKGSLGGGYSSGGF
	AVR2_CHICK	Avidin-related protein 2 OS=Gallus gallus OX=9031 GN=AVR2 PE=1 SV=1	815.503	814.496	1	814.418	NPGNITLS
	AVR2_CHICK	Avidin-related protein 2 OS=Gallus gallus OX=9031 GN=AVR2 PE=1 SV=1	429.255	856.494	2	856.429	ITAVADNPG
	AVR2_CHICK	Avidin-related protein 2 OS=Gallus gallus OX=9031 GN=AVR2 PE=1 SV=1	461.72	921.425	2	921.43	VGNNDFTR
	AVR2_CHICK	Avidin-related protein 2 OS=Gallus gallus OX=9031 GN=AVR2 PE=1 SV=1	1019.51	1018.51	1	1018.52	APSLSARKCS
	AVR2_CHICK	Avidin-related protein 2 OS=Gallus gallus OX=9031 GN=AVR2 PE=1 SV=1	795.391	1588.77	2	1588.77	LAVDDISDDWIATR
	AVR2_CHICK	Avidin-related protein 2 OS=Gallus gallus OX=9031 GN=AVR2 PE=1 SV=1	549.256	1644.75	3	1644.75	VGNNDFTRQHTVEE
	AVR1_CHICK	Avidin-related protein 1 OS=Gallus gallus OX=9031 GN=AVR1 PE=2 SV=2	442.245	882.476	2	882.427	CFVDKSGK
	AVR1_CHICK	Avidin-related protein 1 OS=Gallus gallus OX=9031 GN=AVR1 PE=2 SV=2	953.687	952.68	1	952.596	LSLALVAPGL
	AVR1_CHICK	Avidin-related protein 1 OS=Gallus gallus OX=9031 GN=AVR1 PE=2 SV=2	402.872	1205.59	3	1205.59	VGNNDFTRQR
	AVR1_CHICK	Avidin-related protein 1 OS=Gallus gallus OX=9031 GN=AVR1 PE=2 SV=2	649.832	1297.65	2	1297.75	LALVAPGLSARKC
	AVR1_CHICK	Avidin-related protein 1 OS=Gallus gallus OX=9031 GN=AVR1 PE=2 SV=2	724.844	1447.67	2	1447.68	LAVDDISDDWKAT
	AVR1_CHICK	Avidin-related protein 1 OS=Gallus gallus OX=9031 GN=AVR1 PE=2 SV=2	497.907	1490.7	3	1490.7	AVDDISDDWKATR
	AVR1_CHICK	Avidin-related protein 1 OS=Gallus gallus OX=9031 GN=AVR1 PE=2 SV=2	512.589	1534.74	3	1534.75	VGNNDFTRQRTVE
	AVR1_CHICK	Avidin-related protein 1 OS=Gallus gallus OX=9031 GN=AVR1 PE=2 SV=2	535.6	1603.78	3	1603.78	LAVDDISDDWKATR
	AVR1_CHICK	Avidin-related protein 1 OS=Gallus gallus OX=9031 GN=AVR1 PE=2 SV=2	555.602	1663.78	3	1663.79	VGNNDFTRQRTVEE
	AVR3_CHICK	Avidin-related protein 3 OS=Gallus gallus OX=9031 GN=AVR3 PE=2 SV=1	384.733	767.451	2	767.418	HTTSPLL
	AVR3_CHICK	Avidin-related protein 3 OS=Gallus gallus OX=9031 GN=AVR3 PE=2 SV=1	429.255	856.494	2	856.429	LTAVADNPG
	AVR3_CHICK	Avidin-related protein 3 OS=Gallus gallus OX=9031 GN=AVR3 PE=2 SV=1	485.741	969.467	2	969.467	VGYNNFTR
	S10A8_HUMAN	Protein S100-A8 OS=Homo sapiens OX=9606 GN=S100A8 PE=1 SV=1	357.213	712.412	2	712.369	KMGVAAH
	S10A8_HUMAN	Protein S100-A8 OS=Homo sapiens OX=9606 GN=S100A8 PE=1 SV=1	437.273	872.531	2	872.497	KALNSIID
	S10A8_HUMAN	Protein S100-A8 OS=Homo sapiens OX=9606 GN=S100A8 PE=1 SV=1	918.414	917.407	1	917.409	DINTDGAVN
	S10A8_HUMAN	Protein S100-A8 OS=Homo sapiens OX=9606 GN=S100A8 PE=1 SV=1	524.291	1046.57	2	1046.57	MLTELEKAL
	S10A8_HUMAN	Protein S100-A8 OS=Homo sapiens OX=9606 GN=S100A8 PE=1 SV=1	1065.48	1064.47	1	1064.48	DINTDGAVNF
	S10A8_HUMAN	Protein S100-A8 OS=Homo sapiens OX=9606 GN=S100A8 PE=1 SV=1	551.312	1100.61	2	1100.61	EKALNSIIDV
	S10A8_HUMAN	Protein S100-A8 OS=Homo sapiens OX=9606 GN=S100A8 PE=1 SV=1	597.275	1192.53	2	1192.54	DINTDGAVNFQ
	S10A8_HUMAN	Protein S100-A8 OS=Homo sapiens OX=9606 GN=S100A8 PE=1 SV=1	1322.57	1321.57	1	1321.58	DINTDGAVNFQE
	S10A8_HUMAN	Protein S100-A8 OS=Homo sapiens OX=9606 GN=S100A8 PE=1 SV=1	672.372	1342.73	2	1342.73	ELEKALNSIIDV
	S10A8_HUMAN	Protein S100-A8 OS=Homo sapiens OX=9606 GN=S100A8 PE=1 SV=1	677.82	1353.63	2	1353.62	INTDGAVNFQEF
	S10A8_HUMAN	Protein S100-A8 OS=Homo sapiens OX=9606 GN=S100A8 PE=1 SV=1	453.255	1356.74	3	1356.75	HAVYRDDLKKL
	S10A8_HUMAN	Protein S100-A8 OS=Homo sapiens OX=9606 GN=S100A8 PE=1 SV=1	681.372	1360.73	2	1360.73	MLTELEKALNSI
	S10A8_HUMAN	Protein S100-A8 OS=Homo sapiens OX=9606 GN=S100A8 PE=1 SV=1	457.249	1368.72	3	1368.72	YHKYSLIKGNF
	S10A8_HUMAN	Protein S100-A8 OS=Homo sapiens OX=9606 GN=S100A8 PE=1 SV=1	722.898	1443.78	2	1443.78	TELEKALNSIIDV
	S10A8_HUMAN	Protein S100-A8 OS=Homo sapiens OX=9606 GN=S100A8 PE=1 SV=1	484.588	1450.74	3	1450.75	NSIIDVYHKYSL
	S10A8_HUMAN	Protein S100-A8 OS=Homo sapiens OX=9606 GN=S100A8 PE=1 SV=1	735.329	1468.64	2	1468.65	DINTDGAVNFQEF
	S10A8_HUMAN	Protein S100-A8 OS=Homo sapiens OX=9606 GN=S100A8 PE=1 SV=1	737.914	1473.81	2	1473.81	MLTELEKALNSII
	S10A8_HUMAN	Protein S100-A8 OS=Homo sapiens OX=9606 GN=S100A8 PE=1 SV=1	522.282	1563.83	3	1563.83	LNSIIDVYHKYSL
	S10A8_HUMAN	Protein S100-A8 OS=Homo sapiens OX=9606 GN=S100A8 PE=1 SV=1	791.872	1581.73	2	1581.73	DINTDGAVNFQEFL
	S10A8_HUMAN	Protein S100-A8 OS=Homo sapiens OX=9606 GN=S100A8 PE=1 SV=1	791.875	1581.73	2	1581.73	LDINTDGAVNFQEF
	S10A8_HUMAN	Protein S100-A8 OS=Homo sapiens OX=9606 GN=S100A8 PE=1 SV=1	791.897	1581.78	2	1581.77	FKELDINTDGAVNF
	S10A8_HUMAN	Protein S100-A8 OS=Homo sapiens OX=9606 GN=S100A8 PE=1 SV=1	795.427	1588.84	2	1588.84	MLTELEKALNSIID
	S10A8_HUMAN	Protein S100-A8 OS=Homo sapiens OX=9606 GN=S100A8 PE=1 SV=1	631.672	1892	3	1892	EKALNSIIDVYHKYSL
	S10A8_HUMAN	Protein S100-A8 OS=Homo sapiens OX=9606 GN=S100A8 PE=1 SV=1	789.747	2366.22	3	2366.22	MLTELEKALNSIIDVYHKYS
	K2C1_HUMAN	Keratin, type II cytoskeletal 1 OS=Homo sapiens OX=9606 GN=KRT1 PE=1 SV=6	708.4	707.392	1	707.345	SGGSSSVK
	K2C1_HUMAN	Keratin, type II cytoskeletal 1 OS=Homo sapiens OX=9606 GN=KRT1 PE=1 SV=6	735.342	734.335	1	734.335	GGGGIGGGGF
	K2C1_HUMAN	Keratin, type II cytoskeletal 1 OS=Homo sapiens OX=9606 GN=KRT1 PE=1 SV=6	748.468	747.461	1	747.413	GGSKSISI
	K2C1_HUMAN	Keratin, type II cytoskeletal 1 OS=Homo sapiens OX=9606 GN=KRT1 PE=1 SV=6	762.448	761.441	1	761.392	KSKAEAE
	K2C1_HUMAN	Keratin, type II cytoskeletal 1 OS=Homo sapiens OX=9606 GN=KRT1 PE=1 SV=6	774.436	773.428	1	773.428	VTINQSL
	K2C1_HUMAN	Keratin, type II cytoskeletal 1 OS=Homo sapiens OX=9606 GN=KRT1 PE=1 SV=6	784.454	783.447	1	783.449	SLLQPLN
	K2C1_HUMAN	Keratin, type II cytoskeletal 1 OS=Homo sapiens OX=9606 GN=KRT1 PE=1 SV=6	824.403	823.395	1	823.396	DLEIATY
	K2C1_HUMAN	Keratin, type II cytoskeletal 1 OS=Homo sapiens OX=9606 GN=KRT1 PE=1 SV=6	418.217	834.419	2	834.358	GGSSGGRGSGG
	K2C1_HUMAN	Keratin, type II cytoskeletal 1 OS=Homo sapiens OX=9606 GN=KRT1 PE=1 SV=6	419.213	836.412	2	836.414	GGGFGSRSL
	K2C1_HUMAN	Keratin, type II cytoskeletal 1 OS=Homo sapiens OX=9606 GN=KRT1 PE=1 SV=6	838.391	837.384	1	837.387	YQAELSQ
	K2C1_HUMAN	Keratin, type II cytoskeletal 1 OS=Homo sapiens OX=9606 GN=KRT1 PE=1 SV=6	421.234	840.453	2	840.507	PEIQKVK
	K2C1_HUMAN	Keratin, type II cytoskeletal 1 OS=Homo sapiens OX=9606 GN=KRT1 PE=1 SV=6	845.461	844.454	1	844.454	ALDLEIAT
	K2C1_HUMAN	Keratin, type II cytoskeletal 1 OS=Homo sapiens OX=9606 GN=KRT1 PE=1 SV=6	849.382	848.374	1	848.378	GGGGIGGGGFGG
	K2C1_HUMAN	Keratin, type II cytoskeletal 1 OS=Homo sapiens OX=9606 GN=KRT1 PE=1 SV=6	870.372	869.365	1	869.367	GGSFGAGGGFG
	K2C1_HUMAN	Keratin, type II cytoskeletal 1 OS=Homo sapiens OX=9606 GN=KRT1 PE=1 SV=6	883.522	882.515	1	882.518	SLLQPLNV
	K2C1_HUMAN	Keratin, type II cytoskeletal 1 OS=Homo sapiens OX=9606 GN=KRT1 PE=1 SV=6	884.405	883.398	1	883.396	LEPYFES
	K2C1_HUMAN	Keratin, type II cytoskeletal 1 OS=Homo sapiens OX=9606 GN=KRT1 PE=1 SV=6	892.443	891.435	1	891.434	QQEIDFL
	K2C1_HUMAN	Keratin, type II cytoskeletal 1 OS=Homo sapiens OX=9606 GN=KRT1 PE=1 SV=6	898.387	897.38	1	897.394	RSGGGFSSGS
	K2C1_HUMAN	Keratin, type II cytoskeletal 1 OS=Homo sapiens OX=9606 GN=KRT1 PE=1 SV=6	454.733	907.452	2	907.451	AGGGFGSRSL
	K2C1_HUMAN	Keratin, type II cytoskeletal 1 OS=Homo sapiens OX=9606 GN=KRT1 PE=1 SV=6	456.719	911.424	2	911.425	FGAGGGFGSR
	K2C1_HUMAN	Keratin, type II cytoskeletal 1 OS=Homo sapiens OX=9606 GN=KRT1 PE=1 SV=6	914.447	913.439	1	913.439	VSTTYSGVT
	K2C1_HUMAN	Keratin, type II cytoskeletal 1 OS=Homo sapiens OX=9606 GN=KRT1 PE=1 SV=6	459.269	916.524	2	916.523	VTIKKDVD
	K2C1_HUMAN	Keratin, type II cytoskeletal 1 OS=Homo sapiens OX=9606 GN=KRT1 PE=1 SV=6	927.395	926.388	1	926.388	GGGSFGAGGGFG
	K2C1_HUMAN	Keratin, type II cytoskeletal 1 OS=Homo sapiens OX=9606 GN=KRT1 PE=1 SV=6	942.475	941.467	1	941.471	VEIDPEIQ
	K2C1_HUMAN	Keratin, type II cytoskeletal 1 OS=Homo sapiens OX=9606 GN=KRT1 PE=1 SV=6	472.755	943.495	2	943.497	LQQAKEDL
	K2C1_HUMAN	Keratin, type II cytoskeletal 1 OS=Homo sapiens OX=9606 GN=KRT1 PE=1 SV=6	948.355	947.347	1	947.442	GGGSSGGSIGGR
	K2C1_HUMAN	Keratin, type II cytoskeletal 1 OS=Homo sapiens OX=9606 GN=KRT1 PE=1 SV=6	475.788	949.562	2	949.56	IATYRTLL
	K2C1_HUMAN	Keratin, type II cytoskeletal 1 OS=Homo sapiens OX=9606 GN=KRT1 PE=1 SV=6	481.267	960.52	2	960.524	VNLGGSKSIS
	K2C1_HUMAN	Keratin, type II cytoskeletal 1 OS=Homo sapiens OX=9606 GN=KRT1 PE=1 SV=6	482.71	963.406	2	963.463	RGGGRGSGFGG
	K2C1_HUMAN	Keratin, type II cytoskeletal 1 OS=Homo sapiens OX=9606 GN=KRT1 PE=1 SV=6	486.277	970.54	2	970.508	LEQQNQVL
	K2C1_HUMAN	Keratin, type II cytoskeletal 1 OS=Homo sapiens OX=9606 GN=KRT1 PE=1 SV=6	490.724	979.434	2	979.436	RTNAENEF
	K2C1_HUMAN	Keratin, type II cytoskeletal 1 OS=Homo sapiens OX=9606 GN=KRT1 PE=1 SV=6	983.44	982.433	1	982.436	SGGGFSSGSAGI
	K2C1_HUMAN	Keratin, type II cytoskeletal 1 OS=Homo sapiens OX=9606 GN=KRT1 PE=1 SV=6	984.414	983.407	1	983.41	GGGGSFGAGGGFG
	K2C1_HUMAN	Keratin, type II cytoskeletal 1 OS=Homo sapiens OX=9606 GN=KRT1 PE=1 SV=6	500.236	998.456	2	998.457	FGAGGGFGSRS
	K2C1_HUMAN	Keratin, type II cytoskeletal 1 OS=Homo sapiens OX=9606 GN=KRT1 PE=1 SV=6	1008.52	1007.51	1	1007.52	ALDLEIATY
	K2C1_HUMAN	Keratin, type II cytoskeletal 1 OS=Homo sapiens OX=9606 GN=KRT1 PE=1 SV=6	1009.49	1008.49	1	1008.49	GGGFSSGSAGII
	K2C1_HUMAN	Keratin, type II cytoskeletal 1 OS=Homo sapiens OX=9606 GN=KRT1 PE=1 SV=6	1014.43	1013.43	1	1013.42	GGGSFGAGGGFGS
	K2C1_HUMAN	Keratin, type II cytoskeletal 1 OS=Homo sapiens OX=9606 GN=KRT1 PE=1 SV=6	508.273	1014.53	2	1014.53	ALQQAKEDL
	K2C1_HUMAN	Keratin, type II cytoskeletal 1 OS=Homo sapiens OX=9606 GN=KRT1 PE=1 SV=6	509.78	1017.55	2	1017.55	MNTKLALDL
	K2C1_HUMAN	Keratin, type II cytoskeletal 1 OS=Homo sapiens OX=9606 GN=KRT1 PE=1 SV=6	513.735	1025.45	2	1025.45	RSGGGFSSGSAG
	K2C1_HUMAN	Keratin, type II cytoskeletal 1 OS=Homo sapiens OX=9606 GN=KRT1 PE=1 SV=6	514.731	1027.45	2	1027.45	GGRGSGFGGGYG
	K2C1_HUMAN	Keratin, type II cytoskeletal 1 OS=Homo sapiens OX=9606 GN=KRT1 PE=1 SV=6	1031.47	1030.46	1	1030.46	LEPYFESF
	K2C1_HUMAN	Keratin, type II cytoskeletal 1 OS=Homo sapiens OX=9606 GN=KRT1 PE=1 SV=6	1041.43	1040.43	1	1040.43	GGGGGSFGAGGGFG
	K2C1_HUMAN	Keratin, type II cytoskeletal 1 OS=Homo sapiens OX=9606 GN=KRT1 PE=1 SV=6	1056.52	1055.51	1	1055.51	NVEIDPEIQ
	K2C1_HUMAN	Keratin, type II cytoskeletal 1 OS=Homo sapiens OX=9606 GN=KRT1 PE=1 SV=6	530.251	1058.49	2	1058.49	YQSKYEEL
	K2C1_HUMAN	Keratin, type II cytoskeletal 1 OS=Homo sapiens OX=9606 GN=KRT1 PE=1 SV=6	531.793	1061.57	2	1061.57	NLGGSKSISIS
	K2C1_HUMAN	Keratin, type II cytoskeletal 1 OS=Homo sapiens OX=9606 GN=KRT1 PE=1 SV=6	533.225	1064.44	2	1064.52	GRGSSSGGVKSS
	K2C1_HUMAN	Keratin, type II cytoskeletal 1 OS=Homo sapiens OX=9606 GN=KRT1 PE=1 SV=6	1065.58	1064.57	1	1064.48	QMQTQISET
	K2C1_HUMAN	Keratin, type II cytoskeletal 1 OS=Homo sapiens OX=9606 GN=KRT1 PE=1 SV=6	535.777	1069.54	2	1069.54	VSTTYSGVTR
	K2C1_HUMAN	Keratin, type II cytoskeletal 1 OS=Homo sapiens OX=9606 GN=KRT1 PE=1 SV=6	537.812	1073.61	2	1073.61	VNLGGSKSISI
	K2C1_HUMAN	Keratin, type II cytoskeletal 1 OS=Homo sapiens OX=9606 GN=KRT1 PE=1 SV=6	540.306	1078.6	2	1078.6	EIATYRTLL
	K2C1_HUMAN	Keratin, type II cytoskeletal 1 OS=Homo sapiens OX=9606 GN=KRT1 PE=1 SV=6	557.255	1112.5	2	1112.5	GGSFGAGGGFGSR
	K2C1_HUMAN	Keratin, type II cytoskeletal 1 OS=Homo sapiens OX=9606 GN=KRT1 PE=1 SV=6	559.746	1117.48	2	1117.48	SGYRSGGGFSSG
	K2C1_HUMAN	Keratin, type II cytoskeletal 1 OS=Homo sapiens OX=9606 GN=KRT1 PE=1 SV=6	559.815	1117.62	2	1117.58	FLEQQNQVL
	K2C1_HUMAN	Keratin, type II cytoskeletal 1 OS=Homo sapiens OX=9606 GN=KRT1 PE=1 SV=6	566.754	1131.49	2	1131.49	YRSGGGFSSGSA
	K2C1_HUMAN	Keratin, type II cytoskeletal 1 OS=Homo sapiens OX=9606 GN=KRT1 PE=1 SV=6	570.274	1138.53	2	1138.54	RSGGGFSSGSAGI
	K2C1_HUMAN	Keratin, type II cytoskeletal 1 OS=Homo sapiens OX=9606 GN=KRT1 PE=1 SV=6	572.263	1142.51	2	1142.51	GSFGAGGGFGSRS
	K2C1_HUMAN	Keratin, type II cytoskeletal 1 OS=Homo sapiens OX=9606 GN=KRT1 PE=1 SV=6	577.251	1152.49	2	1152.48	SSGGRGSGGGSSGGS
	K2C1_HUMAN	Keratin, type II cytoskeletal 1 OS=Homo sapiens OX=9606 GN=KRT1 PE=1 SV=6	581.327	1160.64	2	1160.64	VNLGGSKSISIS
	K2C1_HUMAN	Keratin, type II cytoskeletal 1 OS=Homo sapiens OX=9606 GN=KRT1 PE=1 SV=6	581.328	1160.64	2	1160.64	SLVNLGGSKSIS
	K2C1_HUMAN	Keratin, type II cytoskeletal 1 OS=Homo sapiens OX=9606 GN=KRT1 PE=1 SV=6	585.769	1169.52	2	1169.52	GGGSFGAGGGFGSR
	K2C1_HUMAN	Keratin, type II cytoskeletal 1 OS=Homo sapiens OX=9606 GN=KRT1 PE=1 SV=6	595.266	1188.52	2	1188.52	YRSGGGFSSGSAG
	K2C1_HUMAN	Keratin, type II cytoskeletal 1 OS=Homo sapiens OX=9606 GN=KRT1 PE=1 SV=6	600.772	1199.53	2	1199.53	GGSFGAGGGFGSRS
	K2C1_HUMAN	Keratin, type II cytoskeletal 1 OS=Homo sapiens OX=9606 GN=KRT1 PE=1 SV=6	601.262	1200.51	2	1200.56	GGYGPVCPPGGIQ
	K2C1_HUMAN	Keratin, type II cytoskeletal 1 OS=Homo sapiens OX=9606 GN=KRT1 PE=1 SV=6	604.83	1207.64	2	1207.64	VTIKKDVDGAY
	K2C1_HUMAN	Keratin, type II cytoskeletal 1 OS=Homo sapiens OX=9606 GN=KRT1 PE=1 SV=6	609.31	1216.61	2	1216.61	FVSTTYSGVTR
	K2C1_HUMAN	Keratin, type II cytoskeletal 1 OS=Homo sapiens OX=9606 GN=KRT1 PE=1 SV=6	614.278	1226.54	2	1226.54	GGGGSFGAGGGFGSR
	K2C1_HUMAN	Keratin, type II cytoskeletal 1 OS=Homo sapiens OX=9606 GN=KRT1 PE=1 SV=6	620.844	1239.67	2	1239.67	SLLQPLNVEID
	K2C1_HUMAN	Keratin, type II cytoskeletal 1 OS=Homo sapiens OX=9606 GN=KRT1 PE=1 SV=6	623.774	1245.53	2	1245.54	GYRSGGGFSSGSAG
	K2C1_HUMAN	Keratin, type II cytoskeletal 1 OS=Homo sapiens OX=9606 GN=KRT1 PE=1 SV=6	626.816	1251.62	2	1251.62	RSGGGFSSGSAGII
	K2C1_HUMAN	Keratin, type II cytoskeletal 1 OS=Homo sapiens OX=9606 GN=KRT1 PE=1 SV=6	629.283	1256.55	2	1256.55	GGGSFGAGGGFGSRS
	K2C1_HUMAN	Keratin, type II cytoskeletal 1 OS=Homo sapiens OX=9606 GN=KRT1 PE=1 SV=6	638.78	1275.55	2	1275.55	SGYRSGGGFSSGSA
	K2C1_HUMAN	Keratin, type II cytoskeletal 1 OS=Homo sapiens OX=9606 GN=KRT1 PE=1 SV=6	642.79	1283.57	2	1283.56	GGGGGSFGAGGGFGSR
	K2C1_HUMAN	Keratin, type II cytoskeletal 1 OS=Homo sapiens OX=9606 GN=KRT1 PE=1 SV=6	651.809	1301.6	2	1301.6	YRSGGGFSSGSAGI
	K2C1_HUMAN	Keratin, type II cytoskeletal 1 OS=Homo sapiens OX=9606 GN=KRT1 PE=1 SV=6	652.766	1303.52	2	1303.52	GSGGGGFGGGGFGGGGY
	K2C1_HUMAN	Keratin, type II cytoskeletal 1 OS=Homo sapiens OX=9606 GN=KRT1 PE=1 SV=6	654.366	1306.72	2	1306.71	DLEIATYRTLL
	K2C1_HUMAN	Keratin, type II cytoskeletal 1 OS=Homo sapiens OX=9606 GN=KRT1 PE=1 SV=6	657.794	1313.57	2	1313.57	GGGGSFGAGGGFGSRS
	K2C1_HUMAN	Keratin, type II cytoskeletal 1 OS=Homo sapiens OX=9606 GN=KRT1 PE=1 SV=6	663.803	1325.59	2	1325.59	YQAELSQMQTQ
	K2C1_HUMAN	Keratin, type II cytoskeletal 1 OS=Homo sapiens OX=9606 GN=KRT1 PE=1 SV=6	664.861	1327.71	2	1327.71	LEQQNQVLQTK
	K2C1_HUMAN	Keratin, type II cytoskeletal 1 OS=Homo sapiens OX=9606 GN=KRT1 PE=1 SV=6	667.289	1332.56	2	1332.57	SGYRSGGGFSSGSAG
	K2C1_HUMAN	Keratin, type II cytoskeletal 1 OS=Homo sapiens OX=9606 GN=KRT1 PE=1 SV=6	683.841	1365.67	2	1365.66	RSGGGFSSGSAGIIN
	K2C1_HUMAN	Keratin, type II cytoskeletal 1 OS=Homo sapiens OX=9606 GN=KRT1 PE=1 SV=6	686.3	1370.59	2	1370.6	GGGGGSFGAGGGFGSRS
	K2C1_HUMAN	Keratin, type II cytoskeletal 1 OS=Homo sapiens OX=9606 GN=KRT1 PE=1 SV=6	686.306	1370.6	2	1370.6	GGGGFGGGGIGGGGFGGF
	K2C1_HUMAN	Keratin, type II cytoskeletal 1 OS=Homo sapiens OX=9606 GN=KRT1 PE=1 SV=6	687.38	1372.75	2	1372.75	VRFLEQQNQVL
	K2C1_HUMAN	Keratin, type II cytoskeletal 1 OS=Homo sapiens OX=9606 GN=KRT1 PE=1 SV=6	688.844	1375.67	2	1375.68	VILSMDNNRSLD
	K2C1_HUMAN	Keratin, type II cytoskeletal 1 OS=Homo sapiens OX=9606 GN=KRT1 PE=1 SV=6	692.306	1382.6	2	1382.61	THNLEPYFESF
	K2C1_HUMAN	Keratin, type II cytoskeletal 1 OS=Homo sapiens OX=9606 GN=KRT1 PE=1 SV=6	708.351	1414.69	2	1414.68	YRSGGGFSSGSAGII
	K2C1_HUMAN	Keratin, type II cytoskeletal 1 OS=Homo sapiens OX=9606 GN=KRT1 PE=1 SV=6	710.365	1418.72	2	1418.58	GGGGGRGSYGSGGSSYG
	K2C1_HUMAN	Keratin, type II cytoskeletal 1 OS=Homo sapiens OX=9606 GN=KRT1 PE=1 SV=6	719.826	1437.64	2	1437.61	SELKNMQDMVED
	K2C1_HUMAN	Keratin, type II cytoskeletal 1 OS=Homo sapiens OX=9606 GN=KRT1 PE=1 SV=6	723.835	1445.66	2	1445.65	SGYRSGGGFSSGSAGI
	K2C1_HUMAN	Keratin, type II cytoskeletal 1 OS=Homo sapiens OX=9606 GN=KRT1 PE=1 SV=6	736.861	1471.71	2	1471.71	GYRSGGGFSSGSAGII
	K2C1_HUMAN	Keratin, type II cytoskeletal 1 OS=Homo sapiens OX=9606 GN=KRT1 PE=1 SV=6	739.808	1477.6	2	1477.6	GGGYGGGGFGGGGFGGGGF
	K2C1_HUMAN	Keratin, type II cytoskeletal 1 OS=Homo sapiens OX=9606 GN=KRT1 PE=1 SV=6	743.33	1484.65	2	1484.64	GGGGFGGGGFGGGGIGGGGF
	K2C1_HUMAN	Keratin, type II cytoskeletal 1 OS=Homo sapiens OX=9606 GN=KRT1 PE=1 SV=6	745.386	1488.76	2	1488.76	VILSMDNNRSLDL
	K2C1_HUMAN	Keratin, type II cytoskeletal 1 OS=Homo sapiens OX=9606 GN=KRT1 PE=1 SV=6	757.798	1513.58	2	1513.58	GSGGGSYGSGGGGGGHGSY
	K2C1_HUMAN	Keratin, type II cytoskeletal 1 OS=Homo sapiens OX=9606 GN=KRT1 PE=1 SV=6	765.372	1528.73	2	1528.73	YRSGGGFSSGSAGIIN
	K2C1_HUMAN	Keratin, type II cytoskeletal 1 OS=Homo sapiens OX=9606 GN=KRT1 PE=1 SV=6	767.314	1532.61	2	1532.62	GGGSRGGGGGGYGSGGSSY
	K2C1_HUMAN	Keratin, type II cytoskeletal 1 OS=Homo sapiens OX=9606 GN=KRT1 PE=1 SV=6	771.842	1541.67	2	1541.66	GGGGFGGGGFGGGGIGGGGFG
	K2C1_HUMAN	Keratin, type II cytoskeletal 1 OS=Homo sapiens OX=9606 GN=KRT1 PE=1 SV=6	780.376	1558.74	2	1558.74	SGYRSGGGFSSGSAGII
	K2C1_HUMAN	Keratin, type II cytoskeletal 1 OS=Homo sapiens OX=9606 GN=KRT1 PE=1 SV=6	795.828	1589.64	2	1589.65	GSGGGSYGSGGGGGGGRGSY
	K2C1_HUMAN	Keratin, type II cytoskeletal 1 OS=Homo sapiens OX=9606 GN=KRT1 PE=1 SV=6	577.278	1728.81	3	1728.81	VARGGGRGSGFGGGYGGGGF
	K2C1_HUMAN	Keratin, type II cytoskeletal 1 OS=Homo sapiens OX=9606 GN=KRT1 PE=1 SV=6	577.325	1728.95	3	1728.95	IDKVRFLEQQNQVL
	K2C1_HUMAN	Keratin, type II cytoskeletal 1 OS=Homo sapiens OX=9606 GN=KRT1 PE=1 SV=6	603.625	1807.85	3	1807.84	VDTSTRTHNLEPYFE
	K2C1_HUMAN	Keratin, type II cytoskeletal 1 OS=Homo sapiens OX=9606 GN=KRT1 PE=1 SV=6	627.647	1879.92	3	1879.92	AQYEDIAQKSKAEAESL
	K2C1_HUMAN	Keratin, type II cytoskeletal 1 OS=Homo sapiens OX=9606 GN=KRT1 PE=1 SV=6	681.651	2041.93	3	2041.94	VDTSTRTHNLEPYFESF
	K2C1_HUMAN	Keratin, type II cytoskeletal 1 OS=Homo sapiens OX=9606 GN=KRT1 PE=1 SV=6	693.723	2078.15	3	2078.14	MNTKLALDLEIATYRTLL
	K2C1_HUMAN	Keratin, type II cytoskeletal 1 OS=Homo sapiens OX=9606 GN=KRT1 PE=1 SV=6	703.368	2107.08	3	2107.08	VKAQYEDIAQKSKAEAESL
	K2C1_HUMAN	Keratin, type II cytoskeletal 1 OS=Homo sapiens OX=9606 GN=KRT1 PE=1 SV=6	726.685	2177.03	3	2177.04	LQQVDTSTRTHNLEPYFE
	K22E_HUMAN	Keratin, type II cytoskeletal 2 epidermal OS=Homo sapiens OX=9606 GN=KRT2 PE=1 SV=2	706.422	705.415	1	705.352	SGGSRRS
	K22E_HUMAN	Keratin, type II cytoskeletal 2 epidermal OS=Homo sapiens OX=9606 GN=KRT2 PE=1 SV=2	708.403	707.396	1	707.345	SSVKGSSG
	K22E_HUMAN	Keratin, type II cytoskeletal 2 epidermal OS=Homo sapiens OX=9606 GN=KRT2 PE=1 SV=2	741.396	740.389	1	740.357	GRHGDSL
	K22E_HUMAN	Keratin, type II cytoskeletal 2 epidermal OS=Homo sapiens OX=9606 GN=KRT2 PE=1 SV=2	746.405	745.398	1	745.397	VSVNQSL
	K22E_HUMAN	Keratin, type II cytoskeletal 2 epidermal OS=Homo sapiens OX=9606 GN=KRT2 PE=1 SV=2	772.322	771.314	1	771.319	GSGFSGGGF
	K22E_HUMAN	Keratin, type II cytoskeletal 2 epidermal OS=Homo sapiens OX=9606 GN=KRT2 PE=1 SV=2	883.341	882.333	1	882.383	SGGGYGSGGGK
	K22E_HUMAN	Keratin, type II cytoskeletal 2 epidermal OS=Homo sapiens OX=9606 GN=KRT2 PE=1 SV=2	453.208	904.401	2	904.407	QCKNVQDA
	K22E_HUMAN	Keratin, type II cytoskeletal 2 epidermal OS=Homo sapiens OX=9606 GN=KRT2 PE=1 SV=2	459.765	917.515	2	917.518	VGLGGTKSIS
	K22E_HUMAN	Keratin, type II cytoskeletal 2 epidermal OS=Homo sapiens OX=9606 GN=KRT2 PE=1 SV=2	463.239	924.463	2	924.466	AEISQIHQ
	K22E_HUMAN	Keratin, type II cytoskeletal 2 epidermal OS=Homo sapiens OX=9606 GN=KRT2 PE=1 SV=2	484.754	967.494	2	967.484	QVTVGRHGD
	K22E_HUMAN	Keratin, type II cytoskeletal 2 epidermal OS=Homo sapiens OX=9606 GN=KRT2 PE=1 SV=2	510.808	1019.6	2	1019.5	ISVAGGGGGFGAA
	K22E_HUMAN	Keratin, type II cytoskeletal 2 epidermal OS=Homo sapiens OX=9606 GN=KRT2 PE=1 SV=2	513.302	1024.59	2	1024.59	LQPLNVKVD
	K22E_HUMAN	Keratin, type II cytoskeletal 2 epidermal OS=Homo sapiens OX=9606 GN=KRT2 PE=1 SV=2	514.731	1027.45	2	1027.43	GSRGGSSSGGGY
	K22E_HUMAN	Keratin, type II cytoskeletal 2 epidermal OS=Homo sapiens OX=9606 GN=KRT2 PE=1 SV=2	521.284	1040.55	2	1040.55	NVKVDPEIQ
	K22E_HUMAN	Keratin, type II cytoskeletal 2 epidermal OS=Homo sapiens OX=9606 GN=KRT2 PE=1 SV=2	526.227	1050.44	2	1050.44	SMDNSRNLD
	K22E_HUMAN	Keratin, type II cytoskeletal 2 epidermal OS=Homo sapiens OX=9606 GN=KRT2 PE=1 SV=2	531.248	1060.48	2	1060.48	DNSRNLDLD
	K22E_HUMAN	Keratin, type II cytoskeletal 2 epidermal OS=Homo sapiens OX=9606 GN=KRT2 PE=1 SV=2	561.277	1120.54	2	1120.51	GSGGGSKGGSISGGG
	K22E_HUMAN	Keratin, type II cytoskeletal 2 epidermal OS=Homo sapiens OX=9606 GN=KRT2 PE=1 SV=2	566.322	1130.63	2	1130.62	GDSLKEIKIE
	K22E_HUMAN	Keratin, type II cytoskeletal 2 epidermal OS=Homo sapiens OX=9606 GN=KRT2 PE=1 SV=2	582.771	1163.53	2	1163.52	SMDNSRNLDL
	K22E_HUMAN	Keratin, type II cytoskeletal 2 epidermal OS=Homo sapiens OX=9606 GN=KRT2 PE=1 SV=2	602.282	1202.55	2	1202.56	YDAEISQIHQ
	K22E_HUMAN	Keratin, type II cytoskeletal 2 epidermal OS=Homo sapiens OX=9606 GN=KRT2 PE=1 SV=2	604.256	1206.5	2	1206.49	FGGGSSFGGGSGFS
	K22E_HUMAN	Keratin, type II cytoskeletal 2 epidermal OS=Homo sapiens OX=9606 GN=KRT2 PE=1 SV=2	630.332	1258.65	2	1258.65	NSRNLDLDSII
	K22E_HUMAN	Keratin, type II cytoskeletal 2 epidermal OS=Homo sapiens OX=9606 GN=KRT2 PE=1 SV=2	640.281	1278.55	2	1278.55	SMDNSRNLDLD
	K22E_HUMAN	Keratin, type II cytoskeletal 2 epidermal OS=Homo sapiens OX=9606 GN=KRT2 PE=1 SV=2	663.816	1325.62	2	1325.62	GPGGFGPGGYPGGIH
	K22E_HUMAN	Keratin, type II cytoskeletal 2 epidermal OS=Homo sapiens OX=9606 GN=KRT2 PE=1 SV=2	688.844	1375.67	2	1375.68	VILSMDNSRNLD
	K22E_HUMAN	Keratin, type II cytoskeletal 2 epidermal OS=Homo sapiens OX=9606 GN=KRT2 PE=1 SV=2	694.419	1386.82	2	1386.82	RSLVGLGGTKSISI
	K22E_HUMAN	Keratin, type II cytoskeletal 2 epidermal OS=Homo sapiens OX=9606 GN=KRT2 PE=1 SV=2	699.812	1397.61	2	1397.62	GGSKGGSISGGGYGSGGG
	K22E_HUMAN	Keratin, type II cytoskeletal 2 epidermal OS=Homo sapiens OX=9606 GN=KRT2 PE=1 SV=2	723.365	1444.72	2	1444.72	DNSRNLDLDSIIA
	K22E_HUMAN	Keratin, type II cytoskeletal 2 epidermal OS=Homo sapiens OX=9606 GN=KRT2 PE=1 SV=2	724.323	1446.63	2	1446.64	YGSGGGSKGGSISGGGY
	K22E_HUMAN	Keratin, type II cytoskeletal 2 epidermal OS=Homo sapiens OX=9606 GN=KRT2 PE=1 SV=2	730.371	1458.73	2	1458.73	NSRNLDLDSIIAE
	K22E_HUMAN	Keratin, type II cytoskeletal 2 epidermal OS=Homo sapiens OX=9606 GN=KRT2 PE=1 SV=2	745.386	1488.76	2	1488.76	VILSMDNSRNLDL
	K22E_HUMAN	Keratin, type II cytoskeletal 2 epidermal OS=Homo sapiens OX=9606 GN=KRT2 PE=1 SV=2	755.364	1508.71	2	1508.66	FSCLSRHGGGGGGFGGG
	K22E_HUMAN	Keratin, type II cytoskeletal 2 epidermal OS=Homo sapiens OX=9606 GN=KRT2 PE=1 SV=2	795.828	1589.64	2	1589.65	SGGGYGSGGGSGGRYGSGGG
	K22E_HUMAN	Keratin, type II cytoskeletal 2 epidermal OS=Homo sapiens OX=9606 GN=KRT2 PE=1 SV=2	796.883	1591.75	2	1591.75	SMDNSRNLDLDSII
	K2C1_CANLF	Keratin, type II cytoskeletal 1 OS=Canis lupus familiaris OX=9615 GN=KRT1 PE=2 SV=1	736.432	735.425	1	735.376	SSSGGIKT
	K2C1_CANLF	Keratin, type II cytoskeletal 1 OS=Canis lupus familiaris OX=9615 GN=KRT1 PE=2 SV=1	745.384	744.376	1	744.34	SVNTSHT
	K2C1_CANLF	Keratin, type II cytoskeletal 1 OS=Canis lupus familiaris OX=9615 GN=KRT1 PE=2 SV=1	746.391	745.384	1	745.397	AQSKLAE
	K2C1_CANLF	Keratin, type II cytoskeletal 1 OS=Canis lupus familiaris OX=9615 GN=KRT1 PE=2 SV=1	746.399	745.391	1	745.397	ALQQSIS
	K2C1_CANLF	Keratin, type II cytoskeletal 1 OS=Canis lupus familiaris OX=9615 GN=KRT1 PE=2 SV=1	780.306	779.299	1	779.32	GGGAGGGGFGS
	K2C1_CANLF	Keratin, type II cytoskeletal 1 OS=Canis lupus familiaris OX=9615 GN=KRT1 PE=2 SV=1	808.339	807.332	1	807.351	GGFGSVGGGGG
	K2C1_CANLF	Keratin, type II cytoskeletal 1 OS=Canis lupus familiaris OX=9615 GN=KRT1 PE=2 SV=1	418.218	834.422	2	834.358	GGSGGGSRSGG
	K2C1_CANLF	Keratin, type II cytoskeletal 1 OS=Canis lupus familiaris OX=9615 GN=KRT1 PE=2 SV=1	836.478	835.471	1	835.447	KSTKMEI
	K2C1_CANLF	Keratin, type II cytoskeletal 1 OS=Canis lupus familiaris OX=9615 GN=KRT1 PE=2 SV=1	430.265	858.515	2	858.467	AQRLRSE
	K2C1_CANLF	Keratin, type II cytoskeletal 1 OS=Canis lupus familiaris OX=9615 GN=KRT1 PE=2 SV=1	431.236	860.457	2	860.374	SSSSSGGHR
	K2C1_CANLF	Keratin, type II cytoskeletal 1 OS=Canis lupus familiaris OX=9615 GN=KRT1 PE=2 SV=1	480.289	958.563	2	958.472	SVNTSHTTI
	K2C1_CANLF	Keratin, type II cytoskeletal 1 OS=Canis lupus familiaris OX=9615 GN=KRT1 PE=2 SV=1	983.44	982.433	1	982.436	SGGGFSSGSAGL
	K2C1_CANLF	Keratin, type II cytoskeletal 1 OS=Canis lupus familiaris OX=9615 GN=KRT1 PE=2 SV=1	505.733	1009.45	2	1009.45	KDVDAAFMN
	K2C1_CANLF	Keratin, type II cytoskeletal 1 OS=Canis lupus familiaris OX=9615 GN=KRT1 PE=2 SV=1	514.731	1027.45	2	1027.44	GGFGSVGGGGGYG
	K2C1_CANLF	Keratin, type II cytoskeletal 1 OS=Canis lupus familiaris OX=9615 GN=KRT1 PE=2 SV=1	526.248	1050.48	2	1050.5	SGGGGGRFSGGR
	K2C1_CANLF	Keratin, type II cytoskeletal 1 OS=Canis lupus familiaris OX=9615 GN=KRT1 PE=2 SV=1	1089.66	1088.66	1	1088.55	LKNMQDLVE
	K2C1_CANLF	Keratin, type II cytoskeletal 1 OS=Canis lupus familiaris OX=9615 GN=KRT1 PE=2 SV=1	570.274	1138.53	2	1138.54	RSGGGFSSGSAGL
	K2C1_CANLF	Keratin, type II cytoskeletal 1 OS=Canis lupus familiaris OX=9615 GN=KRT1 PE=2 SV=1	595.786	1189.56	2	1189.48	YGGGGFGGGGFGGGS
	K2C1_CANLF	Keratin, type II cytoskeletal 1 OS=Canis lupus familiaris OX=9615 GN=KRT1 PE=2 SV=1	596.761	1191.51	2	1191.54	GGGRGGGGFGSVGGGG
	K2C1_CANLF	Keratin, type II cytoskeletal 1 OS=Canis lupus familiaris OX=9615 GN=KRT1 PE=2 SV=1	1197.64	1196.63	1	1196.52	GGGFGGGSGGFGLGGG
	K2C1_CANLF	Keratin, type II cytoskeletal 1 OS=Canis lupus familiaris OX=9615 GN=KRT1 PE=2 SV=1	739.808	1477.6	2	1477.6	GGFGGGYGGGGFGGGGFGG
	K2C1_CANLF	Keratin, type II cytoskeletal 1 OS=Canis lupus familiaris OX=9615 GN=KRT1 PE=2 SV=1	630.39	1888.15	3	1888.04	SRSLVNLGGSKSISISVAGG
	K22E_CANLF	Keratin, type II cytoskeletal 2 epidermal OS=Canis lupus familiaris OX=9615 GN=KRT2 PE=2 SV=1	735.342	734.335	1	734.335	GGGGLGGFGG
	K22E_CANLF	Keratin, type II cytoskeletal 2 epidermal OS=Canis lupus familiaris OX=9615 GN=KRT2 PE=2 SV=1	758.341	757.334	1	757.288	GSGSYSSGG
	K22E_CANLF	Keratin, type II cytoskeletal 2 epidermal OS=Canis lupus familiaris OX=9615 GN=KRT2 PE=2 SV=1	418.217	834.419	2	834.358	GGSRGGSGSGG
	K22E_CANLF	Keratin, type II cytoskeletal 2 epidermal OS=Canis lupus familiaris OX=9615 GN=KRT2 PE=2 SV=1	896.506	895.499	1	895.465	KYVDTLSA
	K22E_CANLF	Keratin, type II cytoskeletal 2 epidermal OS=Canis lupus familiaris OX=9615 GN=KRT2 PE=2 SV=1	482.305	962.595	2	962.505	SRIGGGGGFR
	K22E_CANLF	Keratin, type II cytoskeletal 2 epidermal OS=Canis lupus familiaris OX=9615 GN=KRT2 PE=2 SV=1	492.22	982.426	2	982.433	SRHGGGGGGAGGG
	K22E_CANLF	Keratin, type II cytoskeletal 2 epidermal OS=Canis lupus familiaris OX=9615 GN=KRT2 PE=2 SV=1	513.303	1024.59	2	1024.53	LQVTAGKHGD
	K22E_CANLF	Keratin, type II cytoskeletal 2 epidermal OS=Canis lupus familiaris OX=9615 GN=KRT2 PE=2 SV=1	530.768	1059.52	2	1059.48	GGPGGFGPGGFPG
	K22E_CANLF	Keratin, type II cytoskeletal 2 epidermal OS=Canis lupus familiaris OX=9615 GN=KRT2 PE=2 SV=1	664.307	1326.6	2	1326.58	FDTELSQMQTQ
	K22E_CANLF	Keratin, type II cytoskeletal 2 epidermal OS=Canis lupus familiaris OX=9615 GN=KRT2 PE=2 SV=1	795.828	1589.64	2	1589.7	SMTSRGGFGGYGSGGRG
	CO1A1_ORYAF	Collagen alpha-1(I) chain (Fragments) OS=Orycteropus afer OX=9818 GN=COL1A1 PE=1 SV=1	709.4	708.392	1	708.327	GPPGPMGP
	CO1A1_ORYAF	Collagen alpha-1(I) chain (Fragments) OS=Orycteropus afer OX=9818 GN=COL1A1 PE=1 SV=1	355.213	708.412	2	708.381	PTGAPGPI
	CO1A1_ORYAF	Collagen alpha-1(I) chain (Fragments) OS=Orycteropus afer OX=9818 GN=COL1A1 PE=1 SV=1	710.452	709.444	1	709.376	GAPGIAGAP
	CO1A1_ORYAF	Collagen alpha-1(I) chain (Fragments) OS=Orycteropus afer OX=9818 GN=COL1A1 PE=1 SV=1	710.454	709.447	1	709.376	GKTGPPGP
	CO1A1_ORYAF	Collagen alpha-1(I) chain (Fragments) OS=Orycteropus afer OX=9818 GN=COL1A1 PE=1 SV=1	722.38	721.373	1	721.376	GAPGPVGPA
	CO1A1_ORYAF	Collagen alpha-1(I) chain (Fragments) OS=Orycteropus afer OX=9818 GN=COL1A1 PE=1 SV=1	726.448	725.441	1	725.371	TPGPQGIG
	CO1A1_ORYAF	Collagen alpha-1(I) chain (Fragments) OS=Orycteropus afer OX=9818 GN=COL1A1 PE=1 SV=1	726.449	725.442	1	725.371	GTPGPQGI
	CO1A1_ORYAF	Collagen alpha-1(I) chain (Fragments) OS=Orycteropus afer OX=9818 GN=COL1A1 PE=1 SV=1	727.371	726.364	1	726.366	GANGAPGIA
	CO1A1_ORYAF	Collagen alpha-1(I) chain (Fragments) OS=Orycteropus afer OX=9818 GN=COL1A1 PE=1 SV=1	732.331	731.324	1	731.371	GFPGAAGR
	CO1A1_ORYAF	Collagen alpha-1(I) chain (Fragments) OS=Orycteropus afer OX=9818 GN=COL1A1 PE=1 SV=1	735.414	734.407	1	734.396	PTGIPGPP
	CO1A1_ORYAF	Collagen alpha-1(I) chain (Fragments) OS=Orycteropus afer OX=9818 GN=COL1A1 PE=1 SV=1	736.397	735.389	1	735.403	RGVPGPPG
	CO1A1_ORYAF	Collagen alpha-1(I) chain (Fragments) OS=Orycteropus afer OX=9818 GN=COL1A1 PE=1 SV=1	740.428	739.421	1	739.386	GIPGPKGD
	CO1A1_ORYAF	Collagen alpha-1(I) chain (Fragments) OS=Orycteropus afer OX=9818 GN=COL1A1 PE=1 SV=1	743.407	742.4	1	742.365	PPGATGFP
	CO1A1_ORYAF	Collagen alpha-1(I) chain (Fragments) OS=Orycteropus afer OX=9818 GN=COL1A1 PE=1 SV=1	756.458	755.451	1	755.454	IPGAKGIT
	CO1A1_ORYAF	Collagen alpha-1(I) chain (Fragments) OS=Orycteropus afer OX=9818 GN=COL1A1 PE=1 SV=1	757.387	756.38	1	756.351	GPAGQDGR
	CO1A1_ORYAF	Collagen alpha-1(I) chain (Fragments) OS=Orycteropus afer OX=9818 GN=COL1A1 PE=1 SV=1	767.442	766.435	1	766.361	GPNGPAGPT
	CO1A1_ORYAF	Collagen alpha-1(I) chain (Fragments) OS=Orycteropus afer OX=9818 GN=COL1A1 PE=1 SV=1	768.457	767.45	1	767.393	GVRGEPGP
	CO1A1_ORYAF	Collagen alpha-1(I) chain (Fragments) OS=Orycteropus afer OX=9818 GN=COL1A1 PE=1 SV=1	781.456	780.448	1	780.377	TGPPGPAGQ
	CO1A1_ORYAF	Collagen alpha-1(I) chain (Fragments) OS=Orycteropus afer OX=9818 GN=COL1A1 PE=1 SV=1	392.66	783.305	2	783.376	GIAGPPGES
	CO1A1_ORYAF	Collagen alpha-1(I) chain (Fragments) OS=Orycteropus afer OX=9818 GN=COL1A1 PE=1 SV=1	392.66	783.305	2	783.376	IAGPPGESG
	CO1A1_ORYAF	Collagen alpha-1(I) chain (Fragments) OS=Orycteropus afer OX=9818 GN=COL1A1 PE=1 SV=1	784.455	783.448	1	783.406	MGPRGIPG
	CO1A1_ORYAF	Collagen alpha-1(I) chain (Fragments) OS=Orycteropus afer OX=9818 GN=COL1A1 PE=1 SV=1	785.399	784.392	1	784.335	GESGPNGPA
	CO1A1_ORYAF	Collagen alpha-1(I) chain (Fragments) OS=Orycteropus afer OX=9818 GN=COL1A1 PE=1 SV=1	785.414	784.407	1	784.371	GPKGADGSP
	CO1A1_ORYAF	Collagen alpha-1(I) chain (Fragments) OS=Orycteropus afer OX=9818 GN=COL1A1 PE=1 SV=1	797.328	796.32	1	796.371	PSGASGPAGP
	CO1A1_ORYAF	Collagen alpha-1(I) chain (Fragments) OS=Orycteropus afer OX=9818 GN=COL1A1 PE=1 SV=1	797.441	796.434	1	796.372	GSPGPPGATG
	CO1A1_ORYAF	Collagen alpha-1(I) chain (Fragments) OS=Orycteropus afer OX=9818 GN=COL1A1 PE=1 SV=1	812.457	811.45	1	811.382	APGAPGSQGA
	CO1A1_ORYAF	Collagen alpha-1(I) chain (Fragments) OS=Orycteropus afer OX=9818 GN=COL1A1 PE=1 SV=1	824.479	823.472	1	823.408	GEPGPTGIP
	CO1A1_ORYAF	Collagen alpha-1(I) chain (Fragments) OS=Orycteropus afer OX=9818 GN=COL1A1 PE=1 SV=1	824.481	823.474	1	823.408	EPGPTGIPG
	CO1A1_ORYAF	Collagen alpha-1(I) chain (Fragments) OS=Orycteropus afer OX=9818 GN=COL1A1 PE=1 SV=1	826.459	825.452	1	825.398	EPGAPGNKG
	CO1A1_ORYAF	Collagen alpha-1(I) chain (Fragments) OS=Orycteropus afer OX=9818 GN=COL1A1 PE=1 SV=1	420.747	839.479	2	839.414	KGDAGAPGAP
	CO1A1_ORYAF	Collagen alpha-1(I) chain (Fragments) OS=Orycteropus afer OX=9818 GN=COL1A1 PE=1 SV=1	849.445	848.438	1	848.425	GARGERGF
	CO1A1_ORYAF	Collagen alpha-1(I) chain (Fragments) OS=Orycteropus afer OX=9818 GN=COL1A1 PE=1 SV=1	853.402	852.395	1	852.445	GRPGEAGIP
	CO1A1_ORYAF	Collagen alpha-1(I) chain (Fragments) OS=Orycteropus afer OX=9818 GN=COL1A1 PE=1 SV=1	862.372	861.365	1	861.446	GPPGPPGARG
	CO1A1_ORYAF	Collagen alpha-1(I) chain (Fragments) OS=Orycteropus afer OX=9818 GN=COL1A1 PE=1 SV=1	863.463	862.456	1	862.455	TGPIGPPGPA
	CO1A1_ORYAF	Collagen alpha-1(I) chain (Fragments) OS=Orycteropus afer OX=9818 GN=COL1A1 PE=1 SV=1	869.532	868.524	1	868.444	PPGPPGPPGP
	CO1A1_ORYAF	Collagen alpha-1(I) chain (Fragments) OS=Orycteropus afer OX=9818 GN=COL1A1 PE=1 SV=1	878.569	877.562	1	877.477	PGAAGRVGPP
	CO1A1_ORYAF	Collagen alpha-1(I) chain (Fragments) OS=Orycteropus afer OX=9818 GN=COL1A1 PE=1 SV=1	441.761	881.507	2	881.508	GVVGIPGQR
	CO1A1_ORYAF	Collagen alpha-1(I) chain (Fragments) OS=Orycteropus afer OX=9818 GN=COL1A1 PE=1 SV=1	443.722	885.429	2	885.43	GSEGPQGVR
	CO1A1_ORYAF	Collagen alpha-1(I) chain (Fragments) OS=Orycteropus afer OX=9818 GN=COL1A1 PE=1 SV=1	902.452	901.445	1	901.378	DGEAGAPGATG
	CO1A1_ORYAF	Collagen alpha-1(I) chain (Fragments) OS=Orycteropus afer OX=9818 GN=COL1A1 PE=1 SV=1	913.464	912.457	1	912.466	PKGADGSPGK
	CO1A1_ORYAF	Collagen alpha-1(I) chain (Fragments) OS=Orycteropus afer OX=9818 GN=COL1A1 PE=1 SV=1	463.77	925.526	2	925.437	PRGSNGAPGN
	CO1A1_ORYAF	Collagen alpha-1(I) chain (Fragments) OS=Orycteropus afer OX=9818 GN=COL1A1 PE=1 SV=1	953.489	952.482	1	952.498	KGEPGPAGIQ
	CO1A1_ORYAF	Collagen alpha-1(I) chain (Fragments) OS=Orycteropus afer OX=9818 GN=COL1A1 PE=1 SV=1	479.275	956.535	2	956.479	TGARGAPGDR
	CO1A1_ORYAF	Collagen alpha-1(I) chain (Fragments) OS=Orycteropus afer OX=9818 GN=COL1A1 PE=1 SV=1	484.754	967.493	2	967.472	PSGAPGPKGNS
	CO1A1_ORYAF	Collagen alpha-1(I) chain (Fragments) OS=Orycteropus afer OX=9818 GN=COL1A1 PE=1 SV=1	990.606	989.598	1	989.504	GPPGPPGARGQ
	CO1A1_ORYAF	Collagen alpha-1(I) chain (Fragments) OS=Orycteropus afer OX=9818 GN=COL1A1 PE=1 SV=1	515.272	1028.53	2	1028.45	PGNDGAKGDAGA
	CO1A1_ORYAF	Collagen alpha-1(I) chain (Fragments) OS=Orycteropus afer OX=9818 GN=COL1A1 PE=1 SV=1	522.798	1043.58	2	1043.5	QGPRGDKGET
	CO1A1_ORYAF	Collagen alpha-1(I) chain (Fragments) OS=Orycteropus afer OX=9818 GN=COL1A1 PE=1 SV=1	524.849	1047.68	2	1047.58	PAGPIGPVGARG
	CO1A1_ORYAF	Collagen alpha-1(I) chain (Fragments) OS=Orycteropus afer OX=9818 GN=COL1A1 PE=1 SV=1	544.774	1087.53	2	1087.53	GFPGSDGVAGPK
	CO1A1_ORYAF	Collagen alpha-1(I) chain (Fragments) OS=Orycteropus afer OX=9818 GN=COL1A1 PE=1 SV=1	546.793	1091.57	2	1091.57	GERGVPGPPGAV
	CO1A1_ORYAF	Collagen alpha-1(I) chain (Fragments) OS=Orycteropus afer OX=9818 GN=COL1A1 PE=1 SV=1	552.289	1102.56	2	1102.55	ERGFPGERGV
	CO1A1_ORYAF	Collagen alpha-1(I) chain (Fragments) OS=Orycteropus afer OX=9818 GN=COL1A1 PE=1 SV=1	554.28	1106.55	2	1106.55	SGPAGPRGPPGSA
	CO1A1_ORYAF	Collagen alpha-1(I) chain (Fragments) OS=Orycteropus afer OX=9818 GN=COL1A1 PE=1 SV=1	558.27	1114.53	2	1114.53	SGIDGAKGDAGPA
	CO1A1_ORYAF	Collagen alpha-1(I) chain (Fragments) OS=Orycteropus afer OX=9818 GN=COL1A1 PE=1 SV=1	561.78	1121.55	2	1121.55	AGPPGADGQPGAK
	CO1A1_ORYAF	Collagen alpha-1(I) chain (Fragments) OS=Orycteropus afer OX=9818 GN=COL1A1 PE=1 SV=1	579.264	1156.51	2	1156.51	GNDGAKGDAGAPGA
	CO1A1_ORYAF	Collagen alpha-1(I) chain (Fragments) OS=Orycteropus afer OX=9818 GN=COL1A1 PE=1 SV=1	1161.62	1160.62	1	1160.59	VRGEPGPPGPAGA
	CO1A1_ORYAF	Collagen alpha-1(I) chain (Fragments) OS=Orycteropus afer OX=9818 GN=COL1A1 PE=1 SV=1	606.802	1211.59	2	1211.54	PGPSGEKGSPGADG
	CO1A1_ORYAF	Collagen alpha-1(I) chain (Fragments) OS=Orycteropus afer OX=9818 GN=COL1A1 PE=1 SV=1	619.869	1237.72	2	1237.61	GEAGRPGEAGIPGA
	CO1A1_ORYAF	Collagen alpha-1(I) chain (Fragments) OS=Orycteropus afer OX=9818 GN=COL1A1 PE=1 SV=1	414.232	1239.67	3	1239.67	GVVGIPGQRGFPG
	CO1A1_ORYAF	Collagen alpha-1(I) chain (Fragments) OS=Orycteropus afer OX=9818 GN=COL1A1 PE=1 SV=1	634.877	1267.74	2	1267.65	KGETGPAGRPGEI
	CO1A1_ORYAF	Collagen alpha-1(I) chain (Fragments) OS=Orycteropus afer OX=9818 GN=COL1A1 PE=1 SV=1	641.883	1281.75	2	1281.64	GPKGDRGDAGPKGA
	CO1A1_ORYAF	Collagen alpha-1(I) chain (Fragments) OS=Orycteropus afer OX=9818 GN=COL1A1 PE=1 SV=1	651.82	1301.63	2	1301.7	RGVQGPPGPAGPRG
	CO1A1_ORYAF	Collagen alpha-1(I) chain (Fragments) OS=Orycteropus afer OX=9818 GN=COL1A1 PE=1 SV=1	659.343	1316.67	2	1316.68	GERGVPGPPGAVGAP
	CO1A1_ORYAF	Collagen alpha-1(I) chain (Fragments) OS=Orycteropus afer OX=9818 GN=COL1A1 PE=1 SV=1	674.296	1346.58	2	1346.68	MGPSGPRGIPGPPGA
	CO1A1_ORYAF	Collagen alpha-1(I) chain (Fragments) OS=Orycteropus afer OX=9818 GN=COL1A1 PE=1 SV=1	714.866	1427.72	2	1427.69	GVMGFPGPKGAAGEPG
	CO1A1_ORYAF	Collagen alpha-1(I) chain (Fragments) OS=Orycteropus afer OX=9818 GN=COL1A1 PE=1 SV=1	752.861	1503.71	2	1503.73	PPGAVGAPGKDGEAGAPG
	CO1A1_ORYAF	Collagen alpha-1(I) chain (Fragments) OS=Orycteropus afer OX=9818 GN=COL1A1 PE=1 SV=1	516.978	1547.91	3	1547.77	GAPGPKGSPGPPGATGFP
	CO1A1_ORYAF	Collagen alpha-1(I) chain (Fragments) OS=Orycteropus afer OX=9818 GN=COL1A1 PE=1 SV=1	780.408	1558.8	2	1558.73	EPGPAGIQGPPGPAGEE
	CO1A1_CHICK	Collagen alpha-1(I) chain OS=Gallus gallus OX=9031 GN=COL1A1 PE=1 SV=3	711.385	710.378	1	710.371	PGRDGIP
	CO1A1_CHICK	Collagen alpha-1(I) chain OS=Gallus gallus OX=9031 GN=COL1A1 PE=1 SV=3	714.375	713.368	1	713.371	ATGAPGIAG
	CO1A1_CHICK	Collagen alpha-1(I) chain OS=Gallus gallus OX=9031 GN=COL1A1 PE=1 SV=3	728.385	727.378	1	727.423	KSAGVAVP
	CO1A1_CHICK	Collagen alpha-1(I) chain OS=Gallus gallus OX=9031 GN=COL1A1 PE=1 SV=3	738.449	737.442	1	737.371	PGPPGEKG
	CO1A1_CHICK	Collagen alpha-1(I) chain OS=Gallus gallus OX=9031 GN=COL1A1 PE=1 SV=3	739.364	738.357	1	738.377	PRGANGAP
	CO1A1_CHICK	Collagen alpha-1(I) chain OS=Gallus gallus OX=9031 GN=COL1A1 PE=1 SV=3	754.44	753.433	1	753.366	GAPGPAGEV
	CO1A1_CHICK	Collagen alpha-1(I) chain OS=Gallus gallus OX=9031 GN=COL1A1 PE=1 SV=3	756.458	755.451	1	755.454	LPGAKGLT
	CO1A1_CHICK	Collagen alpha-1(I) chain OS=Gallus gallus OX=9031 GN=COL1A1 PE=1 SV=3	758.439	757.432	1	757.376	PPGLGGNF
	CO1A1_CHICK	Collagen alpha-1(I) chain OS=Gallus gallus OX=9031 GN=COL1A1 PE=1 SV=3	762.448	761.441	1	761.407	QPGLPGPP
	CO1A1_CHICK	Collagen alpha-1(I) chain OS=Gallus gallus OX=9031 GN=COL1A1 PE=1 SV=3	783.445	782.438	1	782.415	RGRPGPSG
	CO1A1_CHICK	Collagen alpha-1(I) chain OS=Gallus gallus OX=9031 GN=COL1A1 PE=1 SV=3	784.455	783.448	1	783.406	MGPRGLPG
	CO1A1_CHICK	Collagen alpha-1(I) chain OS=Gallus gallus OX=9031 GN=COL1A1 PE=1 SV=3	797.492	796.485	1	796.408	TPGPQGIAG
	CO1A1_CHICK	Collagen alpha-1(I) chain OS=Gallus gallus OX=9031 GN=COL1A1 PE=1 SV=3	799.48	798.473	1	798.398	GRDGIPGQ
	CO1A1_CHICK	Collagen alpha-1(I) chain OS=Gallus gallus OX=9031 GN=COL1A1 PE=1 SV=3	800.439	799.432	1	799.43	KGARGSAGP
	CO1A1_CHICK	Collagen alpha-1(I) chain OS=Gallus gallus OX=9031 GN=COL1A1 PE=1 SV=3	402.222	802.429	2	802.397	LGGNFAPQ
	CO1A1_CHICK	Collagen alpha-1(I) chain OS=Gallus gallus OX=9031 GN=COL1A1 PE=1 SV=3	407.251	812.488	2	812.45	APGKDGLR
	CO1A1_CHICK	Collagen alpha-1(I) chain OS=Gallus gallus OX=9031 GN=COL1A1 PE=1 SV=3	410.231	818.448	2	818.392	PGPPGPPSGG
	CO1A1_CHICK	Collagen alpha-1(I) chain OS=Gallus gallus OX=9031 GN=COL1A1 PE=1 SV=3	845.385	844.378	1	844.356	GEGSNPADV
	CO1A1_CHICK	Collagen alpha-1(I) chain OS=Gallus gallus OX=9031 GN=COL1A1 PE=1 SV=3	853.402	852.395	1	852.445	GRPGEAGLP
	CO1A1_CHICK	Collagen alpha-1(I) chain OS=Gallus gallus OX=9031 GN=COL1A1 PE=1 SV=3	858.492	857.485	1	857.399	GARGSEGPQ
	CO1A1_CHICK	Collagen alpha-1(I) chain OS=Gallus gallus OX=9031 GN=COL1A1 PE=1 SV=3	441.761	881.507	2	881.508	GVVGLPGQR
	CO1A1_CHICK	Collagen alpha-1(I) chain OS=Gallus gallus OX=9031 GN=COL1A1 PE=1 SV=3	882.527	881.52	1	881.436	APGPAGARGE
	CO1A1_CHICK	Collagen alpha-1(I) chain OS=Gallus gallus OX=9031 GN=COL1A1 PE=1 SV=3	914.345	913.338	1	913.425	PSGASGERGP
	CO1A1_CHICK	Collagen alpha-1(I) chain OS=Gallus gallus OX=9031 GN=COL1A1 PE=1 SV=3	467.283	932.551	2	932.472	PGPAGVQGPPG
	CO1A1_CHICK	Collagen alpha-1(I) chain OS=Gallus gallus OX=9031 GN=COL1A1 PE=1 SV=3	476.253	950.491	2	950.457	QDGRPGPAGP
	CO1A1_CHICK	Collagen alpha-1(I) chain OS=Gallus gallus OX=9031 GN=COL1A1 PE=1 SV=3	476.255	950.496	2	950.482	VGPPGPSGNIG
	CO1A1_CHICK	Collagen alpha-1(I) chain OS=Gallus gallus OX=9031 GN=COL1A1 PE=1 SV=3	486.783	971.551	2	971.467	GAKGETGPQGA
	CO1A1_CHICK	Collagen alpha-1(I) chain OS=Gallus gallus OX=9031 GN=COL1A1 PE=1 SV=3	982.615	981.607	1	981.528	LPGPPGPPGPP
	CO1A1_CHICK	Collagen alpha-1(I) chain OS=Gallus gallus OX=9031 GN=COL1A1 PE=1 SV=3	496.305	990.595	2	990.514	PIGAPGTPGPQ
	CO1A1_CHICK	Collagen alpha-1(I) chain OS=Gallus gallus OX=9031 GN=COL1A1 PE=1 SV=3	524.779	1047.54	2	1047.53	GPIGAPGTPGPQ
	CO1A1_CHICK	Collagen alpha-1(I) chain OS=Gallus gallus OX=9031 GN=COL1A1 PE=1 SV=3	534.275	1066.54	2	1066.52	FGIDIGPVCF
	CO1A1_CHICK	Collagen alpha-1(I) chain OS=Gallus gallus OX=9031 GN=COL1A1 PE=1 SV=3	546.823	1091.63	2	1091.55	GPAGARGPAGPQG
	CO1A1_CHICK	Collagen alpha-1(I) chain OS=Gallus gallus OX=9031 GN=COL1A1 PE=1 SV=3	553.758	1105.5	2	1105.57	PMGPAGPRGLPG
	CO1A1_CHICK	Collagen alpha-1(I) chain OS=Gallus gallus OX=9031 GN=COL1A1 PE=1 SV=3	1197.64	1196.63	1	1196.63	GPAGKEGSKGPRG
	CO1A1_CHICK	Collagen alpha-1(I) chain OS=Gallus gallus OX=9031 GN=COL1A1 PE=1 SV=3	617.342	1232.67	2	1232.62	TGAPGPAGQVGAPGP
	CO1A1_CHICK	Collagen alpha-1(I) chain OS=Gallus gallus OX=9031 GN=COL1A1 PE=1 SV=3	619.869	1237.72	2	1237.61	GEAGRPGEAGLPGA
	CO1A1_CHICK	Collagen alpha-1(I) chain OS=Gallus gallus OX=9031 GN=COL1A1 PE=1 SV=3	1271.5	1270.49	1	1270.51	GSCVQDGLTYND
	CO1A1_CHICK	Collagen alpha-1(I) chain OS=Gallus gallus OX=9031 GN=COL1A1 PE=1 SV=3	689.314	1376.61	2	1376.64	PGPSGPAGARGNDGAP
	CO1A1_CHICK	Collagen alpha-1(I) chain OS=Gallus gallus OX=9031 GN=COL1A1 PE=1 SV=3	711.345	1420.68	2	1420.71	QGPAGAPGFQGLPGPA
	CO1A1_CHICK	Collagen alpha-1(I) chain OS=Gallus gallus OX=9031 GN=COL1A1 PE=1 SV=3	492.636	1474.89	3	1474.76	PGQPGLPGPPGPPGPPG
	CO1A1_CHICK	Collagen alpha-1(I) chain OS=Gallus gallus OX=9031 GN=COL1A1 PE=1 SV=3	780.908	1559.8	2	1559.79	GPRGDRGLPGPPGRDG
	CO1A1_CHICK	Collagen alpha-1(I) chain OS=Gallus gallus OX=9031 GN=COL1A1 PE=1 SV=3	555.278	1662.81	3	1662.83	ADGQPGAKGATGAPGIAGAP
	CO1A1_CHICK	Collagen alpha-1(I) chain OS=Gallus gallus OX=9031 GN=COL1A1 PE=1 SV=3	596.301	1785.88	3	1785.86	PPGLAGPPGEAGREGAPGAE
	CO1A1_CHICK	Collagen alpha-1(I) chain OS=Gallus gallus OX=9031 GN=COL1A1 PE=1 SV=3	604.96	1811.86	3	1811.92	IEIRAEGNSRFTYGVT
	CO1A1_CHICK	Collagen alpha-1(I) chain OS=Gallus gallus OX=9031 GN=COL1A1 PE=1 SV=3	689.418	2065.23	3	2065.05	AGPRGLPGPPGAPGPQGFQGPPG
	LEG7_HUMAN	Galectin-7 OS=Homo sapiens OX=9606 GN=LGALS7 PE=1 SV=2	754.479	753.472	1	753.402	GLVPPNAS
	LEG7_HUMAN	Galectin-7 OS=Homo sapiens OX=9606 GN=LGALS7 PE=1 SV=2	768.457	767.45	1	767.393	SNVPHKS
	LEG7_HUMAN	Galectin-7 OS=Homo sapiens OX=9606 GN=LGALS7 PE=1 SV=2	797.438	796.431	1	796.408	HKSSLPE
	LEG7_HUMAN	Galectin-7 OS=Homo sapiens OX=9606 GN=LGALS7 PE=1 SV=2	806.475	805.468	1	805.433	FKAVVGDA
	LEG7_HUMAN	Galectin-7 OS=Homo sapiens OX=9606 GN=LGALS7 PE=1 SV=2	1030.5	1029.5	1	1029.5	VEVGGDVQLD
	LEG7_HUMAN	Galectin-7 OS=Homo sapiens OX=9606 GN=LGALS7 PE=1 SV=2	589.343	1176.67	2	1176.58	FNPRLDTSEV
	LEG7_HUMAN	Galectin-7 OS=Homo sapiens OX=9606 GN=LGALS7 PE=1 SV=2	605.871	1209.73	2	1209.72	EGIRPGTVLRI
	LEG7_HUMAN	Galectin-7 OS=Homo sapiens OX=9606 GN=LGALS7 PE=1 SV=2	646.348	1290.68	2	1290.68	IIASDDGFKAVVG
	LEG7_HUMAN	Galectin-7 OS=Homo sapiens OX=9606 GN=LGALS7 PE=1 SV=2	686.855	1371.7	2	1371.7	VEVGGDVQLDSVR
	LEG7_HUMAN	Galectin-7 OS=Homo sapiens OX=9606 GN=LGALS7 PE=1 SV=2	702.42	1402.83	2	1402.7	GQPFEVLIIASDD
	LEG7_HUMAN	Galectin-7 OS=Homo sapiens OX=9606 GN=LGALS7 PE=1 SV=2	743.398	1484.78	2	1484.78	VEVGGDVQLDSVRI
	G3P_HUMAN	Glyceraldehyde-3-phosphate dehydrogenase OS=Homo sapiens OX=9606 GN=GAPDH PE=1 SV=3	712.421	711.413	1	711.391	TVHAITA
	G3P_HUMAN	Glyceraldehyde-3-phosphate dehydrogenase OS=Homo sapiens OX=9606 GN=GAPDH PE=1 SV=3	364.734	727.453	2	727.386	INGNPIT
	G3P_HUMAN	Glyceraldehyde-3-phosphate dehydrogenase OS=Homo sapiens OX=9606 GN=GAPDH PE=1 SV=3	745.419	744.412	1	744.392	GKFHGTV
	G3P_HUMAN	Glyceraldehyde-3-phosphate dehydrogenase OS=Homo sapiens OX=9606 GN=GAPDH PE=1 SV=3	385.741	769.467	2	769.492	GRIGRLV
	G3P_HUMAN	Glyceraldehyde-3-phosphate dehydrogenase OS=Homo sapiens OX=9606 GN=GAPDH PE=1 SV=3	781.373	780.366	1	780.365	QVVSSDF
	G3P_HUMAN	Glyceraldehyde-3-phosphate dehydrogenase OS=Homo sapiens OX=9606 GN=GAPDH PE=1 SV=3	783.457	782.449	1	782.382	HGKFHGT
	G3P_HUMAN	Glyceraldehyde-3-phosphate dehydrogenase OS=Homo sapiens OX=9606 GN=GAPDH PE=1 SV=3	400.724	799.434	2	799.444	SEGPLKGI
	G3P_HUMAN	Glyceraldehyde-3-phosphate dehydrogenase OS=Homo sapiens OX=9606 GN=GAPDH PE=1 SV=3	402.723	803.431	2	803.429	FRVPTAN
	G3P_HUMAN	Glyceraldehyde-3-phosphate dehydrogenase OS=Homo sapiens OX=9606 GN=GAPDH PE=1 SV=3	415.212	828.41	2	828.413	IALNDHF
	G3P_HUMAN	Glyceraldehyde-3-phosphate dehydrogenase OS=Homo sapiens OX=9606 GN=GAPDH PE=1 SV=3	833.404	832.397	1	832.397	INDPFID
	G3P_HUMAN	Glyceraldehyde-3-phosphate dehydrogenase OS=Homo sapiens OX=9606 GN=GAPDH PE=1 SV=3	837.436	836.429	1	836.428	VVESTGVF
	G3P_HUMAN	Glyceraldehyde-3-phosphate dehydrogenase OS=Homo sapiens OX=9606 GN=GAPDH PE=1 SV=3	435.258	868.501	2	868.502	KVIPELNG
	G3P_HUMAN	Glyceraldehyde-3-phosphate dehydrogenase OS=Homo sapiens OX=9606 GN=GAPDH PE=1 SV=3	437.236	872.458	2	872.46	TVDGPSGKL
	G3P_HUMAN	Glyceraldehyde-3-phosphate dehydrogenase OS=Homo sapiens OX=9606 GN=GAPDH PE=1 SV=3	452.255	902.495	2	902.497	FRVPTANV
	G3P_HUMAN	Glyceraldehyde-3-phosphate dehydrogenase OS=Homo sapiens OX=9606 GN=GAPDH PE=1 SV=3	452.704	903.394	2	903.394	MAHMASKE
	G3P_HUMAN	Glyceraldehyde-3-phosphate dehydrogenase OS=Homo sapiens OX=9606 GN=GAPDH PE=1 SV=3	457.271	912.527	2	912.528	SEGPLKGIL
	G3P_HUMAN	Glyceraldehyde-3-phosphate dehydrogenase OS=Homo sapiens OX=9606 GN=GAPDH PE=1 SV=3	457.766	913.518	2	913.487	TTVHAITAT
	G3P_HUMAN	Glyceraldehyde-3-phosphate dehydrogenase OS=Homo sapiens OX=9606 GN=GAPDH PE=1 SV=3	463.77	925.526	2	925.523	GKVIPELNG
	G3P_HUMAN	Glyceraldehyde-3-phosphate dehydrogenase OS=Homo sapiens OX=9606 GN=GAPDH PE=1 SV=3	469.738	937.462	2	937.462	AGAGIALNDH
	G3P_HUMAN	Glyceraldehyde-3-phosphate dehydrogenase OS=Homo sapiens OX=9606 GN=GAPDH PE=1 SV=3	472.75	943.484	2	943.48	MTTVHAITA
	G3P_HUMAN	Glyceraldehyde-3-phosphate dehydrogenase OS=Homo sapiens OX=9606 GN=GAPDH PE=1 SV=3	946.483	945.476	1	945.481	INDPFIDL
	G3P_HUMAN	Glyceraldehyde-3-phosphate dehydrogenase OS=Homo sapiens OX=9606 GN=GAPDH PE=1 SV=3	474.291	946.567	2	946.56	KVKVGVNGF
	G3P_HUMAN	Glyceraldehyde-3-phosphate dehydrogenase OS=Homo sapiens OX=9606 GN=GAPDH PE=1 SV=3	483.253	964.491	2	964.498	YSNRVVDL
	G3P_HUMAN	Glyceraldehyde-3-phosphate dehydrogenase OS=Homo sapiens OX=9606 GN=GAPDH PE=1 SV=3	982.615	981.608	1	981.586	VIPELNGKL
	G3P_HUMAN	Glyceraldehyde-3-phosphate dehydrogenase OS=Homo sapiens OX=9606 GN=GAPDH PE=1 SV=3	495.77	989.525	2	989.529	FRVPTANVS
	G3P_HUMAN	Glyceraldehyde-3-phosphate dehydrogenase OS=Homo sapiens OX=9606 GN=GAPDH PE=1 SV=3	1000.5	999.493	1	999.491	YVVESTGVF
	G3P_HUMAN	Glyceraldehyde-3-phosphate dehydrogenase OS=Homo sapiens OX=9606 GN=GAPDH PE=1 SV=3	501.284	1000.55	2	1000.56	KTVDGPSGKL
	G3P_HUMAN	Glyceraldehyde-3-phosphate dehydrogenase OS=Homo sapiens OX=9606 GN=GAPDH PE=1 SV=3	502.797	1003.58	2	1003.58	GKVKVGVNGF
	G3P_HUMAN	Glyceraldehyde-3-phosphate dehydrogenase OS=Homo sapiens OX=9606 GN=GAPDH PE=1 SV=3	525.287	1048.56	2	1048.56	AFNSGKVDIV
	G3P_HUMAN	Glyceraldehyde-3-phosphate dehydrogenase OS=Homo sapiens OX=9606 GN=GAPDH PE=1 SV=3	527.251	1052.49	2	1052.49	DAGAGIALNDH
	G3P_HUMAN	Glyceraldehyde-3-phosphate dehydrogenase OS=Homo sapiens OX=9606 GN=GAPDH PE=1 SV=3	1060.53	1059.52	1	1059.52	INDPFIDLN
	G3P_HUMAN	Glyceraldehyde-3-phosphate dehydrogenase OS=Homo sapiens OX=9606 GN=GAPDH PE=1 SV=3	1073.45	1072.45	1	1072.45	ISWYDNEF
	G3P_HUMAN	Glyceraldehyde-3-phosphate dehydrogenase OS=Homo sapiens OX=9606 GN=GAPDH PE=1 SV=3	545.305	1088.59	2	1088.6	FRVPTANVSV
	G3P_HUMAN	Glyceraldehyde-3-phosphate dehydrogenase OS=Homo sapiens OX=9606 GN=GAPDH PE=1 SV=3	1108.42	1107.42	1	1107.41	YDNEFGYSN
	G3P_HUMAN	Glyceraldehyde-3-phosphate dehydrogenase OS=Homo sapiens OX=9606 GN=GAPDH PE=1 SV=3	1130.48	1129.47	1	1129.47	ISWYDNEFG
	G3P_HUMAN	Glyceraldehyde-3-phosphate dehydrogenase OS=Homo sapiens OX=9606 GN=GAPDH PE=1 SV=3	582.762	1163.51	2	1163.51	YTEHQVVSSD
	G3P_HUMAN	Glyceraldehyde-3-phosphate dehydrogenase OS=Homo sapiens OX=9606 GN=GAPDH PE=1 SV=3	594.837	1187.66	2	1187.67	FRVPTANVSVV
	G3P_HUMAN	Glyceraldehyde-3-phosphate dehydrogenase OS=Homo sapiens OX=9606 GN=GAPDH PE=1 SV=3	600.783	1199.55	2	1199.56	DAGAGIALNDHF
	G3P_HUMAN	Glyceraldehyde-3-phosphate dehydrogenase OS=Homo sapiens OX=9606 GN=GAPDH PE=1 SV=3	629.254	1256.49	2	1256.49	FNSDTHSSTFD
	G3P_HUMAN	Glyceraldehyde-3-phosphate dehydrogenase OS=Homo sapiens OX=9606 GN=GAPDH PE=1 SV=3	632.766	1263.52	2	1263.52	YDNEFGYSNR
	G3P_HUMAN	Glyceraldehyde-3-phosphate dehydrogenase OS=Homo sapiens OX=9606 GN=GAPDH PE=1 SV=3	635.364	1268.71	2	1268.71	RVPTANVSVVDL
	G3P_HUMAN	Glyceraldehyde-3-phosphate dehydrogenase OS=Homo sapiens OX=9606 GN=GAPDH PE=1 SV=3	636.358	1270.7	2	1270.7	VIPELNGKLTGM
	G3P_HUMAN	Glyceraldehyde-3-phosphate dehydrogenase OS=Homo sapiens OX=9606 GN=GAPDH PE=1 SV=3	652.356	1302.7	2	1302.69	FRVPTANVSVVD
	G3P_HUMAN	Glyceraldehyde-3-phosphate dehydrogenase OS=Homo sapiens OX=9606 GN=GAPDH PE=1 SV=3	683.779	1365.54	2	1365.54	NSDTHSSTFDAGAG
	G3P_HUMAN	Glyceraldehyde-3-phosphate dehydrogenase OS=Homo sapiens OX=9606 GN=GAPDH PE=1 SV=3	684.882	1367.75	2	1367.74	ENGKLVINGNPIT
	G3P_HUMAN	Glyceraldehyde-3-phosphate dehydrogenase OS=Homo sapiens OX=9606 GN=GAPDH PE=1 SV=3	685.907	1369.8	2	1369.76	RVPTANVSVVDLT
	G3P_HUMAN	Glyceraldehyde-3-phosphate dehydrogenase OS=Homo sapiens OX=9606 GN=GAPDH PE=1 SV=3	687.875	1373.74	2	1373.73	AFRVPTANVSVVD
	G3P_HUMAN	Glyceraldehyde-3-phosphate dehydrogenase OS=Homo sapiens OX=9606 GN=GAPDH PE=1 SV=3	708.893	1415.77	2	1415.78	FRVPTANVSVVDL
	G3P_HUMAN	Glyceraldehyde-3-phosphate dehydrogenase OS=Homo sapiens OX=9606 GN=GAPDH PE=1 SV=3	730.283	1458.55	2	1458.55	SDFNSDTHSSTFD
	G3P_HUMAN	Glyceraldehyde-3-phosphate dehydrogenase OS=Homo sapiens OX=9606 GN=GAPDH PE=1 SV=3	747.809	1493.6	2	1493.61	ISWYDNEFGYSN
	G3P_HUMAN	Glyceraldehyde-3-phosphate dehydrogenase OS=Homo sapiens OX=9606 GN=GAPDH PE=1 SV=3	759.421	1516.83	2	1516.83	FRVPTANVSVVDLT
	G3P_HUMAN	Glyceraldehyde-3-phosphate dehydrogenase OS=Homo sapiens OX=9606 GN=GAPDH PE=1 SV=3	764.357	1526.7	2	1526.7	DNEFGYSNRVVDL
	G3P_HUMAN	Glyceraldehyde-3-phosphate dehydrogenase OS=Homo sapiens OX=9606 GN=GAPDH PE=1 SV=3	775.837	1549.66	2	1549.66	NSDTHSSTFDAGAGIA
	G3P_HUMAN	Glyceraldehyde-3-phosphate dehydrogenase OS=Homo sapiens OX=9606 GN=GAPDH PE=1 SV=3	789.346	1576.68	2	1576.68	YDNEFGYSNRVVD
	G3P_HUMAN	Glyceraldehyde-3-phosphate dehydrogenase OS=Homo sapiens OX=9606 GN=GAPDH PE=1 SV=3	596.295	1785.86	3	1785.86	QERDPSKIKWGDAGAE
	G3P_HUMAN	Glyceraldehyde-3-phosphate dehydrogenase OS=Homo sapiens OX=9606 GN=GAPDH PE=1 SV=3	650.648	1948.92	3	1948.93	QERDPSKIKWGDAGAEY
	G3P_HUMAN	Glyceraldehyde-3-phosphate dehydrogenase OS=Homo sapiens OX=9606 GN=GAPDH PE=1 SV=3	677.303	2028.89	3	2028.88	NSDTHSSTFDAGAGIALNDH
	G3P_HUMAN	Glyceraldehyde-3-phosphate dehydrogenase OS=Homo sapiens OX=9606 GN=GAPDH PE=1 SV=3	697.647	2089.92	3	2090.01	VESTGVFTTMEKAGAHLQGGA
	G3P_HUMAN	Glyceraldehyde-3-phosphate dehydrogenase OS=Homo sapiens OX=9606 GN=GAPDH PE=1 SV=3	726.321	2175.94	3	2175.95	NSDTHSSTFDAGAGIALNDHF
	G3P_COLLI	Glyceraldehyde-3-phosphate dehydrogenase OS=Columba livia OX=8932 GN=GAPDH PE=2 SV=3	742.468	741.461	1	741.402	KAAADGPL
	G3P_COLLI	Glyceraldehyde-3-phosphate dehydrogenase OS=Columba livia OX=8932 GN=GAPDH PE=2 SV=3	931.559	930.552	1	930.488	RGTVKAENG
	G3P_COLLI	Glyceraldehyde-3-phosphate dehydrogenase OS=Columba livia OX=8932 GN=GAPDH PE=2 SV=3	977.572	976.565	1	976.498	NGNAITIFQ
	G3P_COLLI	Glyceraldehyde-3-phosphate dehydrogenase OS=Columba livia OX=8932 GN=GAPDH PE=2 SV=3	528.792	1055.57	2	1055.6	AKVQVVAIND
	G3P_COLLI	Glyceraldehyde-3-phosphate dehydrogenase OS=Columba livia OX=8932 GN=GAPDH PE=2 SV=3	650.648	1948.92	3	1948.89	QERDPSNIKWADAGAEY
	G3P_COLLI	Glyceraldehyde-3-phosphate dehydrogenase OS=Columba livia OX=8932 GN=GAPDH PE=2 SV=3	697.647	2089.92	3	2090.05	VESTGVFTTMEKAGAHLKGGA
	G3P_BOVIN	Glyceraldehyde-3-phosphate dehydrogenase OS=Bos taurus OX=9913 GN=GAPDH PE=1 SV=4	1012.7	1011.69	1	1011.64	GKLVINGKAI
	CDSN_HUMAN	Corneodesmosin OS=Homo sapiens OX=9606 GN=CDSN PE=1 SV=3	702.222	701.215	1	701.273	GNSGSHSG
	CDSN_HUMAN	Corneodesmosin OS=Homo sapiens OX=9606 GN=CDSN PE=1 SV=3	710.418	709.41	1	709.34	GGSAGSFK
	CDSN_HUMAN	Corneodesmosin OS=Homo sapiens OX=9606 GN=CDSN PE=1 SV=3	713.343	712.336	1	712.375	LGPQLAD
	CDSN_HUMAN	Corneodesmosin OS=Homo sapiens OX=9606 GN=CDSN PE=1 SV=3	789.388	788.381	1	788.334	SSFQFSS
	CDSN_HUMAN	Corneodesmosin OS=Homo sapiens OX=9606 GN=CDSN PE=1 SV=3	799.475	798.468	1	798.435	VSGGQRPV
	CDSN_HUMAN	Corneodesmosin OS=Homo sapiens OX=9606 GN=CDSN PE=1 SV=3	808.454	807.447	1	807.431	PGKPCPPI
	CDSN_HUMAN	Corneodesmosin OS=Homo sapiens OX=9606 GN=CDSN PE=1 SV=3	810.468	809.46	1	809.428	AKSIGTFS
	CDSN_HUMAN	Corneodesmosin OS=Homo sapiens OX=9606 GN=CDSN PE=1 SV=3	827.463	826.456	1	826.455	PVGTGGVQL
	CDSN_HUMAN	Corneodesmosin OS=Homo sapiens OX=9606 GN=CDSN PE=1 SV=3	444.669	887.324	2	887.399	NGSALPTND
	CDSN_HUMAN	Corneodesmosin OS=Homo sapiens OX=9606 GN=CDSN PE=1 SV=3	926.385	925.378	1	925.327	CGSASQSPCS
	CDSN_HUMAN	Corneodesmosin OS=Homo sapiens OX=9606 GN=CDSN PE=1 SV=3	474.779	947.544	2	947.544	SKGKIYPVG
	CDSN_HUMAN	Corneodesmosin OS=Homo sapiens OX=9606 GN=CDSN PE=1 SV=3	498.727	995.439	2	995.511	PGKPCPPITS
	CDSN_HUMAN	Corneodesmosin OS=Homo sapiens OX=9606 GN=CDSN PE=1 SV=3	999.421	998.414	1	998.419	EVVGGSSDSY
	CDSN_HUMAN	Corneodesmosin OS=Homo sapiens OX=9606 GN=CDSN PE=1 SV=3	534.266	1066.52	2	1066.55	VPGMTYSKGK
	CDSN_HUMAN	Corneodesmosin OS=Homo sapiens OX=9606 GN=CDSN PE=1 SV=3	545.276	1088.54	2	1088.55	AAGPPISEGKY
	CDSN_HUMAN	Corneodesmosin OS=Homo sapiens OX=9606 GN=CDSN PE=1 SV=3	556.312	1110.61	2	1110.61	SKGKIYPVGY
	CDSN_HUMAN	Corneodesmosin OS=Homo sapiens OX=9606 GN=CDSN PE=1 SV=3	1121.55	1120.54	1	1120.47	GYSQVSYSSGS
	CDSN_HUMAN	Corneodesmosin OS=Homo sapiens OX=9606 GN=CDSN PE=1 SV=3	565.804	1129.59	2	1129.54	VSHSGPYIPSS
	CDSN_HUMAN	Corneodesmosin OS=Homo sapiens OX=9606 GN=CDSN PE=1 SV=3	589.736	1177.46	2	1177.49	GKGDSSGFSSYS
	CDSN_HUMAN	Corneodesmosin OS=Homo sapiens OX=9606 GN=CDSN PE=1 SV=3	618.818	1235.62	2	1235.62	AAGPPISEGKYF
	CDSN_HUMAN	Corneodesmosin OS=Homo sapiens OX=9606 GN=CDSN PE=1 SV=3	627.81	1253.6	2	1253.61	SSSSSSQSSGKII
	CDSN_HUMAN	Corneodesmosin OS=Homo sapiens OX=9606 GN=CDSN PE=1 SV=3	629.845	1257.68	2	1257.68	SKGKIYPVGYF
	CDSN_HUMAN	Corneodesmosin OS=Homo sapiens OX=9606 GN=CDSN PE=1 SV=3	637.817	1273.62	2	1273.52	SSHSSSSSSFQF
	CDSN_HUMAN	Corneodesmosin OS=Homo sapiens OX=9606 GN=CDSN PE=1 SV=3	650.841	1299.67	2	1299.54	LGSSSSHSGNSGSH
	CDSN_HUMAN	Corneodesmosin OS=Homo sapiens OX=9606 GN=CDSN PE=1 SV=3	692.354	1382.69	2	1382.69	FAAGPPISEGKYF
	CDSN_HUMAN	Corneodesmosin OS=Homo sapiens OX=9606 GN=CDSN PE=1 SV=3	723.348	1444.68	2	1444.68	GILNPSQPGQSSSSS
	CDSN_HUMAN	Corneodesmosin OS=Homo sapiens OX=9606 GN=CDSN PE=1 SV=3	485.621	1453.84	3	1453.7	GSSRAPWMGRVGGH
	CDSN_HUMAN	Corneodesmosin OS=Homo sapiens OX=9606 GN=CDSN PE=1 SV=3	748.846	1495.68	2	1495.67	SSGSGSSLQGASGSSQL
	CDSN_HUMAN	Corneodesmosin OS=Homo sapiens OX=9606 GN=CDSN PE=1 SV=3	787.376	1572.74	2	1572.74	GILNPSQPGQSSSSSQ
	CDSN_HUMAN	Corneodesmosin OS=Homo sapiens OX=9606 GN=CDSN PE=1 SV=3	697.647	2089.92	3	2089.91	SSGGGSSGSSSGSSIAQGGSAGSFK
	CDSN_MACMU	Corneodesmosin OS=Macaca mulatta OX=9544 GN=CDSN PE=3 SV=1	720.373	719.366	1	719.309	PSQSGASS
	CDSN_MACMU	Corneodesmosin OS=Macaca mulatta OX=9544 GN=CDSN PE=3 SV=1	562.777	1123.54	2	1123.44	NTGSSSSHSSSS
	CDSN_MACMU	Corneodesmosin OS=Macaca mulatta OX=9544 GN=CDSN PE=3 SV=1	1309.52	1308.51	1	1308.55	SGGGSSGSSVAQGGSAG
	CDSN_MACMU	Corneodesmosin OS=Macaca mulatta OX=9544 GN=CDSN PE=3 SV=1	667.292	1332.57	2	1332.59	QLGGSGSQPGSSGSQ
	CDSN_MACMU	Corneodesmosin OS=Macaca mulatta OX=9544 GN=CDSN PE=3 SV=1	680.408	1358.8	2	1358.72	SVIAFQPVGTGGVQ
	CDSN_MACMU	Corneodesmosin OS=Macaca mulatta OX=9544 GN=CDSN PE=3 SV=1	463.284	1386.83	3	1386.69	SAGAKPCGSGSAGKIP
	LMA1L_MOUSE	Protein ERGIC-53-like OS=Mus musculus OX=10090 GN=Lman1l PE=2 SV=2	706.33	705.323	1	705.257	EQSGDGN
	LMA1L_MOUSE	Protein ERGIC-53-like OS=Mus musculus OX=10090 GN=Lman1l PE=2 SV=2	355.212	708.41	2	708.428	PRLAVPG
	LMA1L_MOUSE	Protein ERGIC-53-like OS=Mus musculus OX=10090 GN=Lman1l PE=2 SV=2	742.441	741.434	1	741.377	QVRPEGG
	LMA1L_MOUSE	Protein ERGIC-53-like OS=Mus musculus OX=10090 GN=Lman1l PE=2 SV=2	889.462	888.455	1	888.503	RVSLSGGLT
	LMA1L_MOUSE	Protein ERGIC-53-like OS=Mus musculus OX=10090 GN=Lman1l PE=2 SV=2	951.517	950.51	1	950.434	PGPEETPQP
	LMA1L_MOUSE	Protein ERGIC-53-like OS=Mus musculus OX=10090 GN=Lman1l PE=2 SV=2	478.778	955.542	2	955.545	LGSTVQVRP
	LMA1L_MOUSE	Protein ERGIC-53-like OS=Mus musculus OX=10090 GN=Lman1l PE=2 SV=2	1029.74	1028.74	1	1028.63	DLRGLVKKT
	LMA1L_MOUSE	Protein ERGIC-53-like OS=Mus musculus OX=10090 GN=Lman1l PE=2 SV=2	1111.72	1110.71	1	1110.72	LVKKTAKAPR
	LMA1L_MOUSE	Protein ERGIC-53-like OS=Mus musculus OX=10090 GN=Lman1l PE=2 SV=2	602.839	1203.66	2	1203.62	VCVDVEPLFLA
	PSA7_CARAU	Proteasome subunit alpha type-7 OS=Carassius auratus OX=7957 GN=psma7 PE=2 SV=1	788.499	787.492	1	787.419	VVQSGGKN
	PSA7_CARAU	Proteasome subunit alpha type-7 OS=Carassius auratus OX=7957 GN=psma7 PE=2 SV=1	847.295	846.288	1	846.351	DPSGTYHA
	PSA7_CARAU	Proteasome subunit alpha type-7 OS=Carassius auratus OX=7957 GN=psma7 PE=2 SV=1	534.26	1066.51	2	1066.51	FDFDGTPRL
	PSA7_CARAU	Proteasome subunit alpha type-7 OS=Carassius auratus OX=7957 GN=psma7 PE=2 SV=1	545.858	1089.7	2	1089.65	EKKKQKKSS
	PSA7_CARAU	Proteasome subunit alpha type-7 OS=Carassius auratus OX=7957 GN=psma7 PE=2 SV=1	549.76	1097.51	2	1097.45	YTDEAIASDN
	PSA7_CARAU	Proteasome subunit alpha type-7 OS=Carassius auratus OX=7957 GN=psma7 PE=2 SV=1	656.89	1311.77	2	1311.79	RGKDIVVLGVEK
	PSA7_CARAU	Proteasome subunit alpha type-7 OS=Carassius auratus OX=7957 GN=psma7 PE=2 SV=1	668.847	1335.68	2	1335.68	IVGFDFDGTPRL
	PSA7_CARAU	Proteasome subunit alpha type-7 OS=Carassius auratus OX=7957 GN=psma7 PE=2 SV=1	676.301	1350.59	2	1350.71	YAQEAVKKGSTAV
	PSA7_CARAU	Proteasome subunit alpha type-7 OS=Carassius auratus OX=7957 GN=psma7 PE=2 SV=1	693.388	1384.76	2	1384.76	LEVVQSGGKNIEL
	K1C9_MOUSE	Keratin, type I cytoskeletal 9 OS=Mus musculus OX=10090 GN=Krt9 PE=1 SV=3	915.49	914.482	1	914.493	QNLNSRLA
	K1C9_MOUSE	Keratin, type I cytoskeletal 9 OS=Mus musculus OX=10090 GN=Krt9 PE=1 SV=3	513.211	1024.41	2	1024.41	QQDFESSGAG
	K1C9_MOUSE	Keratin, type I cytoskeletal 9 OS=Mus musculus OX=10090 GN=Krt9 PE=1 SV=3	526.191	1050.37	2	1050.4	SYGGESGGSHGG
	K1C9_MOUSE	Keratin, type I cytoskeletal 9 OS=Mus musculus OX=10090 GN=Krt9 PE=1 SV=3	530.756	1059.5	2	1059.41	GFSGGGFSACGGG
	K1C9_MOUSE	Keratin, type I cytoskeletal 9 OS=Mus musculus OX=10090 GN=Krt9 PE=1 SV=3	579.298	1156.58	2	1156.58	RQGVEGDINGL
	K1C9_MOUSE	Keratin, type I cytoskeletal 9 OS=Mus musculus OX=10090 GN=Krt9 PE=1 SV=3	635.842	1269.67	2	1269.67	LRQGVEGDINGL
	K1C9_MOUSE	Keratin, type I cytoskeletal 9 OS=Mus musculus OX=10090 GN=Krt9 PE=1 SV=3	1294.64	1293.63	1	1293.72	QEYSILLSIKT
	DESP_HUMAN	Desmoplakin OS=Homo sapiens OX=9606 GN=DSP PE=1 SV=3	730.462	729.455	1	729.402	QIASGGVV
	DESP_HUMAN	Desmoplakin OS=Homo sapiens OX=9606 GN=DSP PE=1 SV=3	731.406	730.399	1	730.441	AMKIGLV
	DESP_HUMAN	Desmoplakin OS=Homo sapiens OX=9606 GN=DSP PE=1 SV=3	738.447	737.44	1	737.407	IIHPTTG
	DESP_HUMAN	Desmoplakin OS=Homo sapiens OX=9606 GN=DSP PE=1 SV=3	743.397	742.39	1	742.386	IVDPVSN
	DESP_HUMAN	Desmoplakin OS=Homo sapiens OX=9606 GN=DSP PE=1 SV=3	372.222	742.429	2	742.434	GIERGIV
	DESP_HUMAN	Desmoplakin OS=Homo sapiens OX=9606 GN=DSP PE=1 SV=3	747.402	746.395	1	746.4	KIAELCA
	DESP_HUMAN	Desmoplakin OS=Homo sapiens OX=9606 GN=DSP PE=1 SV=3	753.414	752.407	1	752.334	DFLQGSS
	DESP_HUMAN	Desmoplakin OS=Homo sapiens OX=9606 GN=DSP PE=1 SV=3	771.4	770.393	1	770.465	GIRLLEA
	DESP_HUMAN	Desmoplakin OS=Homo sapiens OX=9606 GN=DSP PE=1 SV=3	783.436	782.429	1	782.392	ASVEQHI
	DESP_HUMAN	Desmoplakin OS=Homo sapiens OX=9606 GN=DSP PE=1 SV=3	794.369	793.362	1	793.361	EAQAATGF
	DESP_HUMAN	Desmoplakin OS=Homo sapiens OX=9606 GN=DSP PE=1 SV=3	797.473	796.465	1	796.408	TIRSSSF
	DESP_HUMAN	Desmoplakin OS=Homo sapiens OX=9606 GN=DSP PE=1 SV=3	802.484	801.476	1	801.496	IKITNLT
	DESP_HUMAN	Desmoplakin OS=Homo sapiens OX=9606 GN=DSP PE=1 SV=3	804.566	803.559	1	803.512	ITKTTIK
	DESP_HUMAN	Desmoplakin OS=Homo sapiens OX=9606 GN=DSP PE=1 SV=3	807.46	806.453	1	806.44	PEVHGRI
	DESP_HUMAN	Desmoplakin OS=Homo sapiens OX=9606 GN=DSP PE=1 SV=3	811.453	810.446	1	810.387	LTRSGDY
	DESP_HUMAN	Desmoplakin OS=Homo sapiens OX=9606 GN=DSP PE=1 SV=3	413.761	825.507	2	825.507	LVRPGTAL
	DESP_HUMAN	Desmoplakin OS=Homo sapiens OX=9606 GN=DSP PE=1 SV=3	421.738	841.462	2	841.466	VRPGTALE
	DESP_HUMAN	Desmoplakin OS=Homo sapiens OX=9606 GN=DSP PE=1 SV=3	421.752	841.49	2	841.422	YYEAILA
	DESP_HUMAN	Desmoplakin OS=Homo sapiens OX=9606 GN=DSP PE=1 SV=3	851.341	850.334	1	850.335	FDPNTEE
	DESP_HUMAN	Desmoplakin OS=Homo sapiens OX=9606 GN=DSP PE=1 SV=3	856.473	855.466	1	855.47	IVDPVSNL
	DESP_HUMAN	Desmoplakin OS=Homo sapiens OX=9606 GN=DSP PE=1 SV=3	429.735	857.456	2	857.461	LNEQKNL
	DESP_HUMAN	Desmoplakin OS=Homo sapiens OX=9606 GN=DSP PE=1 SV=3	429.737	857.459	2	857.461	GIERGIVD
	DESP_HUMAN	Desmoplakin OS=Homo sapiens OX=9606 GN=DSP PE=1 SV=3	864.41	863.403	1	863.403	YVTGPGGVD
	DESP_HUMAN	Desmoplakin OS=Homo sapiens OX=9606 GN=DSP PE=1 SV=3	865.441	864.434	1	864.434	LVDPEVHG
	DESP_HUMAN	Desmoplakin OS=Homo sapiens OX=9606 GN=DSP PE=1 SV=3	433.699	865.383	2	865.382	DDPFSGKT
	DESP_HUMAN	Desmoplakin OS=Homo sapiens OX=9606 GN=DSP PE=1 SV=3	866.532	865.525	1	865.477	KESHRLP
	DESP_HUMAN	Desmoplakin OS=Homo sapiens OX=9606 GN=DSP PE=1 SV=3	438.237	874.46	2	874.455	KGLPSPYN
	DESP_HUMAN	Desmoplakin OS=Homo sapiens OX=9606 GN=DSP PE=1 SV=3	440.758	879.501	2	879.416	SGSRSGSRS
	DESP_HUMAN	Desmoplakin OS=Homo sapiens OX=9606 GN=DSP PE=1 SV=3	886.557	885.549	1	885.492	AIARDLID
	DESP_HUMAN	Desmoplakin OS=Homo sapiens OX=9606 GN=DSP PE=1 SV=3	895.364	894.357	1	894.357	LQNCSDCL
	DESP_HUMAN	Desmoplakin OS=Homo sapiens OX=9606 GN=DSP PE=1 SV=3	451.781	901.547	2	901.538	LKPAQKAF
	DESP_HUMAN	Desmoplakin OS=Homo sapiens OX=9606 GN=DSP PE=1 SV=3	907.452	906.444	1	906.445	LEAQAATGF
	DESP_HUMAN	Desmoplakin OS=Homo sapiens OX=9606 GN=DSP PE=1 SV=3	460.292	918.57	2	918.485	QITKCIDV
	DESP_HUMAN	Desmoplakin OS=Homo sapiens OX=9606 GN=DSP PE=1 SV=3	462.712	923.41	2	923.442	QFADMISL
	DESP_HUMAN	Desmoplakin OS=Homo sapiens OX=9606 GN=DSP PE=1 SV=3	926.389	925.382	1	925.382	GFFDPNTE
	DESP_HUMAN	Desmoplakin OS=Homo sapiens OX=9606 GN=DSP PE=1 SV=3	463.771	925.527	2	925.523	LRLPVEEA
	DESP_HUMAN	Desmoplakin OS=Homo sapiens OX=9606 GN=DSP PE=1 SV=3	927.532	926.525	1	926.482	KNLHSEIS
	DESP_HUMAN	Desmoplakin OS=Homo sapiens OX=9606 GN=DSP PE=1 SV=3	465.253	928.491	2	928.487	TGGIIDPKE
	DESP_HUMAN	Desmoplakin OS=Homo sapiens OX=9606 GN=DSP PE=1 SV=3	930.546	929.539	1	929.457	RAEENALQ
	DESP_HUMAN	Desmoplakin OS=Homo sapiens OX=9606 GN=DSP PE=1 SV=3	469.779	937.543	2	937.451	YDLQKANS
	DESP_HUMAN	Desmoplakin OS=Homo sapiens OX=9606 GN=DSP PE=1 SV=3	470.758	939.501	2	939.573	VPRVRRAS
	DESP_HUMAN	Desmoplakin OS=Homo sapiens OX=9606 GN=DSP PE=1 SV=3	946.593	945.586	1	945.524	KAIEDKSR
	DESP_HUMAN	Desmoplakin OS=Homo sapiens OX=9606 GN=DSP PE=1 SV=3	478.283	954.551	2	954.55	LVRPGTALE
	DESP_HUMAN	Desmoplakin OS=Homo sapiens OX=9606 GN=DSP PE=1 SV=3	481.25	960.486	2	960.488	SITEGIERG
	DESP_HUMAN	Desmoplakin OS=Homo sapiens OX=9606 GN=DSP PE=1 SV=3	481.299	960.584	2	960.543	IEKIRAMT
	DESP_HUMAN	Desmoplakin OS=Homo sapiens OX=9606 GN=DSP PE=1 SV=3	962.43	961.422	1	961.424	SEILSDPSD
	DESP_HUMAN	Desmoplakin OS=Homo sapiens OX=9606 GN=DSP PE=1 SV=3	481.755	961.495	2	961.487	SKGLPSPYN
	DESP_HUMAN	Desmoplakin OS=Homo sapiens OX=9606 GN=DSP PE=1 SV=3	965.384	964.377	1	964.377	FDPNTEEN
	DESP_HUMAN	Desmoplakin OS=Homo sapiens OX=9606 GN=DSP PE=1 SV=3	485.218	968.421	2	968.424	GFDDPFSGK
	DESP_HUMAN	Desmoplakin OS=Homo sapiens OX=9606 GN=DSP PE=1 SV=3	488.796	975.578	2	975.503	EERCRRK
	DESP_HUMAN	Desmoplakin OS=Homo sapiens OX=9606 GN=DSP PE=1 SV=3	490.762	979.509	2	979.509	GGIIHPTTGQ
	DESP_HUMAN	Desmoplakin OS=Homo sapiens OX=9606 GN=DSP PE=1 SV=3	980.673	979.666	1	979.607	TKLKISYK
	DESP_HUMAN	Desmoplakin OS=Homo sapiens OX=9606 GN=DSP PE=1 SV=3	500.283	998.552	2	998.478	HGRISTEEA
	DESP_HUMAN	Desmoplakin OS=Homo sapiens OX=9606 GN=DSP PE=1 SV=3	502.304	1002.59	2	1002.5	SLQDAVSQGV
	DESP_HUMAN	Desmoplakin OS=Homo sapiens OX=9606 GN=DSP PE=1 SV=3	506.794	1011.57	2	1011.57	IVDPVSNLR
	DESP_HUMAN	Desmoplakin OS=Homo sapiens OX=9606 GN=DSP PE=1 SV=3	508.767	1015.52	2	1015.52	TGGIIDPKES
	DESP_HUMAN	Desmoplakin OS=Homo sapiens OX=9606 GN=DSP PE=1 SV=3	1018.64	1017.63	1	1017.55	AIEDKSRSL
	DESP_HUMAN	Desmoplakin OS=Homo sapiens OX=9606 GN=DSP PE=1 SV=3	1021.54	1020.53	1	1020.52	QQIYAAEKA
	DESP_HUMAN	Desmoplakin OS=Homo sapiens OX=9606 GN=DSP PE=1 SV=3	512.26	1022.5	2	1022.5	TGGLVDPEVH
	DESP_HUMAN	Desmoplakin OS=Homo sapiens OX=9606 GN=DSP PE=1 SV=3	514.797	1027.58	2	1027.58	ARGLIDRDL
	DESP_HUMAN	Desmoplakin OS=Homo sapiens OX=9606 GN=DSP PE=1 SV=3	515.749	1029.48	2	1029.56	LRGAGSIAGASA
	DESP_HUMAN	Desmoplakin OS=Homo sapiens OX=9606 GN=DSP PE=1 SV=3	517.273	1032.53	2	1032.53	MVEDITGLR
	DESP_HUMAN	Desmoplakin OS=Homo sapiens OX=9606 GN=DSP PE=1 SV=3	523.305	1044.6	2	1044.51	ESDQLVLNQ
	DESP_HUMAN	Desmoplakin OS=Homo sapiens OX=9606 GN=DSP PE=1 SV=3	530.768	1059.52	2	1059.52	DEVGERIKD
	DESP_HUMAN	Desmoplakin OS=Homo sapiens OX=9606 GN=DSP PE=1 SV=3	535.742	1069.47	2	1069.47	TGFDDPFSGK
	DESP_HUMAN	Desmoplakin OS=Homo sapiens OX=9606 GN=DSP PE=1 SV=3	1078.47	1077.46	1	1077.46	FDPNTEENL
	DESP_HUMAN	Desmoplakin OS=Homo sapiens OX=9606 GN=DSP PE=1 SV=3	540.769	1079.52	2	1079.52	TGGLVDPEVHG
	DESP_HUMAN	Desmoplakin OS=Homo sapiens OX=9606 GN=DSP PE=1 SV=3	546.278	1090.54	2	1090.54	KWLPYEAGQ
	DESP_HUMAN	Desmoplakin OS=Homo sapiens OX=9606 GN=DSP PE=1 SV=3	370.196	1107.57	3	1107.57	VDPEVHGRIS
	DESP_HUMAN	Desmoplakin OS=Homo sapiens OX=9606 GN=DSP PE=1 SV=3	1112.45	1111.44	1	1111.45	FFDPNTEEN
	DESP_HUMAN	Desmoplakin OS=Homo sapiens OX=9606 GN=DSP PE=1 SV=3	560.285	1118.55	2	1118.55	WLPYEAGQR
	DESP_HUMAN	Desmoplakin OS=Homo sapiens OX=9606 GN=DSP PE=1 SV=3	563.332	1124.65	2	1124.66	IVDPVSNLRL
	DESP_HUMAN	Desmoplakin OS=Homo sapiens OX=9606 GN=DSP PE=1 SV=3	567.327	1132.64	2	1132.6	LYRSLNDPR
	DESP_HUMAN	Desmoplakin OS=Homo sapiens OX=9606 GN=DSP PE=1 SV=3	571.741	1141.47	2	1141.47	YDWSDKNTN
	DESP_HUMAN	Desmoplakin OS=Homo sapiens OX=9606 GN=DSP PE=1 SV=3	572.837	1143.66	2	1143.69	ITVKINELKS
	DESP_HUMAN	Desmoplakin OS=Homo sapiens OX=9606 GN=DSP PE=1 SV=3	573.811	1145.61	2	1145.61	MVEDITGLRL
	DESP_HUMAN	Desmoplakin OS=Homo sapiens OX=9606 GN=DSP PE=1 SV=3	578.294	1154.57	2	1154.57	KRGYFNEEL
	DESP_HUMAN	Desmoplakin OS=Homo sapiens OX=9606 GN=DSP PE=1 SV=3	580.877	1159.74	2	1159.66	RLLEAASVSSK
	DESP_HUMAN	Desmoplakin OS=Homo sapiens OX=9606 GN=DSP PE=1 SV=3	591.365	1180.71	2	1180.72	LVRPGTALELL
	DESP_HUMAN	Desmoplakin OS=Homo sapiens OX=9606 GN=DSP PE=1 SV=3	592.286	1182.56	2	1182.56	ITGFDDPFSGK
	DESP_HUMAN	Desmoplakin OS=Homo sapiens OX=9606 GN=DSP PE=1 SV=3	601.802	1201.59	2	1201.5	ASSKGGGGYTCQS
	DESP_HUMAN	Desmoplakin OS=Homo sapiens OX=9606 GN=DSP PE=1 SV=3	604.306	1206.6	2	1206.59	DEVGERIKDF
	DESP_HUMAN	Desmoplakin OS=Homo sapiens OX=9606 GN=DSP PE=1 SV=3	610.802	1219.59	2	1219.59	EKWLPYEAGQ
	DESP_HUMAN	Desmoplakin OS=Homo sapiens OX=9606 GN=DSP PE=1 SV=3	617.222	1232.43	2	1232.54	FQFFEEAQST
	DESP_HUMAN	Desmoplakin OS=Homo sapiens OX=9606 GN=DSP PE=1 SV=3	619.875	1237.73	2	1237.74	IGLVRPGTALEL
	DESP_HUMAN	Desmoplakin OS=Homo sapiens OX=9606 GN=DSP PE=1 SV=3	624.33	1246.65	2	1246.65	KWLPYEAGQR
	DESP_HUMAN	Desmoplakin OS=Homo sapiens OX=9606 GN=DSP PE=1 SV=3	1279.58	1278.57	1	1278.57	VTGYNDPETGNI
	DESP_HUMAN	Desmoplakin OS=Homo sapiens OX=9606 GN=DSP PE=1 SV=3	642.808	1283.6	2	1283.6	ITGFDDPFSGKT
	DESP_HUMAN	Desmoplakin OS=Homo sapiens OX=9606 GN=DSP PE=1 SV=3	644.842	1287.67	2	1287.67	TVDSAIARDLID
	DESP_HUMAN	Desmoplakin OS=Homo sapiens OX=9606 GN=DSP PE=1 SV=3	647.304	1292.59	2	1292.59	TGYNDPETGNII
	DESP_HUMAN	Desmoplakin OS=Homo sapiens OX=9606 GN=DSP PE=1 SV=3	647.856	1293.7	2	1293.69	NETTKQKLGIY
	DESP_HUMAN	Desmoplakin OS=Homo sapiens OX=9606 GN=DSP PE=1 SV=3	653.835	1305.66	2	1305.66	ASVSSKGLPSPYN
	DESP_HUMAN	Desmoplakin OS=Homo sapiens OX=9606 GN=DSP PE=1 SV=3	654.795	1307.58	2	1307.59	DPNTEENLTYL
	DESP_HUMAN	Desmoplakin OS=Homo sapiens OX=9606 GN=DSP PE=1 SV=3	655.385	1308.76	2	1308.68	ELQKAQQIHSQ
	DESP_HUMAN	Desmoplakin OS=Homo sapiens OX=9606 GN=DSP PE=1 SV=3	659.831	1317.65	2	1317.64	YKRGYFNEEL
	DESP_HUMAN	Desmoplakin OS=Homo sapiens OX=9606 GN=DSP PE=1 SV=3	441.247	1320.72	3	1320.71	GGIIDPKESHRL
	DESP_HUMAN	Desmoplakin OS=Homo sapiens OX=9606 GN=DSP PE=1 SV=3	662.366	1322.72	2	1322.72	PVSNLRLPVEEA
	DESP_HUMAN	Desmoplakin OS=Homo sapiens OX=9606 GN=DSP PE=1 SV=3	678.328	1354.64	2	1354.64	AITGFDDPFSGKT
	DESP_HUMAN	Desmoplakin OS=Homo sapiens OX=9606 GN=DSP PE=1 SV=3	682.31	1362.61	2	1362.62	SEILSDPSDDTKG
	DESP_HUMAN	Desmoplakin OS=Homo sapiens OX=9606 GN=DSP PE=1 SV=3	688.851	1375.69	2	1375.69	EKWLPYEAGQR
	DESP_HUMAN	Desmoplakin OS=Homo sapiens OX=9606 GN=DSP PE=1 SV=3	696.837	1391.66	2	1391.66	VTGYNDPETGNII
	DESP_HUMAN	Desmoplakin OS=Homo sapiens OX=9606 GN=DSP PE=1 SV=3	696.855	1391.69	2	1391.7	KVRNNYDEEII
	DESP_HUMAN	Desmoplakin OS=Homo sapiens OX=9606 GN=DSP PE=1 SV=3	474.931	1421.77	3	1421.76	TGGIIDPKESHRL
	DESP_HUMAN	Desmoplakin OS=Homo sapiens OX=9606 GN=DSP PE=1 SV=3	718.877	1435.74	2	1435.74	TGGLVDPEVHGRIS
	DESP_HUMAN	Desmoplakin OS=Homo sapiens OX=9606 GN=DSP PE=1 SV=3	487.629	1459.87	3	1459.75	EKELNKLKQESD
	DESP_HUMAN	Desmoplakin OS=Homo sapiens OX=9606 GN=DSP PE=1 SV=3	489.905	1466.69	3	1466.7	VDPEVHGRISTEE
	DESP_HUMAN	Desmoplakin OS=Homo sapiens OX=9606 GN=DSP PE=1 SV=3	735.858	1469.7	2	1469.7	ITGFDDPFSGKTVS
	DESP_HUMAN	Desmoplakin OS=Homo sapiens OX=9606 GN=DSP PE=1 SV=3	740.354	1478.69	2	1478.69	VTGYNDPETGNIIS
	DESP_HUMAN	Desmoplakin OS=Homo sapiens OX=9606 GN=DSP PE=1 SV=3	751.95	1501.89	2	1501.9	EKIRAMTIAKLKT
	DESP_HUMAN	Desmoplakin OS=Homo sapiens OX=9606 GN=DSP PE=1 SV=3	753.87	1505.72	2	1505.72	ESSPIAAIFDTENL
	DESP_HUMAN	Desmoplakin OS=Homo sapiens OX=9606 GN=DSP PE=1 SV=3	755.85	1509.69	2	1509.68	SEILSDPSDDTKGF
	DESP_HUMAN	Desmoplakin OS=Homo sapiens OX=9606 GN=DSP PE=1 SV=3	758.307	1514.6	2	1514.68	GYFNEELSEILSD
	DESP_HUMAN	Desmoplakin OS=Homo sapiens OX=9606 GN=DSP PE=1 SV=3	507.277	1518.81	3	1518.82	TGGIIDPKESHRLP
	DESP_HUMAN	Desmoplakin OS=Homo sapiens OX=9606 GN=DSP PE=1 SV=3	760.461	1518.91	2	1518.76	KIESEREKSERE
	DESP_HUMAN	Desmoplakin OS=Homo sapiens OX=9606 GN=DSP PE=1 SV=3	762.388	1522.76	2	1522.76	EKWLPYEAGQRF
	DESP_HUMAN	Desmoplakin OS=Homo sapiens OX=9606 GN=DSP PE=1 SV=3	772.432	1542.85	2	1542.86	EKISITEGIERGIV
	DESP_HUMAN	Desmoplakin OS=Homo sapiens OX=9606 GN=DSP PE=1 SV=3	778.403	1554.79	2	1554.79	LEAQIASGGVVDPVNS
	DESP_HUMAN	Desmoplakin OS=Homo sapiens OX=9606 GN=DSP PE=1 SV=3	790.441	1578.87	2	1578.86	IVDPVSNLRLPVEE
	DESP_HUMAN	Desmoplakin OS=Homo sapiens OX=9606 GN=DSP PE=1 SV=3	535.297	1602.87	3	1602.91	GVDMLVPSVGLIIPPP
	DESP_HUMAN	Desmoplakin OS=Homo sapiens OX=9606 GN=DSP PE=1 SV=3	544.961	1631.86	3	1631.86	GGIIDPKESHRLPVD
	DESP_HUMAN	Desmoplakin OS=Homo sapiens OX=9606 GN=DSP PE=1 SV=3	553.634	1657.88	3	1657.89	EKISITEGIERGIVD
	DESP_HUMAN	Desmoplakin OS=Homo sapiens OX=9606 GN=DSP PE=1 SV=3	556.283	1665.83	3	1665.83	TGGLVDPEVHGRISTE
	DESP_HUMAN	Desmoplakin OS=Homo sapiens OX=9606 GN=DSP PE=1 SV=3	557.293	1668.86	3	1668.84	KAITGFDDPFSGKTVS
	DESP_HUMAN	Desmoplakin OS=Homo sapiens OX=9606 GN=DSP PE=1 SV=3	578.643	1732.91	3	1732.91	TGGIIDPKESHRLPVD
	DESP_HUMAN	Desmoplakin OS=Homo sapiens OX=9606 GN=DSP PE=1 SV=3	599.299	1794.88	3	1794.87	TGGLVDPEVHGRISTEE
	DESP_HUMAN	Desmoplakin OS=Homo sapiens OX=9606 GN=DSP PE=1 SV=3	606.334	1815.98	3	1815.98	GGIIDPKESHRLPVDIA
	DESP_HUMAN	Desmoplakin OS=Homo sapiens OX=9606 GN=DSP PE=1 SV=3	622.977	1865.91	3	1865.91	TGGLVDPEVHGRISTEEA
	DESP_HUMAN	Desmoplakin OS=Homo sapiens OX=9606 GN=DSP PE=1 SV=3	640.016	1917.03	3	1917.03	TGGIIDPKESHRLPVDIA
	DESP_HUMAN	Desmoplakin OS=Homo sapiens OX=9606 GN=DSP PE=1 SV=3	640.017	1917.03	3	1917.03	IATGGIIDPKESHRLPVD
	DSC1_HUMAN	Desmocollin-1 OS=Homo sapiens OX=9606 GN=DSC1 PE=1 SV=2	734.417	733.41	1	733.361	LDNSASK
	DSC1_HUMAN	Desmocollin-1 OS=Homo sapiens OX=9606 GN=DSC1 PE=1 SV=2	377.227	752.44	2	752.37	YEGKGSL
	DSC1_HUMAN	Desmocollin-1 OS=Homo sapiens OX=9606 GN=DSC1 PE=1 SV=2	789.358	788.351	1	788.403	RILEDGS
	DSC1_HUMAN	Desmocollin-1 OS=Homo sapiens OX=9606 GN=DSC1 PE=1 SV=2	816.414	815.407	1	815.439	NISVVAVD
	DSC1_HUMAN	Desmocollin-1 OS=Homo sapiens OX=9606 GN=DSC1 PE=1 SV=2	818.477	817.47	1	817.393	KGVGQGDTG
	DSC1_HUMAN	Desmocollin-1 OS=Homo sapiens OX=9606 GN=DSC1 PE=1 SV=2	443.248	884.482	2	884.483	KRHTKDT
	DSC1_HUMAN	Desmocollin-1 OS=Homo sapiens OX=9606 GN=DSC1 PE=1 SV=2	888.537	887.529	1	887.512	DFAVLKPV
	DSC1_HUMAN	Desmocollin-1 OS=Homo sapiens OX=9606 GN=DSC1 PE=1 SV=2	933.482	932.475	1	932.413	SFTETSYV
	DSC1_HUMAN	Desmocollin-1 OS=Homo sapiens OX=9606 GN=DSC1 PE=1 SV=2	976.432	975.425	1	975.43	KLGDEDNW
	DSC1_HUMAN	Desmocollin-1 OS=Homo sapiens OX=9606 GN=DSC1 PE=1 SV=2	984.595	983.588	1	983.496	TIFYSISGP
	DSC1_HUMAN	Desmocollin-1 OS=Homo sapiens OX=9606 GN=DSC1 PE=1 SV=2	504.319	1006.62	2	1006.53	SGTSVGKVTAT
	DSC1_HUMAN	Desmocollin-1 OS=Homo sapiens OX=9606 GN=DSC1 PE=1 SV=2	505.793	1009.57	2	1009.57	RWAPIPASL
	DSC1_HUMAN	Desmocollin-1 OS=Homo sapiens OX=9606 GN=DSC1 PE=1 SV=2	1017.47	1016.47	1	1016.47	ALDPEISSGE
	DSC1_HUMAN	Desmocollin-1 OS=Homo sapiens OX=9606 GN=DSC1 PE=1 SV=2	513.744	1025.47	2	1025.48	EINQHTGDL
	DSC1_HUMAN	Desmocollin-1 OS=Homo sapiens OX=9606 GN=DSC1 PE=1 SV=2	517.748	1033.48	2	1033.48	LDNSASKNW
	DSC1_HUMAN	Desmocollin-1 OS=Homo sapiens OX=9606 GN=DSC1 PE=1 SV=2	528.315	1054.61	2	1054.61	SVPIQIKDR
	DSC1_HUMAN	Desmocollin-1 OS=Homo sapiens OX=9606 GN=DSC1 PE=1 SV=2	1059.62	1058.61	1	1058.57	SVVAVDAVGRS
	DSC1_HUMAN	Desmocollin-1 OS=Homo sapiens OX=9606 GN=DSC1 PE=1 SV=2	530.739	1059.46	2	1059.46	FEINQHTGD
	DSC1_HUMAN	Desmocollin-1 OS=Homo sapiens OX=9606 GN=DSC1 PE=1 SV=2	1074.49	1073.49	1	1073.49	ALDPEISSGEG
	DSC1_HUMAN	Desmocollin-1 OS=Homo sapiens OX=9606 GN=DSC1 PE=1 SV=2	543.277	1084.54	2	1084.54	SISGPGVDKEP
	DSC1_HUMAN	Desmocollin-1 OS=Homo sapiens OX=9606 GN=DSC1 PE=1 SV=2	562.254	1122.49	2	1122.5	KLGDEDNWF
	DSC1_HUMAN	Desmocollin-1 OS=Homo sapiens OX=9606 GN=DSC1 PE=1 SV=2	562.774	1123.53	2	1123.56	SSGEGLRYQK
	DSC1_HUMAN	Desmocollin-1 OS=Homo sapiens OX=9606 GN=DSC1 PE=1 SV=2	571.312	1140.61	2	1140.61	RWAPIPASLM
	DSC1_HUMAN	Desmocollin-1 OS=Homo sapiens OX=9606 GN=DSC1 PE=1 SV=2	1187.58	1186.57	1	1186.57	ALDPEISSGEGL
	DSC1_HUMAN	Desmocollin-1 OS=Homo sapiens OX=9606 GN=DSC1 PE=1 SV=2	613.791	1225.57	2	1225.53	NICDTSMSVGTV
	DSC1_HUMAN	Desmocollin-1 OS=Homo sapiens OX=9606 GN=DSC1 PE=1 SV=2	616.813	1231.61	2	1231.61	SISGPGVDKEPF
	DSC1_HUMAN	Desmocollin-1 OS=Homo sapiens OX=9606 GN=DSC1 PE=1 SV=2	634.281	1266.55	2	1266.55	YQKLGDEDNW
	DSC1_HUMAN	Desmocollin-1 OS=Homo sapiens OX=9606 GN=DSC1 PE=1 SV=2	643.289	1284.56	2	1284.53	QTSNICDTSMSV
	DSC1_HUMAN	Desmocollin-1 OS=Homo sapiens OX=9606 GN=DSC1 PE=1 SV=2	658.34	1314.66	2	1314.67	KALDPEISSGEGL
	DSC1_HUMAN	Desmocollin-1 OS=Homo sapiens OX=9606 GN=DSC1 PE=1 SV=2	659.819	1317.62	2	1317.62	KPVDPDGPENGPP
	DSC1_HUMAN	Desmocollin-1 OS=Homo sapiens OX=9606 GN=DSC1 PE=1 SV=2	664.856	1327.7	2	1327.7	VEENRIDVEIL
	DSC1_HUMAN	Desmocollin-1 OS=Homo sapiens OX=9606 GN=DSC1 PE=1 SV=2	672.344	1342.67	2	1342.67	ALDPEISSGEGLR
	DSC1_HUMAN	Desmocollin-1 OS=Homo sapiens OX=9606 GN=DSC1 PE=1 SV=2	673.828	1345.64	2	1345.65	SISGPGVDKEPFN
	DSC1_HUMAN	Desmocollin-1 OS=Homo sapiens OX=9606 GN=DSC1 PE=1 SV=2	451.237	1350.69	3	1350.73	YKILQQIPDHP
	DSC1_HUMAN	Desmocollin-1 OS=Homo sapiens OX=9606 GN=DSC1 PE=1 SV=2	692.853	1383.69	2	1383.7	RWAPIPASLMEN
	DSC1_HUMAN	Desmocollin-1 OS=Homo sapiens OX=9606 GN=DSC1 PE=1 SV=2	703.813	1405.61	2	1405.61	DNSASKNWNIEE
	DSC1_HUMAN	Desmocollin-1 OS=Homo sapiens OX=9606 GN=DSC1 PE=1 SV=2	707.815	1413.62	2	1413.62	YQKLGDEDNWF
	DSC1_HUMAN	Desmocollin-1 OS=Homo sapiens OX=9606 GN=DSC1 PE=1 SV=2	730.373	1458.73	2	1458.74	SISGPGVDKEPFNL
	DSC1_HUMAN	Desmocollin-1 OS=Homo sapiens OX=9606 GN=DSC1 PE=1 SV=2	733.349	1464.68	2	1464.69	KPVDPDGPENGPPF
	DSC1_HUMAN	Desmocollin-1 OS=Homo sapiens OX=9606 GN=DSC1 PE=1 SV=2	491.264	1470.77	3	1470.77	KALDPEISSGEGLR
	DSC1_HUMAN	Desmocollin-1 OS=Homo sapiens OX=9606 GN=DSC1 PE=1 SV=2	740.864	1479.71	2	1479.71	GPFPQHVQQIQSD
	DSC1_HUMAN	Desmocollin-1 OS=Homo sapiens OX=9606 GN=DSC1 PE=1 SV=2	741.876	1481.74	2	1481.79	PNTNEGVLCVVKPL
	DSC1_HUMAN	Desmocollin-1 OS=Homo sapiens OX=9606 GN=DSC1 PE=1 SV=2	753.877	1505.74	2	1505.74	ALDPEISSGEGLRY
	DSC1_HUMAN	Desmocollin-1 OS=Homo sapiens OX=9606 GN=DSC1 PE=1 SV=2	755.364	1508.71	2	1508.71	YSISGPGVDKEPFN
	DSC1_HUMAN	Desmocollin-1 OS=Homo sapiens OX=9606 GN=DSC1 PE=1 SV=2	765.892	1529.77	2	1529.77	VLKPVDPDGPENGPP
	DSC1_HUMAN	Desmocollin-1 OS=Homo sapiens OX=9606 GN=DSC1 PE=1 SV=2	512.247	1533.72	3	1533.71	DNSASKNWNIEEK
	DSC1_HUMAN	Desmocollin-1 OS=Homo sapiens OX=9606 GN=DSC1 PE=1 SV=2	792.909	1583.8	2	1583.81	RWAPIPASLMENSL
	DSC1_HUMAN	Desmocollin-1 OS=Homo sapiens OX=9606 GN=DSC1 PE=1 SV=2	588.304	1761.89	3	1761.89	KALDPEISSGEGLRYQ
	DSC1_HUMAN	Desmocollin-1 OS=Homo sapiens OX=9606 GN=DSC1 PE=1 SV=2	625.997	1874.97	3	1874.97	ALDPEISSGEGLRYQKL
	DSC1_BOVIN	Desmocollin-1 OS=Bos taurus OX=9913 GN=DSC1 PE=1 SV=1	777.435	776.428	1	776.428	SASLILSS
	DSC1_BOVIN	Desmocollin-1 OS=Bos taurus OX=9913 GN=DSC1 PE=1 SV=1	473.793	945.571	2	945.495	DVEILRMA
	DSC1_BOVIN	Desmocollin-1 OS=Bos taurus OX=9913 GN=DSC1 PE=1 SV=1	971.577	970.57	1	970.545	TPLLDREK
	DSC1_BOVIN	Desmocollin-1 OS=Bos taurus OX=9913 GN=DSC1 PE=1 SV=1	976.586	975.579	1	975.514	HPPQIKQE
	DSC1_BOVIN	Desmocollin-1 OS=Bos taurus OX=9913 GN=DSC1 PE=1 SV=1	497.762	993.51	2	993.513	FILDNSASK
	DSC1_BOVIN	Desmocollin-1 OS=Bos taurus OX=9913 GN=DSC1 PE=1 SV=1	1005.58	1004.57	1	1004.5	DACQKISLQ
	DSC1_BOVIN	Desmocollin-1 OS=Bos taurus OX=9913 GN=DSC1 PE=1 SV=1	593.803	1185.59	2	1185.64	VAQQNLIVSNT
	DSC1_BOVIN	Desmocollin-1 OS=Bos taurus OX=9913 GN=DSC1 PE=1 SV=1	622.773	1243.53	2	1243.61	HDLPNTPHSRA
	DSC1_BOVIN	Desmocollin-1 OS=Bos taurus OX=9913 GN=DSC1 PE=1 SV=1	628.385	1254.76	2	1254.66	GHQTLESVKGVT
	DSC1_BOVIN	Desmocollin-1 OS=Bos taurus OX=9913 GN=DSC1 PE=1 SV=1	788.412	1574.81	2	1574.75	APIPCSLMENSLGPF
	PSB7_BOVIN	Proteasome subunit beta type-7 OS=Bos taurus OX=9913 GN=PSMB7 PE=1 SV=1	757.458	756.451	1	756.388	HSLSTGR
	PSB7_BOVIN	Proteasome subunit beta type-7 OS=Bos taurus OX=9913 GN=PSMB7 PE=1 SV=1	453.25	904.486	2	904.465	EAIAAGIFN
	PSB7_BOVIN	Proteasome subunit beta type-7 OS=Bos taurus OX=9913 GN=PSMB7 PE=1 SV=1	466.786	931.558	2	931.497	EKGTNAVLT
	PSB7_BOVIN	Proteasome subunit beta type-7 OS=Bos taurus OX=9913 GN=PSMB7 PE=1 SV=1	543.281	1084.55	2	1084.64	SLSTGRLPRV
	PSB7_BOVIN	Proteasome subunit beta type-7 OS=Bos taurus OX=9913 GN=PSMB7 PE=1 SV=1	562.304	1122.59	2	1122.59	TTIAGVVYKDG
	PSB7_BOVIN	Proteasome subunit beta type-7 OS=Bos taurus OX=9913 GN=PSMB7 PE=1 SV=1	638.866	1275.72	2	1275.72	LVLGGVDVTGPHL
	DMKN_HUMAN	Dermokine OS=Homo sapiens OX=9606 GN=DMKN PE=1 SV=3	713.391	712.384	1	712.325	SGGGNGHK
	DMKN_HUMAN	Dermokine OS=Homo sapiens OX=9606 GN=DMKN PE=1 SV=3	715.375	714.368	1	714.301	CTNPPPS
	DMKN_HUMAN	Dermokine OS=Homo sapiens OX=9606 GN=DMKN PE=1 SV=3	384.206	766.397	2	766.397	VGEAAHAL
	DMKN_HUMAN	Dermokine OS=Homo sapiens OX=9606 GN=DMKN PE=1 SV=3	386.238	770.462	2	770.404	KPGNEAR
	DMKN_HUMAN	Dermokine OS=Homo sapiens OX=9606 GN=DMKN PE=1 SV=3	778.442	777.434	1	777.362	SPSSSASR
	DMKN_HUMAN	Dermokine OS=Homo sapiens OX=9606 GN=DMKN PE=1 SV=3	782.437	781.429	1	781.383	HGADAVRG
	DMKN_HUMAN	Dermokine OS=Homo sapiens OX=9606 GN=DMKN PE=1 SV=3	394.717	787.42	2	787.419	EAVGTGVR
	DMKN_HUMAN	Dermokine OS=Homo sapiens OX=9606 GN=DMKN PE=1 SV=3	803.463	802.456	1	802.409	AVRGSWQ
	DMKN_HUMAN	Dermokine OS=Homo sapiens OX=9606 GN=DMKN PE=1 SV=3	409.693	817.372	2	817.372	SGGHGIFGS
	DMKN_HUMAN	Dermokine OS=Homo sapiens OX=9606 GN=DMKN PE=1 SV=3	861.43	860.423	1	860.424	VSEALGQGT
	DMKN_HUMAN	Dermokine OS=Homo sapiens OX=9606 GN=DMKN PE=1 SV=3	452.71	903.405	2	903.409	ETSGGHGIF
	DMKN_HUMAN	Dermokine OS=Homo sapiens OX=9606 GN=DMKN PE=1 SV=3	911.334	910.327	1	910.331	GDSGSESSW
	DMKN_HUMAN	Dermokine OS=Homo sapiens OX=9606 GN=DMKN PE=1 SV=3	466.739	931.463	2	931.461	GDALSEGVGK
	DMKN_HUMAN	Dermokine OS=Homo sapiens OX=9606 GN=DMKN PE=1 SV=3	484.742	967.47	2	967.472	ALGNTGHEIG
	DMKN_HUMAN	Dermokine OS=Homo sapiens OX=9606 GN=DMKN PE=1 SV=3	1007.34	1006.34	1	1006.4	GNHGGSGGGNGH
	DMKN_HUMAN	Dermokine OS=Homo sapiens OX=9606 GN=DMKN PE=1 SV=3	519.74	1037.46	2	1037.47	GSWQGVPGHN
	DMKN_HUMAN	Dermokine OS=Homo sapiens OX=9606 GN=DMKN PE=1 SV=3	544.777	1087.54	2	1087.47	GGNGGPPNFGTN
	DMKN_HUMAN	Dermokine OS=Homo sapiens OX=9606 GN=DMKN PE=1 SV=3	548.252	1094.49	2	1094.49	GSWQGVPGHNG
	DMKN_HUMAN	Dermokine OS=Homo sapiens OX=9606 GN=DMKN PE=1 SV=3	562.793	1123.57	2	1123.57	ALGNTGHEIGR
	DMKN_HUMAN	Dermokine OS=Homo sapiens OX=9606 GN=DMKN PE=1 SV=3	1151.51	1150.51	1	1150.52	GAPWGQGGNGGPP
	DMKN_HUMAN	Dermokine OS=Homo sapiens OX=9606 GN=DMKN PE=1 SV=3	583.771	1165.53	2	1165.53	GSWQGVPGHNGA
	DMKN_HUMAN	Dermokine OS=Homo sapiens OX=9606 GN=DMKN PE=1 SV=3	584.786	1167.56	2	1167.55	GHGLGDALSEGVG
	DMKN_HUMAN	Dermokine OS=Homo sapiens OX=9606 GN=DMKN PE=1 SV=3	432.887	1295.64	3	1295.65	GHGLGDALSEGVGK
	DMKN_HUMAN	Dermokine OS=Homo sapiens OX=9606 GN=DMKN PE=1 SV=3	676.812	1351.61	2	1351.61	GSWQGVPGHNGAW
	DMKN_HUMAN	Dermokine OS=Homo sapiens OX=9606 GN=DMKN PE=1 SV=3	730.871	1459.73	2	1459.73	AGGAAGSKVSEALGQGT
	DMKN_HUMAN	Dermokine OS=Homo sapiens OX=9606 GN=DMKN PE=1 SV=3	741.334	1480.65	2	1480.65	GSWQGVPGHNGAWE
	DMKN_HUMAN	Dermokine OS=Homo sapiens OX=9606 GN=DMKN PE=1 SV=3	744.868	1487.72	2	1487.72	EAGGAAGSKVSEALGQG
	DMKN_HUMAN	Dermokine OS=Homo sapiens OX=9606 GN=DMKN PE=1 SV=3	523.254	1566.74	3	1566.74	ALGNTGHEIGRQAED
	DMKN_HUMAN	Dermokine OS=Homo sapiens OX=9606 GN=DMKN PE=1 SV=3	795.391	1588.77	2	1588.77	EAGGAAGSKVSEALGQGT
	DMKN_HUMAN	Dermokine OS=Homo sapiens OX=9606 GN=DMKN PE=1 SV=3	555.968	1664.88	3	1664.88	GHGLGDALSEGVGKAIGK
	DMKN_HUMAN	Dermokine OS=Homo sapiens OX=9606 GN=DMKN PE=1 SV=3	563.619	1687.84	3	1687.84	VGEAAHALGNTGHEIGR
	DMKN_HUMAN	Dermokine OS=Homo sapiens OX=9606 GN=DMKN PE=1 SV=3	587.031	1758.07	3	1757.95	KQNTPFLNWKAIIEG
	DMKN_HUMAN	Dermokine OS=Homo sapiens OX=9606 GN=DMKN PE=1 SV=3	592.302	1773.89	3	1773.89	GKEAGGAAGSKVSEALGQGT
	DMKN_HUMAN	Dermokine OS=Homo sapiens OX=9606 GN=DMKN PE=1 SV=3	646.006	1935	3	1934.99	ALGNTGHEIGRQAEDVIR
	DMKN_HUMAN	Dermokine OS=Homo sapiens OX=9606 GN=DMKN PE=1 SV=3	653.675	1958	3	1958.01	AIGKEAGGAAGSKVSEALGQGT
	DMKN_HUMAN	Dermokine OS=Homo sapiens OX=9606 GN=DMKN PE=1 SV=3	663.679	1988.02	3	1988.02	SEGVGKAIGKEAGGAAGSKVSE
	DMKN_HUMAN	Dermokine OS=Homo sapiens OX=9606 GN=DMKN PE=1 SV=3	697.651	2089.93	3	2089.94	GSWQGVPGHNGAWETSGGHGI
	DMKN_HUMAN	Dermokine OS=Homo sapiens OX=9606 GN=DMKN PE=1 SV=3	746.673	2237	3	2237	GSWQGVPGHNGAWETSGGHGIF
	CTNB1_BOVIN	Catenin beta-1 OS=Bos taurus OX=9913 GN=CTNNB1 PE=1 SV=1	708.403	707.396	1	707.385	TYAAAVL
	CTNB1_BOVIN	Catenin beta-1 OS=Bos taurus OX=9913 GN=CTNNB1 PE=1 SV=1	742.37	741.363	1	741.402	ILASGGPQ
	CTNB1_BOVIN	Catenin beta-1 OS=Bos taurus OX=9913 GN=CTNNB1 PE=1 SV=1	377.227	752.439	2	752.382	LGHAQDL
	CTNB1_BOVIN	Catenin beta-1 OS=Bos taurus OX=9913 GN=CTNNB1 PE=1 SV=1	377.742	753.47	2	753.406	YAAAVLF
	CTNB1_BOVIN	Catenin beta-1 OS=Bos taurus OX=9913 GN=CTNNB1 PE=1 SV=1	807.434	806.427	1	806.392	GTQQQFV
	CTNB1_BOVIN	Catenin beta-1 OS=Bos taurus OX=9913 GN=CTNNB1 PE=1 SV=1	812.502	811.495	1	811.419	AGTLHNLS
	CTNB1_BOVIN	Catenin beta-1 OS=Bos taurus OX=9913 GN=CTNNB1 PE=1 SV=1	408.252	814.489	2	814.445	AVRLHYG
	CTNB1_BOVIN	Catenin beta-1 OS=Bos taurus OX=9913 GN=CTNNB1 PE=1 SV=1	841.506	840.499	1	840.445	APLREQGA
	CTNB1_BOVIN	Catenin beta-1 OS=Bos taurus OX=9913 GN=CTNNB1 PE=1 SV=1	438.28	874.546	2	874.477	PANHAPLR
	CTNB1_BOVIN	Catenin beta-1 OS=Bos taurus OX=9913 GN=CTNNB1 PE=1 SV=1	902.478	901.471	1	901.422	LDEGMQIP
	CTNB1_BOVIN	Catenin beta-1 OS=Bos taurus OX=9913 GN=CTNNB1 PE=1 SV=1	465.285	928.556	2	928.491	YTYEKLL
	CTNB1_BOVIN	Catenin beta-1 OS=Bos taurus OX=9913 GN=CTNNB1 PE=1 SV=1	465.777	929.539	2	929.493	TNVQRLAE
	CTNB1_BOVIN	Catenin beta-1 OS=Bos taurus OX=9913 GN=CTNNB1 PE=1 SV=1	962.591	961.583	1	961.501	IVRTMQNT
	CTNB1_BOVIN	Catenin beta-1 OS=Bos taurus OX=9913 GN=CTNNB1 PE=1 SV=1	1025.62	1024.61	1	1024.59	ILASGGPQALV
	CTNB1_BOVIN	Catenin beta-1 OS=Bos taurus OX=9913 GN=CTNNB1 PE=1 SV=1	514.767	1027.52	2	1027.61	IPALVKMLGS
	CTNB1_BOVIN	Catenin beta-1 OS=Bos taurus OX=9913 GN=CTNNB1 PE=1 SV=1	523.285	1044.56	2	1044.56	YAITTLHNL
	CTNB1_BOVIN	Catenin beta-1 OS=Bos taurus OX=9913 GN=CTNNB1 PE=1 SV=1	1059.52	1058.51	1	1058.49	LSGKGNPEEE
	CTNB1_BOVIN	Catenin beta-1 OS=Bos taurus OX=9913 GN=CTNNB1 PE=1 SV=1	579.828	1157.64	2	1157.64	YAITTLHNLL
	CTNB1_BOVIN	Catenin beta-1 OS=Bos taurus OX=9913 GN=CTNNB1 PE=1 SV=1	633.371	1264.73	2	1264.62	VTCAAGILSNLTC
	CTNB1_BOVIN	Catenin beta-1 OS=Bos taurus OX=9913 GN=CTNNB1 PE=1 SV=1	682.824	1363.63	2	1363.68	VVTCAAGILSNLTC
	CTNB1_BOVIN	Catenin beta-1 OS=Bos taurus OX=9913 GN=CTNNB1 PE=1 SV=1	683.3	1364.59	2	1364.64	LFRMSEDKPQD
	CTNB1_BOVIN	Catenin beta-1 OS=Bos taurus OX=9913 GN=CTNNB1 PE=1 SV=1	740.359	1478.7	2	1478.7	INYQDDAELATRA
	CTNB1_BOVIN	Catenin beta-1 OS=Bos taurus OX=9913 GN=CTNNB1 PE=1 SV=1	796.895	1591.77	2	1591.78	INYQDDAELATRAI
	RBP2_HUMAN	E3 SUMO-protein ligase RanBP2 OS=Homo sapiens OX=9606 GN=RANBP2 PE=1 SV=2	702.353	701.345	1	701.298	LHDSSGS
	RBP2_HUMAN	E3 SUMO-protein ligase RanBP2 OS=Homo sapiens OX=9606 GN=RANBP2 PE=1 SV=2	355.213	708.411	2	708.392	KHTGPGL
	RBP2_HUMAN	E3 SUMO-protein ligase RanBP2 OS=Homo sapiens OX=9606 GN=RANBP2 PE=1 SV=2	360.207	718.4	2	718.329	PPAAYSN
	RBP2_HUMAN	E3 SUMO-protein ligase RanBP2 OS=Homo sapiens OX=9606 GN=RANBP2 PE=1 SV=2	726.449	725.442	1	725.371	PGGQTIGP
	RBP2_HUMAN	E3 SUMO-protein ligase RanBP2 OS=Homo sapiens OX=9606 GN=RANBP2 PE=1 SV=2	372.241	742.467	2	742.445	RGIGNVK
	RBP2_HUMAN	E3 SUMO-protein ligase RanBP2 OS=Homo sapiens OX=9606 GN=RANBP2 PE=1 SV=2	751.449	750.442	1	750.391	FADLAKS
	RBP2_HUMAN	E3 SUMO-protein ligase RanBP2 OS=Homo sapiens OX=9606 GN=RANBP2 PE=1 SV=2	753.448	752.441	1	752.382	KHSTPSP
	RBP2_HUMAN	E3 SUMO-protein ligase RanBP2 OS=Homo sapiens OX=9606 GN=RANBP2 PE=1 SV=2	757.495	756.488	1	756.449	KSPAKLN
	RBP2_HUMAN	E3 SUMO-protein ligase RanBP2 OS=Homo sapiens OX=9606 GN=RANBP2 PE=1 SV=2	770.472	769.465	1	769.506	SVVKKLP
	RBP2_HUMAN	E3 SUMO-protein ligase RanBP2 OS=Homo sapiens OX=9606 GN=RANBP2 PE=1 SV=2	774.434	773.427	1	773.465	LQSVKSL
	RBP2_HUMAN	E3 SUMO-protein ligase RanBP2 OS=Homo sapiens OX=9606 GN=RANBP2 PE=1 SV=2	776.461	775.454	1	775.382	KGSGTGAAGA
	RBP2_HUMAN	E3 SUMO-protein ligase RanBP2 OS=Homo sapiens OX=9606 GN=RANBP2 PE=1 SV=2	780.458	779.451	1	779.381	AAVFGTQS
	RBP2_HUMAN	E3 SUMO-protein ligase RanBP2 OS=Homo sapiens OX=9606 GN=RANBP2 PE=1 SV=2	783.513	782.506	1	782.436	QPLCLPL
	RBP2_HUMAN	E3 SUMO-protein ligase RanBP2 OS=Homo sapiens OX=9606 GN=RANBP2 PE=1 SV=2	787.54	786.533	1	786.464	LIAFQVP
	RBP2_HUMAN	E3 SUMO-protein ligase RanBP2 OS=Homo sapiens OX=9606 GN=RANBP2 PE=1 SV=2	812.358	811.351	1	811.335	GESTTGFN
	RBP2_HUMAN	E3 SUMO-protein ligase RanBP2 OS=Homo sapiens OX=9606 GN=RANBP2 PE=1 SV=2	812.501	811.494	1	811.423	FGFKNSI
	RBP2_HUMAN	E3 SUMO-protein ligase RanBP2 OS=Homo sapiens OX=9606 GN=RANBP2 PE=1 SV=2	407.751	813.488	2	813.507	KKKNSIP
	RBP2_HUMAN	E3 SUMO-protein ligase RanBP2 OS=Homo sapiens OX=9606 GN=RANBP2 PE=1 SV=2	814.501	813.494	1	813.496	GVGDIKIL
	RBP2_HUMAN	E3 SUMO-protein ligase RanBP2 OS=Homo sapiens OX=9606 GN=RANBP2 PE=1 SV=2	410.73	819.445	2	819.372	ENKGSGTGA
	RBP2_HUMAN	E3 SUMO-protein ligase RanBP2 OS=Homo sapiens OX=9606 GN=RANBP2 PE=1 SV=2	822.47	821.462	1	821.407	NASTAKKC
	RBP2_HUMAN	E3 SUMO-protein ligase RanBP2 OS=Homo sapiens OX=9606 GN=RANBP2 PE=1 SV=2	835.502	834.495	1	834.416	LESVKEM
	RBP2_HUMAN	E3 SUMO-protein ligase RanBP2 OS=Homo sapiens OX=9606 GN=RANBP2 PE=1 SV=2	835.543	834.535	1	834.496	SKVKNLF
	RBP2_HUMAN	E3 SUMO-protein ligase RanBP2 OS=Homo sapiens OX=9606 GN=RANBP2 PE=1 SV=2	836.484	835.477	1	835.528	LPALPGIR
	RBP2_HUMAN	E3 SUMO-protein ligase RanBP2 OS=Homo sapiens OX=9606 GN=RANBP2 PE=1 SV=2	838.57	837.562	1	837.518	TLIHRKA
	RBP2_HUMAN	E3 SUMO-protein ligase RanBP2 OS=Homo sapiens OX=9606 GN=RANBP2 PE=1 SV=2	847.373	846.366	1	846.445	SETSKAPK
	RBP2_HUMAN	E3 SUMO-protein ligase RanBP2 OS=Homo sapiens OX=9606 GN=RANBP2 PE=1 SV=2	851.533	850.526	1	850.539	PALPGIRK
	RBP2_HUMAN	E3 SUMO-protein ligase RanBP2 OS=Homo sapiens OX=9606 GN=RANBP2 PE=1 SV=2	852.515	851.508	1	851.439	FADLAKST
	RBP2_HUMAN	E3 SUMO-protein ligase RanBP2 OS=Homo sapiens OX=9606 GN=RANBP2 PE=1 SV=2	430.266	858.517	2	858.445	IASVQGSTP
	RBP2_HUMAN	E3 SUMO-protein ligase RanBP2 OS=Homo sapiens OX=9606 GN=RANBP2 PE=1 SV=2	432.74	863.465	2	863.381	GTNVAMASN
	RBP2_HUMAN	E3 SUMO-protein ligase RanBP2 OS=Homo sapiens OX=9606 GN=RANBP2 PE=1 SV=2	869.518	868.511	1	868.444	GFGFKNSI
	RBP2_HUMAN	E3 SUMO-protein ligase RanBP2 OS=Homo sapiens OX=9606 GN=RANBP2 PE=1 SV=2	872.507	871.499	1	871.422	SQSGHMLL
	RBP2_HUMAN	E3 SUMO-protein ligase RanBP2 OS=Homo sapiens OX=9606 GN=RANBP2 PE=1 SV=2	440.7	879.385	2	879.434	LLQSFDSA
	RBP2_HUMAN	E3 SUMO-protein ligase RanBP2 OS=Homo sapiens OX=9606 GN=RANBP2 PE=1 SV=2	885.526	884.518	1	884.533	KADTLKLP
	RBP2_HUMAN	E3 SUMO-protein ligase RanBP2 OS=Homo sapiens OX=9606 GN=RANBP2 PE=1 SV=2	889.427	888.419	1	888.455	PASSEISKA
	RBP2_HUMAN	E3 SUMO-protein ligase RanBP2 OS=Homo sapiens OX=9606 GN=RANBP2 PE=1 SV=2	891.583	890.576	1	890.497	KPPIAAHAS
	RBP2_HUMAN	E3 SUMO-protein ligase RanBP2 OS=Homo sapiens OX=9606 GN=RANBP2 PE=1 SV=2	899.339	898.331	1	898.418	FKGFSGAGE
	RBP2_HUMAN	E3 SUMO-protein ligase RanBP2 OS=Homo sapiens OX=9606 GN=RANBP2 PE=1 SV=2	954.585	953.578	1	953.508	PLCLPLPVC
	RBP2_HUMAN	E3 SUMO-protein ligase RanBP2 OS=Homo sapiens OX=9606 GN=RANBP2 PE=1 SV=2	954.585	953.578	1	953.627	ALATKLKLP
	RBP2_HUMAN	E3 SUMO-protein ligase RanBP2 OS=Homo sapiens OX=9606 GN=RANBP2 PE=1 SV=2	480.184	958.353	2	958.389	VQSSSACMF
	RBP2_HUMAN	E3 SUMO-protein ligase RanBP2 OS=Homo sapiens OX=9606 GN=RANBP2 PE=1 SV=2	960.595	959.588	1	959.504	LVRNEASAT
	RBP2_HUMAN	E3 SUMO-protein ligase RanBP2 OS=Homo sapiens OX=9606 GN=RANBP2 PE=1 SV=2	482.305	962.595	2	962.507	KEGFSIPVS
	RBP2_HUMAN	E3 SUMO-protein ligase RanBP2 OS=Homo sapiens OX=9606 GN=RANBP2 PE=1 SV=2	968.687	967.68	1	967.607	ATKLKLPPT
	RBP2_HUMAN	E3 SUMO-protein ligase RanBP2 OS=Homo sapiens OX=9606 GN=RANBP2 PE=1 SV=2	498.266	994.518	2	994.446	KEIDTDSTS
	RBP2_HUMAN	E3 SUMO-protein ligase RanBP2 OS=Homo sapiens OX=9606 GN=RANBP2 PE=1 SV=2	501.295	1000.58	2	1000.52	KSEKPLENG
	RBP2_HUMAN	E3 SUMO-protein ligase RanBP2 OS=Homo sapiens OX=9606 GN=RANBP2 PE=1 SV=2	503.33	1004.65	2	1004.55	DLLLAYANL
	RBP2_HUMAN	E3 SUMO-protein ligase RanBP2 OS=Homo sapiens OX=9606 GN=RANBP2 PE=1 SV=2	510.763	1019.51	2	1019.54	HKPIAEAPSA
	RBP2_HUMAN	E3 SUMO-protein ligase RanBP2 OS=Homo sapiens OX=9606 GN=RANBP2 PE=1 SV=2	1024.7	1023.69	1	1023.62	AVPGNVAKLR
	RBP2_HUMAN	E3 SUMO-protein ligase RanBP2 OS=Homo sapiens OX=9606 GN=RANBP2 PE=1 SV=2	518.242	1034.47	2	1034.44	DVADATSEVE
	RBP2_HUMAN	E3 SUMO-protein ligase RanBP2 OS=Homo sapiens OX=9606 GN=RANBP2 PE=1 SV=2	535.761	1069.51	2	1069.46	SGFRRSDDM
	RBP2_HUMAN	E3 SUMO-protein ligase RanBP2 OS=Homo sapiens OX=9606 GN=RANBP2 PE=1 SV=2	1084.48	1083.48	1	1083.49	VSGISFTENM
	RBP2_HUMAN	E3 SUMO-protein ligase RanBP2 OS=Homo sapiens OX=9606 GN=RANBP2 PE=1 SV=2	550.263	1098.51	2	1098.55	KTPPRWAED
	RBP2_HUMAN	E3 SUMO-protein ligase RanBP2 OS=Homo sapiens OX=9606 GN=RANBP2 PE=1 SV=2	594.797	1187.58	2	1187.59	RERTDVIQGD
	RBP2_HUMAN	E3 SUMO-protein ligase RanBP2 OS=Homo sapiens OX=9606 GN=RANBP2 PE=1 SV=2	596.314	1190.61	2	1190.59	IRKGQWDCSV
	RBP2_HUMAN	E3 SUMO-protein ligase RanBP2 OS=Homo sapiens OX=9606 GN=RANBP2 PE=1 SV=2	598.862	1195.71	2	1195.61	SAESKTIEFGK
	RBP2_HUMAN	E3 SUMO-protein ligase RanBP2 OS=Homo sapiens OX=9606 GN=RANBP2 PE=1 SV=2	610.35	1218.69	2	1218.62	PTKGPVYGMNR
	RBP2_HUMAN	E3 SUMO-protein ligase RanBP2 OS=Homo sapiens OX=9606 GN=RANBP2 PE=1 SV=2	611.794	1221.57	2	1221.59	EDFQSELQKV
	RBP2_HUMAN	E3 SUMO-protein ligase RanBP2 OS=Homo sapiens OX=9606 GN=RANBP2 PE=1 SV=2	612.861	1223.71	2	1223.6	AAYSNSESLLGL
	RBP2_HUMAN	E3 SUMO-protein ligase RanBP2 OS=Homo sapiens OX=9606 GN=RANBP2 PE=1 SV=2	1251.75	1250.74	1	1250.65	FDSALQSVKSLG
	RBP2_HUMAN	E3 SUMO-protein ligase RanBP2 OS=Homo sapiens OX=9606 GN=RANBP2 PE=1 SV=2	662.772	1323.53	2	1323.66	AVECYRRSVEL
	RBP2_HUMAN	E3 SUMO-protein ligase RanBP2 OS=Homo sapiens OX=9606 GN=RANBP2 PE=1 SV=2	680.334	1358.65	2	1358.58	DIENDALSPEEQ
	RBP2_HUMAN	E3 SUMO-protein ligase RanBP2 OS=Homo sapiens OX=9606 GN=RANBP2 PE=1 SV=2	695.342	1388.67	2	1388.66	PLENGTGFQAQDI
	RBP2_HUMAN	E3 SUMO-protein ligase RanBP2 OS=Homo sapiens OX=9606 GN=RANBP2 PE=1 SV=2	486.96	1457.86	3	1457.9	KTSGKIRLLMRR
	SGCB_MESAU	Beta-sarcoglycan OS=Mesocricetus auratus OX=10036 GN=SGCB PE=2 SV=1	377.724	753.433	2	753.377	VQVTGHN
	SGCB_MESAU	Beta-sarcoglycan OS=Mesocricetus auratus OX=10036 GN=SGCB PE=2 SV=1	924.444	923.436	1	923.427	TSITSDIGM
	SGCB_MESAU	Beta-sarcoglycan OS=Mesocricetus auratus OX=10036 GN=SGCB PE=2 SV=1	464.725	927.436	2	927.351	ADNPCGNTH
	SGCB_MESAU	Beta-sarcoglycan OS=Mesocricetus auratus OX=10036 GN=SGCB PE=2 SV=1	474.25	946.486	2	946.508	SLNVQKAST
	SGCB_MESAU	Beta-sarcoglycan OS=Mesocricetus auratus OX=10036 GN=SGCB PE=2 SV=1	1031.56	1030.55	1	1030.58	VQKASTERI
	SGCB_MESAU	Beta-sarcoglycan OS=Mesocricetus auratus OX=10036 GN=SGCB PE=2 SV=1	1051.63	1050.63	1	1050.58	HLPSGVKSLN
	SGCB_MESAU	Beta-sarcoglycan OS=Mesocricetus auratus OX=10036 GN=SGCB PE=2 SV=1	582.335	1162.65	2	1162.62	KNKTSITSDIG
	SGCB_MESAU	Beta-sarcoglycan OS=Mesocricetus auratus OX=10036 GN=SGCB PE=2 SV=1	592.373	1182.73	2	1182.75	ITLVIWAVIR
	SGCB_MESAU	Beta-sarcoglycan OS=Mesocricetus auratus OX=10036 GN=SGCB PE=2 SV=1	714.387	1426.76	2	1426.81	LPSGVKSLNVQKAS
	UBIQP_CRIGR	Polyubiquitin OS=Cricetulus griseus OX=10029 PE=2 SV=2	776.462	775.455	1	775.459	LIFAGKQ
	UBIQP_CRIGR	Polyubiquitin OS=Cricetulus griseus OX=10029 PE=2 SV=2	563.267	1124.52	2	1124.55	QDKQGIPPDQ
	UBIQP_CRIGR	Polyubiquitin OS=Cricetulus griseus OX=10029 PE=2 SV=2	680.334	1358.65	2	1358.66	EVEPSDTIENVK
	UBIQP_CRIGR	Polyubiquitin OS=Cricetulus griseus OX=10029 PE=2 SV=2	680.334	1358.65	2	1358.74	EVEPSNTIKKSK
	UBIQP_CRIGR	Polyubiquitin OS=Cricetulus griseus OX=10029 PE=2 SV=2	779.894	1557.77	2	1557.79	EVEPSDTIENVKAK
	UBIQP_CRIGR	Polyubiquitin OS=Cricetulus griseus OX=10029 PE=2 SV=2	663.022	1986.04	3	1986.05	TITLEVEPSDTIENVKAK
	ACT5_CHICK	Actin, cytoplasmic type 5 OS=Gallus gallus OX=9031 PE=3 SV=1	743.402	742.395	1	742.361	DDAPRAV
	ACT5_CHICK	Actin, cytoplasmic type 5 OS=Gallus gallus OX=9031 PE=3 SV=1	743.47	742.463	1	742.459	IQAVLSL
	ACT5_CHICK	Actin, cytoplasmic type 5 OS=Gallus gallus OX=9031 PE=3 SV=1	752.419	751.412	1	751.357	TMYPGIA
	ACT5_CHICK	Actin, cytoplasmic type 5 OS=Gallus gallus OX=9031 PE=3 SV=1	398.239	794.463	2	794.465	IIAPPER
	ACT5_CHICK	Actin, cytoplasmic type 5 OS=Gallus gallus OX=9031 PE=3 SV=1	420.199	838.383	2	838.382	GRDLTDY
	ACT5_CHICK	Actin, cytoplasmic type 5 OS=Gallus gallus OX=9031 PE=3 SV=1	424.697	847.379	2	847.382	FAGDDAPR
	ACT5_CHICK	Actin, cytoplasmic type 5 OS=Gallus gallus OX=9031 PE=3 SV=1	435.238	868.462	2	868.465	TEAPLNPK
	ACT5_CHICK	Actin, cytoplasmic type 5 OS=Gallus gallus OX=9031 PE=3 SV=1	439.222	876.429	2	876.434	VAPEEHPV
	ACT5_CHICK	Actin, cytoplasmic type 5 OS=Gallus gallus OX=9031 PE=3 SV=1	883.345	882.337	1	882.324	EYDESGPS
	ACT5_CHICK	Actin, cytoplasmic type 5 OS=Gallus gallus OX=9031 PE=3 SV=1	453.208	904.401	2	904.404	GFAGDDAPR
	ACT5_CHICK	Actin, cytoplasmic type 5 OS=Gallus gallus OX=9031 PE=3 SV=1	913.57	912.563	1	912.564	VAIQAVLSL
	ACT5_CHICK	Actin, cytoplasmic type 5 OS=Gallus gallus OX=9031 PE=3 SV=1	460.217	918.419	2	918.419	FAGDDAPRA
	ACT5_CHICK	Actin, cytoplasmic type 5 OS=Gallus gallus OX=9031 PE=3 SV=1	920.437	919.43	1	919.429	YELPDGQV
	ACT5_CHICK	Actin, cytoplasmic type 5 OS=Gallus gallus OX=9031 PE=3 SV=1	942.432	941.425	1	941.482	ELRVAPEE
	ACT5_CHICK	Actin, cytoplasmic type 5 OS=Gallus gallus OX=9031 PE=3 SV=1	488.728	975.441	2	975.441	GFAGDDAPRA
	ACT5_CHICK	Actin, cytoplasmic type 5 OS=Gallus gallus OX=9031 PE=3 SV=1	977.624	976.616	1	976.559	AIQAVLSLY
	ACT5_CHICK	Actin, cytoplasmic type 5 OS=Gallus gallus OX=9031 PE=3 SV=1	512.777	1023.54	2	1023.53	YASGRTTGIV
	ACT5_CHICK	Actin, cytoplasmic type 5 OS=Gallus gallus OX=9031 PE=3 SV=1	517.276	1032.54	2	1032.54	RVAPEEHPV
	ACT5_CHICK	Actin, cytoplasmic type 5 OS=Gallus gallus OX=9031 PE=3 SV=1	1054.49	1053.48	1	1053.48	SGGTTMYPGIA
	ACT5_CHICK	Actin, cytoplasmic type 5 OS=Gallus gallus OX=9031 PE=3 SV=1	549.24	1096.47	2	1096.47	GQKDSYVGDE
	ACT5_CHICK	Actin, cytoplasmic type 5 OS=Gallus gallus OX=9031 PE=3 SV=1	568.803	1135.59	2	1135.59	LAGRDLTDYL
	ACT5_CHICK	Actin, cytoplasmic type 5 OS=Gallus gallus OX=9031 PE=3 SV=1	569.785	1137.56	2	1137.55	ATAASSSSLEKS
	ACT5_CHICK	Actin, cytoplasmic type 5 OS=Gallus gallus OX=9031 PE=3 SV=1	573.818	1145.62	2	1145.62	RVAPEEHPVL
	ACT5_CHICK	Actin, cytoplasmic type 5 OS=Gallus gallus OX=9031 PE=3 SV=1	583.853	1165.69	2	1165.7	YALPHAILRL
	ACT5_CHICK	Actin, cytoplasmic type 5 OS=Gallus gallus OX=9031 PE=3 SV=1	391.891	1172.65	3	1172.66	IIAPPERKYS
	ACT5_CHICK	Actin, cytoplasmic type 5 OS=Gallus gallus OX=9031 PE=3 SV=1	594.85	1187.69	2	1187.62	MQKEITALAPS
	ACT5_CHICK	Actin, cytoplasmic type 5 OS=Gallus gallus OX=9031 PE=3 SV=1	626.307	1250.6	2	1250.61	DLAGRDLTDYL
	ACT5_CHICK	Actin, cytoplasmic type 5 OS=Gallus gallus OX=9031 PE=3 SV=1	635.305	1268.6	2	1268.59	MATAASSSSLEKS
	ACT5_CHICK	Actin, cytoplasmic type 5 OS=Gallus gallus OX=9031 PE=3 SV=1	641.364	1280.71	2	1280.72	YALPHAILRLD
	ACT5_CHICK	Actin, cytoplasmic type 5 OS=Gallus gallus OX=9031 PE=3 SV=1	647.344	1292.67	2	1292.7	IGGSILASLSTFQ
	ACT5_CHICK	Actin, cytoplasmic type 5 OS=Gallus gallus OX=9031 PE=3 SV=1	728.835	1455.66	2	1455.65	SGGTTMYPGIADRM
	ACT5_CHICK	Actin, cytoplasmic type 5 OS=Gallus gallus OX=9031 PE=3 SV=1	773.858	1545.7	2	1545.69	DSGDGVTHTVPIYEG
	ACT5_CHICK	Actin, cytoplasmic type 5 OS=Gallus gallus OX=9031 PE=3 SV=1	792.37	1582.72	2	1582.8	LSLYASGRTTGIVMD
	ACT5_CHICK	Actin, cytoplasmic type 5 OS=Gallus gallus OX=9031 PE=3 SV=1	537.905	1610.69	3	1610.69	NWDDMEKIWHHT
	ACT5_CHICK	Actin, cytoplasmic type 5 OS=Gallus gallus OX=9031 PE=3 SV=1	571.59	1711.75	3	1711.74	TNWDDMEKIWHHT
	ACT5_CHICK	Actin, cytoplasmic type 5 OS=Gallus gallus OX=9031 PE=3 SV=1	604.609	1810.81	3	1810.81	VTNWDDMEKIWHHT
	ACT5_CHICK	Actin, cytoplasmic type 5 OS=Gallus gallus OX=9031 PE=3 SV=1	614.621	1840.84	3	1840.84	SGGTTMYPGIADRMQKE
	ACT5_CHICK	Actin, cytoplasmic type 5 OS=Gallus gallus OX=9031 PE=3 SV=1	642.302	1923.88	3	1923.89	IVTNWDDMEKIWHHT
	ACT5_CHICK	Actin, cytoplasmic type 5 OS=Gallus gallus OX=9031 PE=3 SV=1	691.328	2070.96	3	2070.96	IVTNWDDMEKIWHHTF
	ACTC_STYPL	Actin, cytoplasmic OS=Styela plicata OX=7726 PE=3 SV=1	828.515	827.508	1	827.475	KEISALAP
	ACTC_STYPL	Actin, cytoplasmic OS=Styela plicata OX=7726 PE=3 SV=1	422.734	843.453	2	843.372	AEDDAPRA
	ACTC_STYPL	Actin, cytoplasmic OS=Styela plicata OX=7726 PE=3 SV=1	482.711	963.408	2	963.43	IHETTYNS
	ACTC_STYPL	Actin, cytoplasmic OS=Styela plicata OX=7726 PE=3 SV=1	512.777	1023.54	2	1023.53	YASGRTTGLV
	ACTC_STYPL	Actin, cytoplasmic OS=Styela plicata OX=7726 PE=3 SV=1	489.923	1466.75	3	1466.63	GMCKAGFAEDDAPR
	ACTC_STYPL	Actin, cytoplasmic OS=Styela plicata OX=7726 PE=3 SV=1	792.37	1582.72	2	1582.8	LSLYASGRTTGLVMD
	PARK7_CHLAE	Parkinson disease protein 7 homolog OS=Chlorocebus aethiops OX=9534 GN=PARK7 PE=2 SV=1	766.478	765.471	1	765.438	ALLAHEI
	PARK7_CHLAE	Parkinson disease protein 7 homolog OS=Chlorocebus aethiops OX=9534 GN=PARK7 PE=2 SV=1	808.453	807.446	1	807.449	IGFGSKVT
	PARK7_CHLAE	Parkinson disease protein 7 homolog OS=Chlorocebus aethiops OX=9534 GN=PARK7 PE=2 SV=1	836.521	835.514	1	835.444	EIGFGSKV
	PARK7_CHLAE	Parkinson disease protein 7 homolog OS=Chlorocebus aethiops OX=9534 GN=PARK7 PE=2 SV=1	846.449	845.442	1	845.449	ESAAVKEI
	PARK7_CHLAE	Parkinson disease protein 7 homolog OS=Chlorocebus aethiops OX=9534 GN=PARK7 PE=2 SV=1	1356.82	1355.82	1	1355.74	EALNGKEVAAQVK
	PARK7_CHLAE	Parkinson disease protein 7 homolog OS=Chlorocebus aethiops OX=9534 GN=PARK7 PE=2 SV=1	792.804	2375.39	3	2375.38	AIVEALNGKEVAAQVKAPLVLKD
	ARGI1_HUMAN	Arginase-1 OS=Homo sapiens OX=9606 GN=ARG1 PE=1 SV=2	764.426	763.419	1	763.398	NLHGQPV
	ARGI1_HUMAN	Arginase-1 OS=Homo sapiens OX=9606 GN=ARG1 PE=1 SV=2	416.265	830.515	2	830.461	RTVNTAVA
	ARGI1_HUMAN	Arginase-1 OS=Homo sapiens OX=9606 GN=ARG1 PE=1 SV=2	903.557	902.55	1	902.471	PLTTTSGNL
	ARGI1_HUMAN	Arginase-1 OS=Homo sapiens OX=9606 GN=ARG1 PE=1 SV=2	486.235	970.456	2	970.432	VMEETLSY
	ARGI1_HUMAN	Arginase-1 OS=Homo sapiens OX=9606 GN=ARG1 PE=1 SV=2	972.594	971.586	1	971.565	VNTAVAITLA
	ARGI1_HUMAN	Arginase-1 OS=Homo sapiens OX=9606 GN=ARG1 PE=1 SV=2	493.315	984.616	2	984.572	NGRISLVLGG
	ARGI1_HUMAN	Arginase-1 OS=Homo sapiens OX=9606 GN=ARG1 PE=1 SV=2	532.82	1063.63	2	1063.63	IYKTGLLSGL
	ARGI1_HUMAN	Arginase-1 OS=Homo sapiens OX=9606 GN=ARG1 PE=1 SV=2	544.241	1086.47	2	1086.47	RDVDPGEHY
	ARGI1_HUMAN	Arginase-1 OS=Homo sapiens OX=9606 GN=ARG1 PE=1 SV=2	562.345	1122.67	2	1122.57	NTAVAITLACF
	ARGI1_HUMAN	Arginase-1 OS=Homo sapiens OX=9606 GN=ARG1 PE=1 SV=2	572.821	1143.63	2	1143.63	KGKIPDVPGFS
	ARGI1_HUMAN	Arginase-1 OS=Homo sapiens OX=9606 GN=ARG1 PE=1 SV=2	583.82	1165.62	2	1165.62	ITEEIYKTGL
	ARGI1_HUMAN	Arginase-1 OS=Homo sapiens OX=9606 GN=ARG1 PE=1 SV=2	630.81	1259.6	2	1259.6	GLDPSFTPATGTP
	ARGI1_HUMAN	Arginase-1 OS=Homo sapiens OX=9606 GN=ARG1 PE=1 SV=2	654.856	1307.7	2	1307.7	EIYKTGLLSGLD
	ARGI1_HUMAN	Arginase-1 OS=Homo sapiens OX=9606 GN=ARG1 PE=1 SV=2	665.351	1328.69	2	1328.69	YITEEIYKTGL
	ARGI1_HUMAN	Arginase-1 OS=Homo sapiens OX=9606 GN=ARG1 PE=1 SV=2	712.399	1422.78	2	1422.78	IYKTGLLSGLDIM
	ARGI1_HUMAN	Arginase-1 OS=Homo sapiens OX=9606 GN=ARG1 PE=1 SV=2	763.869	1525.72	2	1525.76	AREGNHKPIDYLN
	ARGI1_HUMAN	Arginase-1 OS=Homo sapiens OX=9606 GN=ARG1 PE=1 SV=2	768.928	1535.84	2	1535.84	ITEEIYKTGLLSGL
	ARGI1_HUMAN	Arginase-1 OS=Homo sapiens OX=9606 GN=ARG1 PE=1 SV=2	532.949	1595.82	3	1595.83	IGLRDVDPGEHYIL
	ARGI1_HUMAN	Arginase-1 OS=Homo sapiens OX=9606 GN=ARG1 PE=1 SV=2	552.631	1654.87	3	1654.87	RDVDPGEHYILKTL
	ARGI1_HUMAN	Arginase-1 OS=Homo sapiens OX=9606 GN=ARG1 PE=1 SV=2	574.296	1719.87	3	1719.87	AREGNHKPIDYLNPP
	ARGI1_HUMAN	Arginase-1 OS=Homo sapiens OX=9606 GN=ARG1 PE=1 SV=2	631	1889.98	3	1889.97	GLAREGNHKPIDYLNPP
	ARGI1_HUMAN	Arginase-1 OS=Homo sapiens OX=9606 GN=ARG1 PE=1 SV=2	643.04	1926.1	3	1926.1	LLKELKGKIPDVPGFSW
	ARGI1_HUMAN	Arginase-1 OS=Homo sapiens OX=9606 GN=ARG1 PE=1 SV=2	657.348	1969.02	3	1969.01	EVNPSLGKTPEEVTRTVN
	ARGI1_HUMAN	Arginase-1 OS=Homo sapiens OX=9606 GN=ARG1 PE=1 SV=2	680.018	2037.03	3	2037.04	FGLAREGNHKPIDYLNPP
	ARGI1_HUMAN	Arginase-1 OS=Homo sapiens OX=9606 GN=ARG1 PE=1 SV=2	701.691	2102.05	3	2102.04	HTDINTPLTTTSGNLHGQPV
	ARGI1_HUMAN	Arginase-1 OS=Homo sapiens OX=9606 GN=ARG1 PE=1 SV=2	714.705	2141.09	3	2141.1	EVNPSLGKTPEEVTRTVNTA
	ARGI1_HUMAN	Arginase-1 OS=Homo sapiens OX=9606 GN=ARG1 PE=1 SV=2	730.702	2189.09	3	2189.07	HTDINTPLTTTSGNLHGQPVS
	ARGI1_HUMAN	Arginase-1 OS=Homo sapiens OX=9606 GN=ARG1 PE=1 SV=2	779.72	2336.14	3	2336.14	HTDINTPLTTTSGNLHGQPVSF
	SBSN_HUMAN	Suprabasin OS=Homo sapiens OX=9606 GN=SBSN PE=1 SV=2	370.218	738.422	2	738.377	HAAGQAGK
	SBSN_HUMAN	Suprabasin OS=Homo sapiens OX=9606 GN=SBSN PE=1 SV=2	745.421	744.414	1	744.34	VDNAAGQA
	SBSN_HUMAN	Suprabasin OS=Homo sapiens OX=9606 GN=SBSN PE=1 SV=2	386.73	771.445	2	771.388	VNNAAGQV
	SBSN_HUMAN	Suprabasin OS=Homo sapiens OX=9606 GN=SBSN PE=1 SV=2	772.469	771.462	1	771.449	KVIEGIN
	SBSN_HUMAN	Suprabasin OS=Homo sapiens OX=9606 GN=SBSN PE=1 SV=2	798.469	797.462	1	797.403	GINSGITH
	SBSN_HUMAN	Suprabasin OS=Homo sapiens OX=9606 GN=SBSN PE=1 SV=2	826.295	825.287	1	825.337	HQSGSSSH
	SBSN_HUMAN	Suprabasin OS=Homo sapiens OX=9606 GN=SBSN PE=1 SV=2	858.525	857.518	1	857.436	NNAAGQVGK
	SBSN_HUMAN	Suprabasin OS=Homo sapiens OX=9606 GN=SBSN PE=1 SV=2	479.763	957.512	2	957.513	ELDKGVQGL
	SBSN_HUMAN	Suprabasin OS=Homo sapiens OX=9606 GN=SBSN PE=1 SV=2	480.242	958.47	2	958.472	GIGQAGKEAE
	SBSN_HUMAN	Suprabasin OS=Homo sapiens OX=9606 GN=SBSN PE=1 SV=2	487.788	973.562	2	973.483	LSNAEREVG
	SBSN_HUMAN	Suprabasin OS=Homo sapiens OX=9606 GN=SBSN PE=1 SV=2	487.793	973.572	2	973.483	GLSNAEREV
	SBSN_HUMAN	Suprabasin OS=Homo sapiens OX=9606 GN=SBSN PE=1 SV=2	515.24	1028.47	2	1028.47	EAGQFGQGVH
	SBSN_HUMAN	Suprabasin OS=Homo sapiens OX=9606 GN=SBSN PE=1 SV=2	516.262	1030.51	2	1030.5	GLSNAEREVG
	SBSN_HUMAN	Suprabasin OS=Homo sapiens OX=9606 GN=SBSN PE=1 SV=2	521.253	1040.49	2	1040.49	DGINSGITHAG
	SBSN_HUMAN	Suprabasin OS=Homo sapiens OX=9606 GN=SBSN PE=1 SV=2	554.27	1106.53	2	1106.57	RFGQGVHHGL
	SBSN_HUMAN	Suprabasin OS=Homo sapiens OX=9606 GN=SBSN PE=1 SV=2	597.308	1192.6	2	1192.59	LGHGVNNAAGQVG
	SBSN_HUMAN	Suprabasin OS=Homo sapiens OX=9606 GN=SBSN PE=1 SV=2	606.369	1210.72	2	1210.61	GINSGITHAGRE
	SBSN_HUMAN	Suprabasin OS=Homo sapiens OX=9606 GN=SBSN PE=1 SV=2	608.306	1214.6	2	1214.6	ASDDPIEKVIE
	SBSN_HUMAN	Suprabasin OS=Homo sapiens OX=9606 GN=SBSN PE=1 SV=2	434.89	1301.65	3	1301.65	VAHEINHGIGQAG
	SBSN_HUMAN	Suprabasin OS=Homo sapiens OX=9606 GN=SBSN PE=1 SV=2	663.823	1325.63	2	1325.63	DGINSGITHAGRE
	SBSN_HUMAN	Suprabasin OS=Homo sapiens OX=9606 GN=SBSN PE=1 SV=2	665.259	1328.5	2	1328.63	GVNNAAGQVGKEAD
	SBSN_HUMAN	Suprabasin OS=Homo sapiens OX=9606 GN=SBSN PE=1 SV=2	671.348	1340.68	2	1340.68	DDPIEKVIEGIN
	SBSN_HUMAN	Suprabasin OS=Homo sapiens OX=9606 GN=SBSN PE=1 SV=2	676.793	1351.57	2	1351.66	TEKFGQGIHHAAG
	SBSN_HUMAN	Suprabasin OS=Homo sapiens OX=9606 GN=SBSN PE=1 SV=2	691.323	1380.63	2	1380.64	ELQNAHNGVNQAS
	SBSN_HUMAN	Suprabasin OS=Homo sapiens OX=9606 GN=SBSN PE=1 SV=2	714.865	1427.72	2	1427.71	SDDPIEKVIEGIN
	SBSN_HUMAN	Suprabasin OS=Homo sapiens OX=9606 GN=SBSN PE=1 SV=2	750.379	1498.74	2	1498.75	ASDDPIEKVIEGIN
	SBSN_HUMAN	Suprabasin OS=Homo sapiens OX=9606 GN=SBSN PE=1 SV=2	780.377	1558.74	2	1558.73	QGVHHAAGQAGNEAGR
	SBSN_HUMAN	Suprabasin OS=Homo sapiens OX=9606 GN=SBSN PE=1 SV=2	780.474	1558.93	2	1558.79	VAHEINHGIGQAGKE
	SBSN_HUMAN	Suprabasin OS=Homo sapiens OX=9606 GN=SBSN PE=1 SV=2	528.946	1583.82	3	1583.82	SDDPIEKVIEGINR
	SBSN_HUMAN	Suprabasin OS=Homo sapiens OX=9606 GN=SBSN PE=1 SV=2	542.929	1625.77	3	1625.77	AAGQAGNEAGRFGQGVH
	SBSN_HUMAN	Suprabasin OS=Homo sapiens OX=9606 GN=SBSN PE=1 SV=2	546.272	1635.79	3	1635.8	LGHGVNNAAGQVGKEAD
	SBSN_HUMAN	Suprabasin OS=Homo sapiens OX=9606 GN=SBSN PE=1 SV=2	552.625	1654.85	3	1654.85	ASDDPIEKVIEGINR
	SBSN_HUMAN	Suprabasin OS=Homo sapiens OX=9606 GN=SBSN PE=1 SV=2	721.333	2160.98	3	2160.96	EAGQFGHDIHHTAGQAGKEGD
	DUS14_BOVIN	Dual specificity protein phosphatase 14 OS=Bos taurus OX=9913 GN=DUSP14 PE=2 SV=1	714.347	713.34	1	713.353	TLVHCAA
	DUS14_BOVIN	Dual specificity protein phosphatase 14 OS=Bos taurus OX=9913 GN=DUSP14 PE=2 SV=1	792.46	791.453	1	791.421	STVKMVQ
	DUS14_BOVIN	Dual specificity protein phosphatase 14 OS=Bos taurus OX=9913 GN=DUSP14 PE=2 SV=1	422.757	843.499	2	843.42	SSRGHSTL
	DUS14_BOVIN	Dual specificity protein phosphatase 14 OS=Bos taurus OX=9913 GN=DUSP14 PE=2 SV=1	497.261	992.508	2	992.508	WRQLIDY
	DUS14_BOVIN	Dual specificity protein phosphatase 14 OS=Bos taurus OX=9913 GN=DUSP14 PE=2 SV=1	567.331	1132.65	2	1132.58	GITCIVNATIE
	DUS14_BOVIN	Dual specificity protein phosphatase 14 OS=Bos taurus OX=9913 GN=DUSP14 PE=2 SV=1	616.331	1230.65	2	1230.65	GDLGGIAQITSSL
	DUS14_BOVIN	Dual specificity protein phosphatase 14 OS=Bos taurus OX=9913 GN=DUSP14 PE=2 SV=1	724.369	1446.72	2	1446.72	SEGDLGGIAQITSSL
	DUS14_BOVIN	Dual specificity protein phosphatase 14 OS=Bos taurus OX=9913 GN=DUSP14 PE=2 SV=1	780.909	1559.8	2	1559.8	ISEGDLGGIAQITSSL
	DUS14_BOVIN	Dual specificity protein phosphatase 14 OS=Bos taurus OX=9913 GN=DUSP14 PE=2 SV=1	628.675	1883	3	1883	YVKVPLADMPHAPIGLY
	SPB3_HUMAN	Serpin B3 OS=Homo sapiens OX=9606 GN=SERPINB3 PE=1 SV=2	780.414	779.407	1	779.407	YSPISIT
	SPB3_HUMAN	Serpin B3 OS=Homo sapiens OX=9606 GN=SERPINB3 PE=1 SV=2	791.406	790.399	1	790.459	VLVNAIY
	SPB3_HUMAN	Serpin B3 OS=Homo sapiens OX=9606 GN=SERPINB3 PE=1 SV=2	407.196	812.378	2	812.382	YGRFSSP
	SPB3_HUMAN	Serpin B3 OS=Homo sapiens OX=9606 GN=SERPINB3 PE=1 SV=2	829.443	828.436	1	828.471	VLLGAKDN
	SPB3_HUMAN	Serpin B3 OS=Homo sapiens OX=9606 GN=SERPINB3 PE=1 SV=2	429.224	856.433	2	856.433	FGEKTYL
	SPB3_HUMAN	Serpin B3 OS=Homo sapiens OX=9606 GN=SERPINB3 PE=1 SV=2	466.719	931.424	2	931.422	MRQYTSF
	SPB3_HUMAN	Serpin B3 OS=Homo sapiens OX=9606 GN=SERPINB3 PE=1 SV=2	499.29	996.565	2	996.564	YLDAIKKF
	SPB3_HUMAN	Serpin B3 OS=Homo sapiens OX=9606 GN=SERPINB3 PE=1 SV=2	1027.46	1026.45	1	1026.45	YQTSVESVD
	SPB3_HUMAN	Serpin B3 OS=Homo sapiens OX=9606 GN=SERPINB3 PE=1 SV=2	1051.57	1050.56	1	1050.56	YSPISITSAL
	SPB3_HUMAN	Serpin B3 OS=Homo sapiens OX=9606 GN=SERPINB3 PE=1 SV=2	1108.59	1107.58	1	1107.58	YSPISITSALG
	SPB3_HUMAN	Serpin B3 OS=Homo sapiens OX=9606 GN=SERPINB3 PE=1 SV=2	563.809	1125.6	2	1125.6	PNEIDGLQKL
	SPB3_HUMAN	Serpin B3 OS=Homo sapiens OX=9606 GN=SERPINB3 PE=1 SV=2	418.894	1253.66	3	1253.67	QEYLDAIKKF
	SPB3_HUMAN	Serpin B3 OS=Homo sapiens OX=9606 GN=SERPINB3 PE=1 SV=2	684.38	1366.74	2	1366.75	LQEYLDAIKKF
	SPB3_HUMAN	Serpin B3 OS=Homo sapiens OX=9606 GN=SERPINB3 PE=1 SV=2	719.399	1436.78	2	1436.78	VLVNAIYFKGQW
	SPB3_HUMAN	Serpin B3 OS=Homo sapiens OX=9606 GN=SERPINB3 PE=1 SV=2	494.278	1479.81	3	1479.82	FIRQNKTNSILF
	SPB3_HUMAN	Serpin B3 OS=Homo sapiens OX=9606 GN=SERPINB3 PE=1 SV=2	757.915	1513.82	2	1513.82	FLQEYLDAIKKF
	SPB3_HUMAN	Serpin B3 OS=Homo sapiens OX=9606 GN=SERPINB3 PE=1 SV=2	782.968	1563.92	2	1563.92	IVLLPNEIDGLQKL
	SPB3_HUMAN	Serpin B3 OS=Homo sapiens OX=9606 GN=SERPINB3 PE=1 SV=2	785.743	2354.21	3	2354.2	NGDADLSGMTGSRGLVLSGVLHKA
	PSB6_HUMAN	Proteasome subunit beta type-6 OS=Homo sapiens OX=9606 GN=PSMB6 PE=1 SV=4	746.406	745.398	1	745.361	AADTQAVA
	PSB6_HUMAN	Proteasome subunit beta type-6 OS=Homo sapiens OX=9606 GN=PSMB6 PE=1 SV=4	895.423	894.416	1	894.424	PAPAWGPEA
	PSB6_HUMAN	Proteasome subunit beta type-6 OS=Homo sapiens OX=9606 GN=PSMB6 PE=1 SV=4	1008.44	1007.43	1	1007.46	GSSYIYGYV
	PSB6_HUMAN	Proteasome subunit beta type-6 OS=Homo sapiens OX=9606 GN=PSMB6 PE=1 SV=4	608.802	1215.59	2	1215.57	YRYREDLMA
	PSB6_HUMAN	Proteasome subunit beta type-6 OS=Homo sapiens OX=9606 GN=PSMB6 PE=1 SV=4	650.396	1298.78	2	1298.72	DQIPKFAVATLP
	PSB6_HUMAN	Proteasome subunit beta type-6 OS=Homo sapiens OX=9606 GN=PSMB6 PE=1 SV=4	671.869	1341.72	2	1341.73	AAIAESGVERQVL
	ENOA_HUMAN	Alpha-enolase OS=Homo sapiens OX=9606 GN=ENO1 PE=1 SV=2	704.405	703.398	1	703.369	AGNKLAM
	ENOA_HUMAN	Alpha-enolase OS=Homo sapiens OX=9606 GN=ENO1 PE=1 SV=2	704.406	703.399	1	703.35	KDATNVG
	ENOA_HUMAN	Alpha-enolase OS=Homo sapiens OX=9606 GN=ENO1 PE=1 SV=2	706.423	705.416	1	705.384	MGKGVSK
	ENOA_HUMAN	Alpha-enolase OS=Homo sapiens OX=9606 GN=ENO1 PE=1 SV=2	708.467	707.46	1	707.458	VILPVPA
	ENOA_HUMAN	Alpha-enolase OS=Homo sapiens OX=9606 GN=ENO1 PE=1 SV=2	709.42	708.413	1	708.381	IGKAGYT
	ENOA_HUMAN	Alpha-enolase OS=Homo sapiens OX=9606 GN=ENO1 PE=1 SV=2	361.69	721.366	2	721.295	MDVAASE
	ENOA_HUMAN	Alpha-enolase OS=Homo sapiens OX=9606 GN=ENO1 PE=1 SV=2	726.451	725.443	1	725.382	SHAGNKL
	ENOA_HUMAN	Alpha-enolase OS=Homo sapiens OX=9606 GN=ENO1 PE=1 SV=2	727.37	726.363	1	726.341	GGSHAGNK
	ENOA_HUMAN	Alpha-enolase OS=Homo sapiens OX=9606 GN=ENO1 PE=1 SV=2	738.329	737.321	1	737.323	DVAASEF
	ENOA_HUMAN	Alpha-enolase OS=Homo sapiens OX=9606 GN=ENO1 PE=1 SV=2	746.495	745.488	1	745.416	LQACKLA
	ENOA_HUMAN	Alpha-enolase OS=Homo sapiens OX=9606 GN=ENO1 PE=1 SV=2	770.472	769.465	1	769.397	APNILEN
	ENOA_HUMAN	Alpha-enolase OS=Homo sapiens OX=9606 GN=ENO1 PE=1 SV=2	783.448	782.44	1	782.404	GSHAGNKL
	ENOA_HUMAN	Alpha-enolase OS=Homo sapiens OX=9606 GN=ENO1 PE=1 SV=2	794.331	793.324	1	793.324	NVGDEGGF
	ENOA_HUMAN	Alpha-enolase OS=Homo sapiens OX=9606 GN=ENO1 PE=1 SV=2	810.469	809.461	1	809.439	AVEHINK
	ENOA_HUMAN	Alpha-enolase OS=Homo sapiens OX=9606 GN=ENO1 PE=1 SV=2	815.412	814.405	1	814.38	WGVMVSH
	ENOA_HUMAN	Alpha-enolase OS=Homo sapiens OX=9606 GN=ENO1 PE=1 SV=2	417.25	832.485	2	832.481	KFGANAIL
	ENOA_HUMAN	Alpha-enolase OS=Homo sapiens OX=9606 GN=ENO1 PE=1 SV=2	847.448	846.44	1	846.427	AVCKAGAVE
	ENOA_HUMAN	Alpha-enolase OS=Homo sapiens OX=9606 GN=ENO1 PE=1 SV=2	855.533	854.525	1	854.527	VILPVPAF
	ENOA_HUMAN	Alpha-enolase OS=Homo sapiens OX=9606 GN=ENO1 PE=1 SV=2	858.46	857.452	1	857.449	IQVVGDDL
	ENOA_HUMAN	Alpha-enolase OS=Homo sapiens OX=9606 GN=ENO1 PE=1 SV=2	881.508	880.501	1	880.465	TAIGKAGYT
	ENOA_HUMAN	Alpha-enolase OS=Homo sapiens OX=9606 GN=ENO1 PE=1 SV=2	951.472	950.465	1	950.471	VPSGASTGIY
	ENOA_HUMAN	Alpha-enolase OS=Homo sapiens OX=9606 GN=ENO1 PE=1 SV=2	507.253	1012.49	2	1012.58	KIHAREIF
	ENOA_HUMAN	Alpha-enolase OS=Homo sapiens OX=9606 GN=ENO1 PE=1 SV=2	1022.51	1021.51	1	1021.51	AVPSGASTGIY
	ENOA_HUMAN	Alpha-enolase OS=Homo sapiens OX=9606 GN=ENO1 PE=1 SV=2	516.269	1030.52	2	1030.52	PVGAANFREA
	ENOA_HUMAN	Alpha-enolase OS=Homo sapiens OX=9606 GN=ENO1 PE=1 SV=2	518.317	1034.62	2	1034.56	GSKAKFAGRN
	ENOA_HUMAN	Alpha-enolase OS=Homo sapiens OX=9606 GN=ENO1 PE=1 SV=2	525.249	1048.48	2	1048.48	SPDDPSRYI
	ENOA_HUMAN	Alpha-enolase OS=Homo sapiens OX=9606 GN=ENO1 PE=1 SV=2	537.266	1072.52	2	1072.51	SRGNPTVEVD
	ENOA_HUMAN	Alpha-enolase OS=Homo sapiens OX=9606 GN=ENO1 PE=1 SV=2	550.771	1099.53	2	1099.53	FRSGKYDLD
	ENOA_HUMAN	Alpha-enolase OS=Homo sapiens OX=9606 GN=ENO1 PE=1 SV=2	554.782	1107.55	2	1107.54	AGNKLAMQEF
	ENOA_HUMAN	Alpha-enolase OS=Homo sapiens OX=9606 GN=ENO1 PE=1 SV=2	594.778	1187.54	2	1187.54	DSRGNPTVEVD
	ENOA_HUMAN	Alpha-enolase OS=Homo sapiens OX=9606 GN=ENO1 PE=1 SV=2	617.806	1233.6	2	1233.6	IFDSRGNPTVE
	ENOA_HUMAN	Alpha-enolase OS=Homo sapiens OX=9606 GN=ENO1 PE=1 SV=2	637.851	1273.69	2	1273.69	KVNQIGSVTESL
	ENOA_HUMAN	Alpha-enolase OS=Homo sapiens OX=9606 GN=ENO1 PE=1 SV=2	640.84	1279.66	2	1279.66	NVINGGSHAGNKL
	ENOA_HUMAN	Alpha-enolase OS=Homo sapiens OX=9606 GN=ENO1 PE=1 SV=2	655.383	1308.75	2	1308.7	FIKDYPVVSIE
	ENOA_HUMAN	Alpha-enolase OS=Homo sapiens OX=9606 GN=ENO1 PE=1 SV=2	668.314	1334.61	2	1334.61	FDSRGNPTVEVD
	ENOA_HUMAN	Alpha-enolase OS=Homo sapiens OX=9606 GN=ENO1 PE=1 SV=2	682.33	1362.64	2	1362.64	EIFDSRGNPTVE
	ENOA_HUMAN	Alpha-enolase OS=Homo sapiens OX=9606 GN=ENO1 PE=1 SV=2	698.865	1395.72	2	1395.71	FRAAVPSGASTGIY
	ENOA_HUMAN	Alpha-enolase OS=Homo sapiens OX=9606 GN=ENO1 PE=1 SV=2	715.315	1428.62	2	1428.62	YGKDATNVGDEGGF
	ENOA_HUMAN	Alpha-enolase OS=Homo sapiens OX=9606 GN=ENO1 PE=1 SV=2	738.837	1475.66	2	1475.65	SPDDPSRYISPDQ
	ENOA_HUMAN	Alpha-enolase OS=Homo sapiens OX=9606 GN=ENO1 PE=1 SV=2	740.789	1479.56	2	1479.56	EDPFDQDDWGAW
	ENOA_HUMAN	Alpha-enolase OS=Homo sapiens OX=9606 GN=ENO1 PE=1 SV=2	519.913	1556.72	3	1556.71	KYGKDATNVGDEGGF
	ENOA_HUMAN	Alpha-enolase OS=Homo sapiens OX=9606 GN=ENO1 PE=1 SV=2	789.378	1576.74	2	1576.74	EIFDSRGNPTVEVD
	ENOA_HUMAN	Alpha-enolase OS=Homo sapiens OX=9606 GN=ENO1 PE=1 SV=2	543.59	1627.75	3	1627.75	KYGKDATNVGDEGGFA
	ENOA_HUMAN	Alpha-enolase OS=Homo sapiens OX=9606 GN=ENO1 PE=1 SV=2	584.611	1750.81	3	1750.82	FKSPDDPSRYISPDQ
	ENOA_HUMAN	Alpha-enolase OS=Homo sapiens OX=9606 GN=ENO1 PE=1 SV=2	602.296	1803.87	3	1803.88	AREIFDSRGNPTVEVD
	ENOA_HUMAN	Alpha-enolase OS=Homo sapiens OX=9606 GN=ENO1 PE=1 SV=2	622.305	1863.89	3	1863.9	FKSPDDPSRYISPDQL
	ENOA_HUMAN	Alpha-enolase OS=Homo sapiens OX=9606 GN=ENO1 PE=1 SV=2	677.362	2029.06	3	2029.06	FTSKGLFRAAVPSGASTGIY
	ENOA_HUMAN	Alpha-enolase OS=Homo sapiens OX=9606 GN=ENO1 PE=1 SV=2	713.711	2138.11	3	2138.11	AVEKGVPLYRHIADLAGNSE
	ENOA_HUMAN	Alpha-enolase OS=Homo sapiens OX=9606 GN=ENO1 PE=1 SV=2	720.373	2158.1	3	2158.11	FTSKGLFRAAVPSGASTGIYE
	ENOA_HUMAN	Alpha-enolase OS=Homo sapiens OX=9606 GN=ENO1 PE=1 SV=2	722.021	2163.04	3	2163.05	FKSPDDPSRYISPDQLADL
	ENOA_HUMAN	Alpha-enolase OS=Homo sapiens OX=9606 GN=ENO1 PE=1 SV=2	744.053	2229.14	3	2229.14	FTSKGLFRAAVPSGASTGIYEA
	ENOA_HUMAN	Alpha-enolase OS=Homo sapiens OX=9606 GN=ENO1 PE=1 SV=2	781.751	2342.23	3	2342.23	FTSKGLFRAAVPSGASTGIYEAL
	ENOB_SALSA	Beta-enolase OS=Salmo salar OX=8030 GN=ENO3 PE=1 SV=1	736.436	735.429	1	735.391	AKFAGKD
	ENOB_SALSA	Beta-enolase OS=Salmo salar OX=8030 GN=ENO3 PE=1 SV=1	746.495	745.488	1	745.452	IKACKLA
	ENOB_SALSA	Beta-enolase OS=Salmo salar OX=8030 GN=ENO3 PE=1 SV=1	416.266	830.517	2	830.457	IIIGMDVA
	ENOB_SALSA	Beta-enolase OS=Salmo salar OX=8030 GN=ENO3 PE=1 SV=1	470.757	939.499	2	939.477	HAREILDS
	ENOB_SALSA	Beta-enolase OS=Salmo salar OX=8030 GN=ENO3 PE=1 SV=1	946.593	945.586	1	945.499	LRDGDKSR
	ENOB_SALSA	Beta-enolase OS=Salmo salar OX=8030 GN=ENO3 PE=1 SV=1	631.786	1261.56	2	1261.63	KSPDDPARYIT
	ENOB_SALSA	Beta-enolase OS=Salmo salar OX=8030 GN=ENO3 PE=1 SV=1	637.851	1273.69	2	1273.69	KVNQIGSVTESI
	ENOB_SALSA	Beta-enolase OS=Salmo salar OX=8030 GN=ENO3 PE=1 SV=1	701.435	1400.86	2	1400.78	HIADLAGHKDVIL
	ENOB_SALSA	Beta-enolase OS=Salmo salar OX=8030 GN=ENO3 PE=1 SV=1	489.908	1466.7	3	1466.8	VDLYTAKGRFRAA
	ENOB_SALSA	Beta-enolase OS=Salmo salar OX=8030 GN=ENO3 PE=1 SV=1	754.873	1507.73	2	1507.76	DKIIIGMDVAASEF
	ANXA2_CANLF	Annexin A2 OS=Canis lupus familiaris OX=9615 GN=ANXA2 PE=1 SV=1	811.372	810.365	1	810.351	DHSTPPSA
	ANXA2_CANLF	Annexin A2 OS=Canis lupus familiaris OX=9615 GN=ANXA2 PE=1 SV=1	904.586	903.579	1	903.521	LKASMKGLG
	ANXA2_CANLF	Annexin A2 OS=Canis lupus familiaris OX=9615 GN=ANXA2 PE=1 SV=1	931.472	930.465	1	930.477	RDALNIET
	ANXA2_CANLF	Annexin A2 OS=Canis lupus familiaris OX=9615 GN=ANXA2 PE=1 SV=1	473.233	944.451	2	944.456	IDQDARDL
	ANXA2_CANLF	Annexin A2 OS=Canis lupus familiaris OX=9615 GN=ANXA2 PE=1 SV=1	954.439	953.432	1	953.434	IISDTSGDF
	ANXA2_CANLF	Annexin A2 OS=Canis lupus familiaris OX=9615 GN=ANXA2 PE=1 SV=1	666.377	1330.74	2	1330.65	SRTNQELQEIN
	ANXA2_CANLF	Annexin A2 OS=Canis lupus familiaris OX=9615 GN=ANXA2 PE=1 SV=1	675.828	1349.64	2	1349.65	ELIDQDARDLY
	ANXA2_CANLF	Annexin A2 OS=Canis lupus familiaris OX=9615 GN=ANXA2 PE=1 SV=1	611.974	1832.9	3	1832.89	YYIQQDTKGDYQKAL
	ANXA2_CANLF	Annexin A2 OS=Canis lupus familiaris OX=9615 GN=ANXA2 PE=1 SV=1	649.666	1945.98	3	1945.98	YYIQQDTKGDYQKALL
	ANXA2_CANLF	Annexin A2 OS=Canis lupus familiaris OX=9615 GN=ANXA2 PE=1 SV=1	747.007	2238	3	2238.16	SNEQRQDIAFAYQRRTKK
	ANXA2_CANLF	Annexin A2 OS=Canis lupus familiaris OX=9615 GN=ANXA2 PE=1 SV=1	1249.67	2497.32	2	2497.4	LNIETAIKTKGVDEVTIVNILTN
	KPYM_HUMAN	Pyruvate kinase PKM OS=Homo sapiens OX=9606 GN=PKM PE=1 SV=4	703.375	702.368	1	702.385	GIMVARG
	KPYM_HUMAN	Pyruvate kinase PKM OS=Homo sapiens OX=9606 GN=PKM PE=1 SV=4	706.42	705.413	1	705.377	TKSGRSA
	KPYM_HUMAN	Pyruvate kinase PKM OS=Homo sapiens OX=9606 GN=PKM PE=1 SV=4	722.302	721.294	1	721.295	EASDGIM
	KPYM_HUMAN	Pyruvate kinase PKM OS=Homo sapiens OX=9606 GN=PKM PE=1 SV=4	745.361	744.353	1	744.365	PTEATAVG
	KPYM_HUMAN	Pyruvate kinase PKM OS=Homo sapiens OX=9606 GN=PKM PE=1 SV=4	794.472	793.465	1	793.386	YVDDGLI
	KPYM_HUMAN	Pyruvate kinase PKM OS=Homo sapiens OX=9606 GN=PKM PE=1 SV=4	399.238	796.461	2	796.463	MRVVPVP
	KPYM_HUMAN	Pyruvate kinase PKM OS=Homo sapiens OX=9606 GN=PKM PE=1 SV=4	400.233	798.452	2	798.449	IEIPAEK
	KPYM_HUMAN	Pyruvate kinase PKM OS=Homo sapiens OX=9606 GN=PKM PE=1 SV=4	407.198	812.381	2	812.428	LAPITSDP
	KPYM_HUMAN	Pyruvate kinase PKM OS=Homo sapiens OX=9606 GN=PKM PE=1 SV=4	844.511	843.504	1	843.435	QAHLYRG
	KPYM_HUMAN	Pyruvate kinase PKM OS=Homo sapiens OX=9606 GN=PKM PE=1 SV=4	847.382	846.375	1	846.376	WAEDVDL
	KPYM_HUMAN	Pyruvate kinase PKM OS=Homo sapiens OX=9606 GN=PKM PE=1 SV=4	858.526	857.519	1	857.449	DLPAVSEK
	KPYM_HUMAN	Pyruvate kinase PKM OS=Homo sapiens OX=9606 GN=PKM PE=1 SV=4	966.505	965.498	1	965.518	NLPGAAVDLP
	KPYM_HUMAN	Pyruvate kinase PKM OS=Homo sapiens OX=9606 GN=PKM PE=1 SV=4	980.598	979.591	1	979.582	PIIAVTRNP
	KPYM_HUMAN	Pyruvate kinase PKM OS=Homo sapiens OX=9606 GN=PKM PE=1 SV=4	537.28	1072.55	2	1072.55	DTKGPEIRTG
	KPYM_HUMAN	Pyruvate kinase PKM OS=Homo sapiens OX=9606 GN=PKM PE=1 SV=4	575.843	1149.67	2	1149.59	LKEMIKSGMN
	KPYM_HUMAN	Pyruvate kinase PKM OS=Homo sapiens OX=9606 GN=PKM PE=1 SV=4	601.333	1200.65	2	1200.65	ASDPILYRPVA
	KPYM_HUMAN	Pyruvate kinase PKM OS=Homo sapiens OX=9606 GN=PKM PE=1 SV=4	607.817	1213.62	2	1213.62	PAVSEKDIQDL
	KPYM_HUMAN	Pyruvate kinase PKM OS=Homo sapiens OX=9606 GN=PKM PE=1 SV=4	423.89	1268.65	3	1268.71	AVALDTKGPEIR
	KPYM_HUMAN	Pyruvate kinase PKM OS=Homo sapiens OX=9606 GN=PKM PE=1 SV=4	640.802	1279.59	2	1279.59	TGWRPGSGFTNT
	KPYM_HUMAN	Pyruvate kinase PKM OS=Homo sapiens OX=9606 GN=PKM PE=1 SV=4	650.333	1298.65	2	1298.65	DIDSPPITARNT
	KPYM_HUMAN	Pyruvate kinase PKM OS=Homo sapiens OX=9606 GN=PKM PE=1 SV=4	448.246	1341.72	3	1341.71	PAVSEKDIQDLK
	KPYM_HUMAN	Pyruvate kinase PKM OS=Homo sapiens OX=9606 GN=PKM PE=1 SV=4	686.387	1370.76	2	1370.76	ASDPILYRPVAVA
	KPYM_HUMAN	Pyruvate kinase PKM OS=Homo sapiens OX=9606 GN=PKM PE=1 SV=4	706.325	1410.64	2	1410.64	TGWRPGSGFTNTM
	KPYM_HUMAN	Pyruvate kinase PKM OS=Homo sapiens OX=9606 GN=PKM PE=1 SV=4	486.911	1457.71	3	1457.75	DGIMVARGDLGIEI
	KPYM_HUMAN	Pyruvate kinase PKM OS=Homo sapiens OX=9606 GN=PKM PE=1 SV=4	742.926	1483.84	2	1483.84	ASDPILYRPVAVAL
	KPYM_HUMAN	Pyruvate kinase PKM OS=Homo sapiens OX=9606 GN=PKM PE=1 SV=4	497.266	1488.78	3	1488.78	PAVSEKDIQDLKF
	KPYM_HUMAN	Pyruvate kinase PKM OS=Homo sapiens OX=9606 GN=PKM PE=1 SV=4	771.404	1540.79	2	1540.8	VDLPAVSEKDIQDL
	KPYM_HUMAN	Pyruvate kinase PKM OS=Homo sapiens OX=9606 GN=PKM PE=1 SV=4	522.963	1565.87	3	1565.88	VARGDLGIEIPAEKV
	KPYM_HUMAN	Pyruvate kinase PKM OS=Homo sapiens OX=9606 GN=PKM PE=1 SV=4	787.887	1573.76	2	1573.76	IQTQQLHAAMADTF
	KPYM_HUMAN	Pyruvate kinase PKM OS=Homo sapiens OX=9606 GN=PKM PE=1 SV=4	791.927	1581.84	2	1581.84	DIDSPPITARNTGII
	KPYM_HUMAN	Pyruvate kinase PKM OS=Homo sapiens OX=9606 GN=PKM PE=1 SV=4	571.992	1712.96	3	1712.95	VARGDLGIEIPAEKVF
	KPYM_HUMAN	Pyruvate kinase PKM OS=Homo sapiens OX=9606 GN=PKM PE=1 SV=4	885.551	1769.09	2	1768.93	SFKCCSGAIIVLTKSGR
	KPYM_XENLA	Pyruvate kinase PKM OS=Xenopus laevis OX=8355 GN=pkm PE=2 SV=1	360.706	719.397	2	719.364	KSGMNIA
	KPYM_XENLA	Pyruvate kinase PKM OS=Xenopus laevis OX=8355 GN=pkm PE=2 SV=1	728.478	727.471	1	727.459	VKPGSKI
	KPYM_XENLA	Pyruvate kinase PKM OS=Xenopus laevis OX=8355 GN=pkm PE=2 SV=1	731.403	730.396	1	730.372	GQTARQA
	KPYM_XENLA	Pyruvate kinase PKM OS=Xenopus laevis OX=8355 GN=pkm PE=2 SV=1	753.447	752.44	1	752.429	GRSAHLL
	KPYM_XENLA	Pyruvate kinase PKM OS=Xenopus laevis OX=8355 GN=pkm PE=2 SV=1	838.498	837.491	1	837.434	SLASNPIH
	KPYM_XENLA	Pyruvate kinase PKM OS=Xenopus laevis OX=8355 GN=pkm PE=2 SV=1	460.19	918.366	2	918.412	EIENGGMLG
	KPYM_XENLA	Pyruvate kinase PKM OS=Xenopus laevis OX=8355 GN=pkm PE=2 SV=1	987.593	986.586	1	986.551	IISVTRNGQ
	KPYM_XENLA	Pyruvate kinase PKM OS=Xenopus laevis OX=8355 GN=pkm PE=2 SV=1	1189.84	1188.84	1	1188.72	YKNLTKVVKP
	KPYM_XENLA	Pyruvate kinase PKM OS=Xenopus laevis OX=8355 GN=pkm PE=2 SV=1	499.962	1496.86	3	1496.79	RLDIDSEPIVARN
	KPYM_CHICK	Pyruvate kinase PKM OS=Gallus gallus OX=9031 GN=PKM PE=2 SV=2	452.278	902.541	2	902.464	NLGMNVGKA
	KPYM_CHICK	Pyruvate kinase PKM OS=Gallus gallus OX=9031 GN=PKM PE=2 SV=2	472.285	1413.83	3	1413.82	GTAEVELKKGAALK
	CATA_HUMAN	Catalase OS=Homo sapiens OX=9606 GN=CAT PE=1 SV=3	751.432	750.424	1	750.377	RGIPDGH
	CATA_HUMAN	Catalase OS=Homo sapiens OX=9606 GN=CAT PE=1 SV=3	758.439	757.432	1	757.387	HAKGAGAF
	CATA_HUMAN	Catalase OS=Homo sapiens OX=9606 GN=CAT PE=1 SV=3	780.463	779.455	1	779.465	HIGKKTP
	CATA_HUMAN	Catalase OS=Homo sapiens OX=9606 GN=CAT PE=1 SV=3	836.484	835.477	1	835.444	IATGKYPS
	CATA_HUMAN	Catalase OS=Homo sapiens OX=9606 GN=CAT PE=1 SV=3	838.57	837.562	1	837.482	ERVVHAK
	CATA_HUMAN	Catalase OS=Homo sapiens OX=9606 GN=CAT PE=1 SV=3	842.533	841.526	1	841.47	YSKAKVF
	CATA_HUMAN	Catalase OS=Homo sapiens OX=9606 GN=CAT PE=1 SV=3	429.774	857.533	2	857.476	HTFKLVN
	CATA_HUMAN	Catalase OS=Homo sapiens OX=9606 GN=CAT PE=1 SV=3	438.725	875.435	2	875.425	NRNPVNY
	CATA_HUMAN	Catalase OS=Homo sapiens OX=9606 GN=CAT PE=1 SV=3	494.267	986.519	2	986.519	WSLRPESL
	CATA_HUMAN	Catalase OS=Homo sapiens OX=9606 GN=CAT PE=1 SV=3	510.796	1019.58	2	1019.58	FIRDPILF
	CATA_HUMAN	Catalase OS=Homo sapiens OX=9606 GN=CAT PE=1 SV=3	512.255	1022.5	2	1022.49	NRNPVNYF
	CATA_HUMAN	Catalase OS=Homo sapiens OX=9606 GN=CAT PE=1 SV=3	518.749	1035.48	2	1035.45	ESGSADTVRD
	CATA_HUMAN	Catalase OS=Homo sapiens OX=9606 GN=CAT PE=1 SV=3	552.29	1102.56	2	1102.47	DGNWDLVGNN
	CATA_HUMAN	Catalase OS=Homo sapiens OX=9606 GN=CAT PE=1 SV=3	602.839	1203.66	2	1203.67	FIRDPILFPS
	CATA_HUMAN	Catalase OS=Homo sapiens OX=9606 GN=CAT PE=1 SV=3	676.376	1350.74	2	1350.73	FIRDPILFPSF
	CATA_HUMAN	Catalase OS=Homo sapiens OX=9606 GN=CAT PE=1 SV=3	728.367	1454.72	2	1454.72	FNAIATGKYPSWT
	CATA_HUMAN	Catalase OS=Homo sapiens OX=9606 GN=CAT PE=1 SV=3	912.553	1823.09	2	1822.92	FPSFIHSQKRNPQTH
	PSB1_HUMAN	Proteasome subunit beta type-1 OS=Homo sapiens OX=9606 GN=PSMB1 PE=1 SV=2	722.418	721.41	1	721.343	NKAMTTG
	PSB1_HUMAN	Proteasome subunit beta type-1 OS=Homo sapiens OX=9606 GN=PSMB1 PE=1 SV=2	724.432	723.425	1	723.355	FKAGGSAS
	PSB1_HUMAN	Proteasome subunit beta type-1 OS=Homo sapiens OX=9606 GN=PSMB1 PE=1 SV=2	740.331	739.324	1	739.324	MLSSTAM
	PSB1_HUMAN	Proteasome subunit beta type-1 OS=Homo sapiens OX=9606 GN=PSMB1 PE=1 SV=2	792.497	791.49	1	791.421	KAMTTGAI
	PSB1_HUMAN	Proteasome subunit beta type-1 OS=Homo sapiens OX=9606 GN=PSMB1 PE=1 SV=2	409.255	816.496	2	816.424	GFSIHTR
	PSB1_HUMAN	Proteasome subunit beta type-1 OS=Homo sapiens OX=9606 GN=PSMB1 PE=1 SV=2	504.321	1006.63	2	1006.54	NVEHVPLSL
	PSB1_HUMAN	Proteasome subunit beta type-1 OS=Homo sapiens OX=9606 GN=PSMB1 PE=1 SV=2	604.301	1206.59	2	1206.58	IAGEDFAIVASD
	PSB1_HUMAN	Proteasome subunit beta type-1 OS=Homo sapiens OX=9606 GN=PSMB1 PE=1 SV=2	695.354	1388.69	2	1388.62	GAVYSFDPVGSYQ
	PSB1_HUMAN	Proteasome subunit beta type-1 OS=Homo sapiens OX=9606 GN=PSMB1 PE=1 SV=2	735.894	1469.77	2	1469.77	RFSPYVFNGGTIL
	S10A9_HUMAN	Protein S100-A9 OS=Homo sapiens OX=9606 GN=S100A9 PE=1 SV=1	794.474	793.466	1	793.408	HKPGLGEG
	S10A9_HUMAN	Protein S100-A9 OS=Homo sapiens OX=9606 GN=S100A9 PE=1 SV=1	436.736	871.458	2	871.455	IINTFHQ
	S10A9_HUMAN	Protein S100-A9 OS=Homo sapiens OX=9606 GN=S100A9 PE=1 SV=1	452.719	903.424	2	903.43	DTNADKQL
	S10A9_HUMAN	Protein S100-A9 OS=Homo sapiens OX=9606 GN=S100A9 PE=1 SV=1	496.238	990.462	2	990.462	DTNADKQLS
	S10A9_HUMAN	Protein S100-A9 OS=Homo sapiens OX=9606 GN=S100A9 PE=1 SV=1	509.263	1016.51	2	1016.51	LDTNADKQL
	S10A9_HUMAN	Protein S100-A9 OS=Homo sapiens OX=9606 GN=S100A9 PE=1 SV=1	518.267	1034.52	2	1034.52	IINTFHQY
	S10A9_HUMAN	Protein S100-A9 OS=Homo sapiens OX=9606 GN=S100A9 PE=1 SV=1	533.801	1065.59	2	1065.58	SVKLGHPDTL
	S10A9_HUMAN	Protein S100-A9 OS=Homo sapiens OX=9606 GN=S100A9 PE=1 SV=1	552.78	1103.55	2	1103.55	LDTNADKQLS
	S10A9_HUMAN	Protein S100-A9 OS=Homo sapiens OX=9606 GN=S100A9 PE=1 SV=1	607.29	1212.57	2	1212.57	ADKQLSFEEF
	S10A9_HUMAN	Protein S100-A9 OS=Homo sapiens OX=9606 GN=S100A9 PE=1 SV=1	626.315	1250.62	2	1250.61	LDTNADKQLSF
	S10A9_HUMAN	Protein S100-A9 OS=Homo sapiens OX=9606 GN=S100A9 PE=1 SV=1	634.296	1266.58	2	1266.57	DTNADKQLSFE
	S10A9_HUMAN	Protein S100-A9 OS=Homo sapiens OX=9606 GN=S100A9 PE=1 SV=1	675.352	1348.69	2	1348.7	ERNIETIINTF
	S10A9_HUMAN	Protein S100-A9 OS=Homo sapiens OX=9606 GN=S100A9 PE=1 SV=1	689.851	1377.69	2	1377.69	IETIINTFHQY
	S10A9_HUMAN	Protein S100-A9 OS=Homo sapiens OX=9606 GN=S100A9 PE=1 SV=1	698.817	1395.62	2	1395.62	DTNADKQLSFEE
	S10A9_HUMAN	Protein S100-A9 OS=Homo sapiens OX=9606 GN=S100A9 PE=1 SV=1	755.36	1508.71	2	1508.7	LDTNADKQLSFEE
	S10A9_HUMAN	Protein S100-A9 OS=Homo sapiens OX=9606 GN=S100A9 PE=1 SV=1	772.348	1542.68	2	1542.68	DTNADKQLSFEEF
	S10A9_HUMAN	Protein S100-A9 OS=Homo sapiens OX=9606 GN=S100A9 PE=1 SV=1	671.352	2011.04	3	2011.04	SVKLGHPDTLNQGEFKEL
	KRFA_CHICK	Feather keratin 4 OS=Gallus gallus OX=9031 PE=3 SV=2	710.443	709.435	1	709.437	TLPGPIL
	KRFA_CHICK	Feather keratin 4 OS=Gallus gallus OX=9031 PE=3 SV=2	717.414	716.407	1	716.407	SAAVGSIL
	KRFA_CHICK	Feather keratin 4 OS=Gallus gallus OX=9031 PE=3 SV=2	724.431	723.424	1	723.453	PVVVTLP
	KRFA_CHICK	Feather keratin 4 OS=Gallus gallus OX=9031 PE=3 SV=2	373.71	745.405	2	745.408	GISGLGSR
	KRFA_CHICK	Feather keratin 4 OS=Gallus gallus OX=9031 PE=3 SV=2	797.473	796.466	1	796.47	TLPGPILS
	KRFA_CHICK	Feather keratin 4 OS=Gallus gallus OX=9031 PE=3 SV=2	817.394	816.387	1	816.386	SEEGVPIS
	KRFA_CHICK	Feather keratin 4 OS=Gallus gallus OX=9031 PE=3 SV=2	838.501	837.494	1	837.496	IQPSPVVV
	KRFA_CHICK	Feather keratin 4 OS=Gallus gallus OX=9031 PE=3 SV=2	896.54	895.533	1	895.538	VTLPGPILS
	KRFA_CHICK	Feather keratin 4 OS=Gallus gallus OX=9031 PE=3 SV=2	904.423	903.415	1	903.418	SEEGVPISS
	KRFA_CHICK	Feather keratin 4 OS=Gallus gallus OX=9031 PE=3 SV=2	905.49	904.482	1	904.487	STSAAVGSIL
	KRFA_CHICK	Feather keratin 4 OS=Gallus gallus OX=9031 PE=3 SV=2	921.463	920.456	1	920.46	PISSGGFGIS
	KRFA_CHICK	Feather keratin 4 OS=Gallus gallus OX=9031 PE=3 SV=2	933.413	932.406	1	932.497	VPISSGGFGI
	KRFA_CHICK	Feather keratin 4 OS=Gallus gallus OX=9031 PE=3 SV=2	992.527	991.519	1	991.519	SSTSAAVGSIL
	KRFA_CHICK	Feather keratin 4 OS=Gallus gallus OX=9031 PE=3 SV=2	591.298	1180.58	2	1180.58	SSGGFGISGLGSR
	KRFA_CHICK	Feather keratin 4 OS=Gallus gallus OX=9031 PE=3 SV=2	610.328	1218.64	2	1218.65	AVGSSTSAAVGSIL
	KRFA_CHICK	Feather keratin 4 OS=Gallus gallus OX=9031 PE=3 SV=2	660.85	1319.68	2	1319.69	TAVGSSTSAAVGSIL
	KRFA_CHICK	Feather keratin 4 OS=Gallus gallus OX=9031 PE=3 SV=2	711.839	1421.66	2	1421.67	SEEGVPISSGGFGIS
	KRFA_CHICK	Feather keratin 4 OS=Gallus gallus OX=9031 PE=3 SV=2	717.874	1433.73	2	1433.74	NTAVGSSTSAAVGSIL
	KRFA_CHICK	Feather keratin 4 OS=Gallus gallus OX=9031 PE=3 SV=2	745.902	1489.79	2	1489.79	VPISSGGFGISGLGSR
	KRFA_CHICK	Feather keratin 4 OS=Gallus gallus OX=9031 PE=3 SV=2	774.412	1546.81	2	1546.81	GVPISSGGFGISGLGSR
	KRFA_CHICK	Feather keratin 4 OS=Gallus gallus OX=9031 PE=3 SV=2	781.899	1561.78	2	1561.79	QNTAVGSSTSAAVGSIL
	KRFA_CHICK	Feather keratin 4 OS=Gallus gallus OX=9031 PE=3 SV=2	796.893	1591.77	2	1591.77	SEEGVPISSGGFGISGL
	KRFT_LARNO	Feather keratin OS=Larus novaehollandiae OX=2547444 PE=1 SV=1	393.247	784.479	2	784.47	TVVVTLPG
	KRFT_LARNO	Feather keratin OS=Larus novaehollandiae OX=2547444 PE=1 SV=1	488.799	975.583	2	975.487	SSSVGNELLA
	KRFT_LARNO	Feather keratin OS=Larus novaehollandiae OX=2547444 PE=1 SV=1	598.367	1194.72	2	1194.72	TVVVTLPGPILS
	KRFT_LARNO	Feather keratin OS=Larus novaehollandiae OX=2547444 PE=1 SV=1	643.387	1284.76	2	1284.7	EASRVVIQPSTV
	TGM3_HUMAN	Protein-glutamine gamma-glutamyltransferase E OS=Homo sapiens OX=9606 GN=TGM3 PE=1 SV=4	703.4	702.392	1	702.33	LQASNGN
	TGM3_HUMAN	Protein-glutamine gamma-glutamyltransferase E OS=Homo sapiens OX=9606 GN=TGM3 PE=1 SV=4	760.483	759.476	1	759.449	GISSVKLG
	TGM3_HUMAN	Protein-glutamine gamma-glutamyltransferase E OS=Homo sapiens OX=9606 GN=TGM3 PE=1 SV=4	768.462	767.455	1	767.429	PASAPIGR
	TGM3_HUMAN	Protein-glutamine gamma-glutamyltransferase E OS=Homo sapiens OX=9606 GN=TGM3 PE=1 SV=4	388.219	774.424	2	774.442	IRITAVC
	TGM3_HUMAN	Protein-glutamine gamma-glutamyltransferase E OS=Homo sapiens OX=9606 GN=TGM3 PE=1 SV=4	791.404	790.397	1	790.343	SVFMGNH
	TGM3_HUMAN	Protein-glutamine gamma-glutamyltransferase E OS=Homo sapiens OX=9606 GN=TGM3 PE=1 SV=4	451.778	901.541	2	901.506	LLFNPWL
	TGM3_HUMAN	Protein-glutamine gamma-glutamyltransferase E OS=Homo sapiens OX=9606 GN=TGM3 PE=1 SV=4	459.673	917.332	2	917.42	GSDQERQV
	TGM3_HUMAN	Protein-glutamine gamma-glutamyltransferase E OS=Homo sapiens OX=9606 GN=TGM3 PE=1 SV=4	574.838	1147.66	2	1147.56	TPQERSQGVF
	TGM3_HUMAN	Protein-glutamine gamma-glutamyltransferase E OS=Homo sapiens OX=9606 GN=TGM3 PE=1 SV=4	608.818	1215.62	2	1215.62	EVNADRITWL
	TGM3_HUMAN	Protein-glutamine gamma-glutamyltransferase E OS=Homo sapiens OX=9606 GN=TGM3 PE=1 SV=4	636.38	1270.75	2	1270.71	SEVVVERDIIL
	TGM3_HUMAN	Protein-glutamine gamma-glutamyltransferase E OS=Homo sapiens OX=9606 GN=TGM3 PE=1 SV=4	644.339	1286.66	2	1286.66	AEVNADRITWL
	TGM3_HUMAN	Protein-glutamine gamma-glutamyltransferase E OS=Homo sapiens OX=9606 GN=TGM3 PE=1 SV=4	644.816	1287.62	2	1287.61	FSNPLDEPVRD
	TGM3_HUMAN	Protein-glutamine gamma-glutamyltransferase E OS=Homo sapiens OX=9606 GN=TGM3 PE=1 SV=4	658.828	1315.64	2	1315.69	WTIIYNGTLVH
	TGM3_HUMAN	Protein-glutamine gamma-glutamyltransferase E OS=Homo sapiens OX=9606 GN=TGM3 PE=1 SV=4	720.85	1439.68	2	1439.68	FVRSDLGPSYGGW
	TGM3_HUMAN	Protein-glutamine gamma-glutamyltransferase E OS=Homo sapiens OX=9606 GN=TGM3 PE=1 SV=4	481.887	1442.64	3	1442.64	NSAHDTDRNLSVD
	TGM3_HUMAN	Protein-glutamine gamma-glutamyltransferase E OS=Homo sapiens OX=9606 GN=TGM3 PE=1 SV=4	510.637	1528.89	3	1528.83	ILLFNPWLNVDSV
	TGM3_HUMAN	Protein-glutamine gamma-glutamyltransferase E OS=Homo sapiens OX=9606 GN=TGM3 PE=1 SV=4	580.293	1737.86	3	1737.85	MIMNKGLGSNERLEF
	DSG1_HUMAN	Desmoglein-1 OS=Homo sapiens OX=9606 GN=DSG1 PE=1 SV=2	724.433	723.425	1	723.355	EPVVSGH
	DSG1_HUMAN	Desmoglein-1 OS=Homo sapiens OX=9606 GN=DSG1 PE=1 SV=2	747.4	746.393	1	746.417	LTEGVKT
	DSG1_HUMAN	Desmoglein-1 OS=Homo sapiens OX=9606 GN=DSG1 PE=1 SV=2	377.228	752.441	2	752.37	TYVVTGN
	DSG1_HUMAN	Desmoglein-1 OS=Homo sapiens OX=9606 GN=DSG1 PE=1 SV=2	797.475	796.468	1	796.433	SKTYVVT
	DSG1_HUMAN	Desmoglein-1 OS=Homo sapiens OX=9606 GN=DSG1 PE=1 SV=2	802.314	801.307	1	801.366	NDNPPVF
	DSG1_HUMAN	Desmoglein-1 OS=Homo sapiens OX=9606 GN=DSG1 PE=1 SV=2	813.412	812.405	1	812.403	GNNPADLL
	DSG1_HUMAN	Desmoglein-1 OS=Homo sapiens OX=9606 GN=DSG1 PE=1 SV=2	418.735	835.455	2	835.455	YALAVRGS
	DSG1_HUMAN	Desmoglein-1 OS=Homo sapiens OX=9606 GN=DSG1 PE=1 SV=2	839.336	838.329	1	838.376	HHSIMSQ
	DSG1_HUMAN	Desmoglein-1 OS=Homo sapiens OX=9606 GN=DSG1 PE=1 SV=2	841.499	840.492	1	840.424	GHPPISPH
	DSG1_HUMAN	Desmoglein-1 OS=Homo sapiens OX=9606 GN=DSG1 PE=1 SV=2	423.186	844.357	2	844.36	GVYTNEY
	DSG1_HUMAN	Desmoglein-1 OS=Homo sapiens OX=9606 GN=DSG1 PE=1 SV=2	440.709	879.403	2	879.434	SLGKESYP
	DSG1_HUMAN	Desmoglein-1 OS=Homo sapiens OX=9606 GN=DSG1 PE=1 SV=2	458.278	914.541	2	914.544	AISVTVLNV
	DSG1_HUMAN	Desmoglein-1 OS=Homo sapiens OX=9606 GN=DSG1 PE=1 SV=2	458.279	914.543	2	914.471	ILDVNDNI
	DSG1_HUMAN	Desmoglein-1 OS=Homo sapiens OX=9606 GN=DSG1 PE=1 SV=2	461.753	921.491	2	921.481	FELTEGVK
	DSG1_HUMAN	Desmoglein-1 OS=Homo sapiens OX=9606 GN=DSG1 PE=1 SV=2	463.229	924.443	2	924.416	FSANWMAV
	DSG1_HUMAN	Desmoglein-1 OS=Homo sapiens OX=9606 GN=DSG1 PE=1 SV=2	926.386	925.378	1	925.455	IFFISGNE
	DSG1_HUMAN	Desmoglein-1 OS=Homo sapiens OX=9606 GN=DSG1 PE=1 SV=2	930.441	929.434	1	929.428	VMGNNPADL
	DSG1_HUMAN	Desmoglein-1 OS=Homo sapiens OX=9606 GN=DSG1 PE=1 SV=2	468.76	935.506	2	935.508	GGKYQGTIL
	DSG1_HUMAN	Desmoglein-1 OS=Homo sapiens OX=9606 GN=DSG1 PE=1 SV=2	469.714	937.414	2	937.414	GSNDKVGDF
	DSG1_HUMAN	Desmoglein-1 OS=Homo sapiens OX=9606 GN=DSG1 PE=1 SV=2	480.783	959.551	2	959.504	RDGSNVIVT
	DSG1_HUMAN	Desmoglein-1 OS=Homo sapiens OX=9606 GN=DSG1 PE=1 SV=2	506.798	1011.58	2	1011.51	KTYVVTGNM
	DSG1_HUMAN	Desmoglein-1 OS=Homo sapiens OX=9606 GN=DSG1 PE=1 SV=2	1043.52	1042.51	1	1042.51	VMGNNPADLL
	DSG1_HUMAN	Desmoglein-1 OS=Homo sapiens OX=9606 GN=DSG1 PE=1 SV=2	529.731	1057.45	2	1057.45	DREQYGQY
	DSG1_HUMAN	Desmoglein-1 OS=Homo sapiens OX=9606 GN=DSG1 PE=1 SV=2	542.31	1082.6	2	1082.61	RVVGPISGADL
	DSG1_HUMAN	Desmoglein-1 OS=Homo sapiens OX=9606 GN=DSG1 PE=1 SV=2	545.288	1088.56	2	1088.56	DTGRPSTTVR
	DSG1_HUMAN	Desmoglein-1 OS=Homo sapiens OX=9606 GN=DSG1 PE=1 SV=2	579.818	1157.62	2	1157.62	RVIQPTSGMIG
	DSG1_HUMAN	Desmoglein-1 OS=Homo sapiens OX=9606 GN=DSG1 PE=1 SV=2	586.275	1170.54	2	1170.53	LDREQYGQY
	DSG1_HUMAN	Desmoglein-1 OS=Homo sapiens OX=9606 GN=DSG1 PE=1 SV=2	587.23	1172.44	2	1172.49	LNATDADEPNN
	DSG1_HUMAN	Desmoglein-1 OS=Homo sapiens OX=9606 GN=DSG1 PE=1 SV=2	1190.54	1189.54	1	1189.62	TSLTIHHPRE
	DSG1_HUMAN	Desmoglein-1 OS=Homo sapiens OX=9606 GN=DSG1 PE=1 SV=2	608.847	1215.68	2	1215.59	MPDLRDGSNVI
	DSG1_HUMAN	Desmoglein-1 OS=Homo sapiens OX=9606 GN=DSG1 PE=1 SV=2	615.392	1228.77	2	1228.78	KLKASAISVTVL
	DSG1_HUMAN	Desmoglein-1 OS=Homo sapiens OX=9606 GN=DSG1 PE=1 SV=2	418.213	1251.62	3	1251.62	DTGRPSTTVRY
	DSG1_HUMAN	Desmoglein-1 OS=Homo sapiens OX=9606 GN=DSG1 PE=1 SV=2	639.31	1276.61	2	1276.61	VVTGNMGSNDKVG
	DSG1_HUMAN	Desmoglein-1 OS=Homo sapiens OX=9606 GN=DSG1 PE=1 SV=2	647.844	1293.67	2	1293.68	NMLGGKYQGTIL
	DSG1_HUMAN	Desmoglein-1 OS=Homo sapiens OX=9606 GN=DSG1 PE=1 SV=2	649.832	1297.65	2	1297.62	FELTEGVKTSGM
	DSG1_HUMAN	Desmoglein-1 OS=Homo sapiens OX=9606 GN=DSG1 PE=1 SV=2	649.895	1297.78	2	1297.65	ANWMAVIFFIS
	DSG1_HUMAN	Desmoglein-1 OS=Homo sapiens OX=9606 GN=DSG1 PE=1 SV=2	656.313	1310.61	2	1310.56	EYGGREMQDLGG
	DSG1_HUMAN	Desmoglein-1 OS=Homo sapiens OX=9606 GN=DSG1 PE=1 SV=2	664.382	1326.75	2	1326.75	RVIAPSSSLPTSL
	DSG1_HUMAN	Desmoglein-1 OS=Homo sapiens OX=9606 GN=DSG1 PE=1 SV=2	667.337	1332.66	2	1332.65	VATDLDTGRPSTT
	DSG1_HUMAN	Desmoglein-1 OS=Homo sapiens OX=9606 GN=DSG1 PE=1 SV=2	451.93	1352.77	3	1352.65	NPIAKIHSDCAAN
	DSG1_HUMAN	Desmoglein-1 OS=Homo sapiens OX=9606 GN=DSG1 PE=1 SV=2	696.826	1391.64	2	1391.64	VVTGNMGSNDKVGD
	DSG1_HUMAN	Desmoglein-1 OS=Homo sapiens OX=9606 GN=DSG1 PE=1 SV=2	492.632	1474.87	3	1474.74	TERVIQPTSGMIGS
	DSG1_HUMAN	Desmoglein-1 OS=Homo sapiens OX=9606 GN=DSG1 PE=1 SV=2	750.911	1499.81	2	1499.81	NVIEGPVFRPGSKT
	DSG1_HUMAN	Desmoglein-1 OS=Homo sapiens OX=9606 GN=DSG1 PE=1 SV=2	770.362	1538.71	2	1538.7	VVTGNMGSNDKVGDF
	DSG1_HUMAN	Desmoglein-1 OS=Homo sapiens OX=9606 GN=DSG1 PE=1 SV=2	773.856	1545.7	2	1545.68	NNFLDREQYGQY
	DSG1_HUMAN	Desmoglein-1 OS=Homo sapiens OX=9606 GN=DSG1 PE=1 SV=2	530.283	1587.83	3	1587.82	VATDLDTGRPSTTVR
	DSG1_HUMAN	Desmoglein-1 OS=Homo sapiens OX=9606 GN=DSG1 PE=1 SV=2	555.296	1662.87	3	1662.87	NVIEGPVFRPGSKTY
	DSG1_HUMAN	Desmoglein-1 OS=Homo sapiens OX=9606 GN=DSG1 PE=1 SV=2	584.638	1750.89	3	1750.88	VATDLDTGRPSTTVRY
	DSG1_HUMAN	Desmoglein-1 OS=Homo sapiens OX=9606 GN=DSG1 PE=1 SV=2	801.837	2402.49	3	2402.29	PELANAHNVIVTERVVSGAGVTGI
	ALBU_HUMAN	Albumin OS=Homo sapiens OX=9606 GN=ALB PE=1 SV=2	719.457	718.45	1	718.397	KASSAKQ
	ALBU_HUMAN	Albumin OS=Homo sapiens OX=9606 GN=ALB PE=1 SV=2	745.442	744.435	1	744.402	QVSTPTL
	ALBU_HUMAN	Albumin OS=Homo sapiens OX=9606 GN=ALB PE=1 SV=2	395.238	788.462	2	788.464	LVTDLTK
	ALBU_HUMAN	Albumin OS=Homo sapiens OX=9606 GN=ALB PE=1 SV=2	815.426	814.419	1	814.382	KDDNPNL
	ALBU_HUMAN	Albumin OS=Homo sapiens OX=9606 GN=ALB PE=1 SV=2	825.452	824.444	1	824.443	IAFAQYL
	ALBU_HUMAN	Albumin OS=Homo sapiens OX=9606 GN=ALB PE=1 SV=2	417.25	832.485	2	832.481	KFQNALL
	ALBU_HUMAN	Albumin OS=Homo sapiens OX=9606 GN=ALB PE=1 SV=2	421.268	840.521	2	840.453	LCVLHEK
	ALBU_HUMAN	Albumin OS=Homo sapiens OX=9606 GN=ALB PE=1 SV=2	881.464	880.457	1	880.411	KQNCELF
	ALBU_HUMAN	Albumin OS=Homo sapiens OX=9606 GN=ALB PE=1 SV=2	442.233	882.452	2	882.449	TYVPKEF
	ALBU_HUMAN	Albumin OS=Homo sapiens OX=9606 GN=ALB PE=1 SV=2	469.722	937.43	2	937.342	MCTAFHDN
	ALBU_HUMAN	Albumin OS=Homo sapiens OX=9606 GN=ALB PE=1 SV=2	498.73	995.445	2	995.544	YKFQNALL
	ALBU_HUMAN	Albumin OS=Homo sapiens OX=9606 GN=ALB PE=1 SV=2	564.265	1126.52	2	1126.52	DETYVPKEF
	ALBU_HUMAN	Albumin OS=Homo sapiens OX=9606 GN=ALB PE=1 SV=2	649.328	1296.64	2	1296.67	KNYAEAKDVFL
	ALBU_HUMAN	Albumin OS=Homo sapiens OX=9606 GN=ALB PE=1 SV=2	666.317	1330.62	2	1330.7	FAKRYKAAFTE
	ALBU_HUMAN	Albumin OS=Homo sapiens OX=9606 GN=ALB PE=1 SV=2	678.322	1354.63	2	1354.63	EVDETYVPKEF
	ALBU_HUMAN	Albumin OS=Homo sapiens OX=9606 GN=ALB PE=1 SV=2	610.701	1829.08	3	1829.08	LVRYTKKVPQVSTPTL
	ALBU_HUMAN	Albumin OS=Homo sapiens OX=9606 GN=ALB PE=1 SV=2	779.706	2336.09	3	2336.25	SVVLNQLCVLHEKTPVSDRVT
	FILA2_HUMAN	Filaggrin-2 OS=Homo sapiens OX=9606 GN=FLG2 PE=1 SV=1	714.408	713.401	1	713.334	EVHSGVS
	FILA2_HUMAN	Filaggrin-2 OS=Homo sapiens OX=9606 GN=FLG2 PE=1 SV=1	715.356	714.349	1	714.297	FGQYGSG
	FILA2_HUMAN	Filaggrin-2 OS=Homo sapiens OX=9606 GN=FLG2 PE=1 SV=1	770.472	769.465	1	769.394	RRASGHS
	FILA2_HUMAN	Filaggrin-2 OS=Homo sapiens OX=9606 GN=FLG2 PE=1 SV=1	777.437	776.43	1	776.404	RHGTIHG
	FILA2_HUMAN	Filaggrin-2 OS=Homo sapiens OX=9606 GN=FLG2 PE=1 SV=1	783.474	782.467	1	782.404	SHISPSR
	FILA2_HUMAN	Filaggrin-2 OS=Homo sapiens OX=9606 GN=FLG2 PE=1 SV=1	790.41	789.403	1	789.341	SGFGQHGT
	FILA2_HUMAN	Filaggrin-2 OS=Homo sapiens OX=9606 GN=FLG2 PE=1 SV=1	797.302	796.295	1	796.32	GSGSSQSTS
	FILA2_HUMAN	Filaggrin-2 OS=Homo sapiens OX=9606 GN=FLG2 PE=1 SV=1	816.276	815.269	1	815.345	TGFGQYGS
	FILA2_HUMAN	Filaggrin-2 OS=Homo sapiens OX=9606 GN=FLG2 PE=1 SV=1	414.675	827.335	2	827.377	IHGQTGDT
	FILA2_HUMAN	Filaggrin-2 OS=Homo sapiens OX=9606 GN=FLG2 PE=1 SV=1	831.236	830.229	1	830.287	GYSNSSGCG
	FILA2_HUMAN	Filaggrin-2 OS=Homo sapiens OX=9606 GN=FLG2 PE=1 SV=1	834.468	833.461	1	833.382	WKHGSYG
	FILA2_HUMAN	Filaggrin-2 OS=Homo sapiens OX=9606 GN=FLG2 PE=1 SV=1	840.244	839.237	1	839.308	SSQSSGCGQ
	FILA2_HUMAN	Filaggrin-2 OS=Homo sapiens OX=9606 GN=FLG2 PE=1 SV=1	863.461	862.453	1	862.368	THSGHTHS
	FILA2_HUMAN	Filaggrin-2 OS=Homo sapiens OX=9606 GN=FLG2 PE=1 SV=1	433.75	865.485	2	865.415	TTRHAHSG
	FILA2_HUMAN	Filaggrin-2 OS=Homo sapiens OX=9606 GN=FLG2 PE=1 SV=1	888.321	887.313	1	887.373	HGQSTQSGS
	FILA2_HUMAN	Filaggrin-2 OS=Homo sapiens OX=9606 GN=FLG2 PE=1 SV=1	891.522	890.515	1	890.511	VVTVIDVF
	FILA2_HUMAN	Filaggrin-2 OS=Homo sapiens OX=9606 GN=FLG2 PE=1 SV=1	449.237	896.46	2	896.46	PVLKNPDD
	FILA2_HUMAN	Filaggrin-2 OS=Homo sapiens OX=9606 GN=FLG2 PE=1 SV=1	455.217	908.42	2	908.362	YGQHSSGSS
	FILA2_HUMAN	Filaggrin-2 OS=Homo sapiens OX=9606 GN=FLG2 PE=1 SV=1	456.221	910.428	2	910.345	QNASSSCQS
	FILA2_HUMAN	Filaggrin-2 OS=Homo sapiens OX=9606 GN=FLG2 PE=1 SV=1	920.385	919.378	1	919.345	NASSSCQSH
	FILA2_HUMAN	Filaggrin-2 OS=Homo sapiens OX=9606 GN=FLG2 PE=1 SV=1	462.761	923.508	2	923.431	STQRGSSTT
	FILA2_HUMAN	Filaggrin-2 OS=Homo sapiens OX=9606 GN=FLG2 PE=1 SV=1	935.437	934.43	1	934.399	NLSSSGNQE
	FILA2_HUMAN	Filaggrin-2 OS=Homo sapiens OX=9606 GN=FLG2 PE=1 SV=1	947.578	946.571	1	946.506	SRTSGRQR
	FILA2_HUMAN	Filaggrin-2 OS=Homo sapiens OX=9606 GN=FLG2 PE=1 SV=1	476.262	950.51	2	950.468	STVHGRHGT
	FILA2_HUMAN	Filaggrin-2 OS=Homo sapiens OX=9606 GN=FLG2 PE=1 SV=1	499.183	996.351	2	996.426	SEGHSGVSHT
	FILA2_HUMAN	Filaggrin-2 OS=Homo sapiens OX=9606 GN=FLG2 PE=1 SV=1	1006.62	1005.61	1	1005.51	RHGTIHGQT
	FILA2_HUMAN	Filaggrin-2 OS=Homo sapiens OX=9606 GN=FLG2 PE=1 SV=1	1030.48	1029.48	1	1029.49	SISNSHLSW
	FILA2_HUMAN	Filaggrin-2 OS=Homo sapiens OX=9606 GN=FLG2 PE=1 SV=1	515.75	1029.49	2	1029.44	GLETSGHESN
	FILA2_HUMAN	Filaggrin-2 OS=Homo sapiens OX=9606 GN=FLG2 PE=1 SV=1	1042.36	1041.35	1	1041.43	GHGCVSGGQPSG
	FILA2_HUMAN	Filaggrin-2 OS=Homo sapiens OX=9606 GN=FLG2 PE=1 SV=1	1047.36	1046.35	1	1046.44	GQHVSGSDNF
	FILA2_HUMAN	Filaggrin-2 OS=Homo sapiens OX=9606 GN=FLG2 PE=1 SV=1	560.78	1119.54	2	1119.45	GSSQSSGYGQY
	FILA2_HUMAN	Filaggrin-2 OS=Homo sapiens OX=9606 GN=FLG2 PE=1 SV=1	1133.41	1132.41	1	1132.39	QSSCCGQYGSGG
	FILA2_HUMAN	Filaggrin-2 OS=Homo sapiens OX=9606 GN=FLG2 PE=1 SV=1	570.794	1139.57	2	1139.48	GGQGHGCVSGGQP
	FILA2_HUMAN	Filaggrin-2 OS=Homo sapiens OX=9606 GN=FLG2 PE=1 SV=1	571.771	1141.53	2	1141.51	SYIQSGCQSGI
	FILA2_HUMAN	Filaggrin-2 OS=Homo sapiens OX=9606 GN=FLG2 PE=1 SV=1	1146.4	1145.39	1	1145.49	QHELSSGQSSS
	FILA2_HUMAN	Filaggrin-2 OS=Homo sapiens OX=9606 GN=FLG2 PE=1 SV=1	1207.59	1206.58	1	1206.54	TSGFGQHRSSSG
	FILA2_HUMAN	Filaggrin-2 OS=Homo sapiens OX=9606 GN=FLG2 PE=1 SV=1	619.779	1237.54	2	1237.5	QHGSGSSQSSGYG
	FILA2_HUMAN	Filaggrin-2 OS=Homo sapiens OX=9606 GN=FLG2 PE=1 SV=1	623.774	1245.53	2	1245.49	SKCDQYGSGSSQ
	FILA2_HUMAN	Filaggrin-2 OS=Homo sapiens OX=9606 GN=FLG2 PE=1 SV=1	1260.5	1259.49	1	1259.56	WSGGKDRHGSSS
	FILA2_HUMAN	Filaggrin-2 OS=Homo sapiens OX=9606 GN=FLG2 PE=1 SV=1	712.845	1423.68	2	1423.68	PVLKNPDDPDTVD
	FILA2_HUMAN	Filaggrin-2 OS=Homo sapiens OX=9606 GN=FLG2 PE=1 SV=1	750.916	1499.82	2	1499.71	GHESNSTQSRIRE
	FILA2_HUMAN	Filaggrin-2 OS=Homo sapiens OX=9606 GN=FLG2 PE=1 SV=1	601.962	1802.86	3	1802.87	ELHPVLKNPDDPDTVD
	FILA2_HUMAN	Filaggrin-2 OS=Homo sapiens OX=9606 GN=FLG2 PE=1 SV=1	725.37	2173.09	3	2173.09	LEKELHPVLKNPDDPDTVD

## Sheet: MWC
	Table S1. Peptides identified by LC-MS/MS in the samples C, MWC, A, and MWA
	Protein accession	Protein of origin	Expected mass (m/z)	Expected molecular mass	Charge (+)	Calculated molecular mass	Peptide sequence
	KRFA_CHICK	Feather keratin 4 OS=Gallus gallus OX=9031 PE=3 SV=2	707.371	706.363	1	706.365	GFGISGLG
	KRFA_CHICK	Feather keratin 4 OS=Gallus gallus OX=9031 PE=3 SV=2	707.374	706.367	1	706.365	GGFGISGL
	KRFA_CHICK	Feather keratin 4 OS=Gallus gallus OX=9031 PE=3 SV=2	710.442	709.434	1	709.437	TLPGPIL
	KRFA_CHICK	Feather keratin 4 OS=Gallus gallus OX=9031 PE=3 SV=2	711.327	710.319	1	710.323	SSGGFGIS
	KRFA_CHICK	Feather keratin 4 OS=Gallus gallus OX=9031 PE=3 SV=2	717.378	716.371	1	716.407	SAAVGSIL
	KRFA_CHICK	Feather keratin 4 OS=Gallus gallus OX=9031 PE=3 SV=2	362.191	722.367	2	722.371	SGLGSRF
	KRFA_CHICK	Feather keratin 4 OS=Gallus gallus OX=9031 PE=3 SV=2	362.193	722.371	2	722.371	GLGSRFS
	KRFA_CHICK	Feather keratin 4 OS=Gallus gallus OX=9031 PE=3 SV=2	730.357	729.35	1	729.355	SEEGVPI
	KRFA_CHICK	Feather keratin 4 OS=Gallus gallus OX=9031 PE=3 SV=2	730.361	729.354	1	729.355	EEGVPIS
	KRFA_CHICK	Feather keratin 4 OS=Gallus gallus OX=9031 PE=3 SV=2	734.352	733.345	1	733.349	SILSEEG
	KRFA_CHICK	Feather keratin 4 OS=Gallus gallus OX=9031 PE=3 SV=2	745.37	744.363	1	744.365	EGVPISSG
	KRFA_CHICK	Feather keratin 4 OS=Gallus gallus OX=9031 PE=3 SV=2	373.71	745.405	2	745.408	GISGLGSR
	KRFA_CHICK	Feather keratin 4 OS=Gallus gallus OX=9031 PE=3 SV=2	764.391	763.384	1	763.386	GGFGISGLG
	KRFA_CHICK	Feather keratin 4 OS=Gallus gallus OX=9031 PE=3 SV=2	768.355	767.347	1	767.345	SSGGFGISG
	KRFA_CHICK	Feather keratin 4 OS=Gallus gallus OX=9031 PE=3 SV=2	773.375	772.368	1	772.371	PQNTAVGS
	KRFA_CHICK	Feather keratin 4 OS=Gallus gallus OX=9031 PE=3 SV=2	780.371	779.364	1	779.366	TAVGSSTSA
	KRFA_CHICK	Feather keratin 4 OS=Gallus gallus OX=9031 PE=3 SV=2	781.474	780.467	1	780.475	PVVVTLPG
	KRFA_CHICK	Feather keratin 4 OS=Gallus gallus OX=9031 PE=3 SV=2	794.401	793.394	1	793.397	SGGFGISGL
	KRFA_CHICK	Feather keratin 4 OS=Gallus gallus OX=9031 PE=3 SV=2	794.402	793.394	1	793.397	GFGISGLGS
	KRFA_CHICK	Feather keratin 4 OS=Gallus gallus OX=9031 PE=3 SV=2	797.472	796.465	1	796.47	TLPGPILS
	KRFA_CHICK	Feather keratin 4 OS=Gallus gallus OX=9031 PE=3 SV=2	399.744	797.473	2	797.476	SRVVIQP
	KRFA_CHICK	Feather keratin 4 OS=Gallus gallus OX=9031 PE=3 SV=2	399.745	797.476	2	797.476	RVVIQPS
	KRFA_CHICK	Feather keratin 4 OS=Gallus gallus OX=9031 PE=3 SV=2	804.441	803.434	1	803.439	SAAVGSILS
	KRFA_CHICK	Feather keratin 4 OS=Gallus gallus OX=9031 PE=3 SV=2	809.51	808.503	1	808.506	VTLPGPIL
	KRFA_CHICK	Feather keratin 4 OS=Gallus gallus OX=9031 PE=3 SV=2	405.706	809.397	2	809.403	SGLGSRFS
	KRFA_CHICK	Feather keratin 4 OS=Gallus gallus OX=9031 PE=3 SV=2	817.391	816.384	1	816.386	SEEGVPIS
	KRFA_CHICK	Feather keratin 4 OS=Gallus gallus OX=9031 PE=3 SV=2	817.441	816.434	1	816.438	PGPILSSF
	KRFA_CHICK	Feather keratin 4 OS=Gallus gallus OX=9031 PE=3 SV=2	818.423	817.416	1	817.455	TSAAVGSIL
	KRFA_CHICK	Feather keratin 4 OS=Gallus gallus OX=9031 PE=3 SV=2	820.418	819.41	1	819.413	GVPISSGGF
	KRFA_CHICK	Feather keratin 4 OS=Gallus gallus OX=9031 PE=3 SV=2	833.411	832.404	1	832.408	FPQNTAVG
	KRFA_CHICK	Feather keratin 4 OS=Gallus gallus OX=9031 PE=3 SV=2	833.422	832.414	1	832.418	SILSEEGV
	KRFA_CHICK	Feather keratin 4 OS=Gallus gallus OX=9031 PE=3 SV=2	418.733	835.451	2	835.455	ISGLGSRF
	KRFA_CHICK	Feather keratin 4 OS=Gallus gallus OX=9031 PE=3 SV=2	851.377	850.37	1	850.418	SGGFGISGLG
	KRFA_CHICK	Feather keratin 4 OS=Gallus gallus OX=9031 PE=3 SV=2	851.405	850.398	1	850.403	TAVGSSTSAA
	KRFA_CHICK	Feather keratin 4 OS=Gallus gallus OX=9031 PE=3 SV=2	868.51	867.503	1	867.507	SPVVVTLPG
	KRFA_CHICK	Feather keratin 4 OS=Gallus gallus OX=9031 PE=3 SV=2	877.441	876.433	1	876.434	GVPISSGGFG
	KRFA_CHICK	Feather keratin 4 OS=Gallus gallus OX=9031 PE=3 SV=2	881.437	880.429	1	880.429	SSGGFGISGL
	KRFA_CHICK	Feather keratin 4 OS=Gallus gallus OX=9031 PE=3 SV=2	443.258	884.502	2	884.508	SRVVIQPS
	KRFA_CHICK	Feather keratin 4 OS=Gallus gallus OX=9031 PE=3 SV=2	888.484	887.476	1	887.475	PILSSFPQ
	KRFA_CHICK	Feather keratin 4 OS=Gallus gallus OX=9031 PE=3 SV=2	893.45	892.443	1	892.477	FGISGLGSR
	KRFA_CHICK	Feather keratin 4 OS=Gallus gallus OX=9031 PE=3 SV=2	447.24	892.465	2	892.477	GISGLGSRF
	KRFA_CHICK	Feather keratin 4 OS=Gallus gallus OX=9031 PE=3 SV=2	896.542	895.535	1	895.538	VTLPGPILS
	KRFA_CHICK	Feather keratin 4 OS=Gallus gallus OX=9031 PE=3 SV=2	904.421	903.413	1	903.418	SEEGVPISS
	KRFA_CHICK	Feather keratin 4 OS=Gallus gallus OX=9031 PE=3 SV=2	905.468	904.461	1	904.465	ILSSFPQN
	KRFA_CHICK	Feather keratin 4 OS=Gallus gallus OX=9031 PE=3 SV=2	905.472	904.464	1	904.487	TSAAVGSILS
	KRFA_CHICK	Feather keratin 4 OS=Gallus gallus OX=9031 PE=3 SV=2	905.488	904.481	1	904.487	STSAAVGSIL
	KRFA_CHICK	Feather keratin 4 OS=Gallus gallus OX=9031 PE=3 SV=2	906.451	905.443	1	905.445	AVGSSTSAAVG
	KRFA_CHICK	Feather keratin 4 OS=Gallus gallus OX=9031 PE=3 SV=2	908.576	907.569	1	907.574	VVTLPGPIL
	KRFA_CHICK	Feather keratin 4 OS=Gallus gallus OX=9031 PE=3 SV=2	920.442	919.435	1	919.44	SFPQNTAVG
	KRFA_CHICK	Feather keratin 4 OS=Gallus gallus OX=9031 PE=3 SV=2	920.445	919.438	1	919.44	FPQNTAVGS
	KRFA_CHICK	Feather keratin 4 OS=Gallus gallus OX=9031 PE=3 SV=2	921.463	920.456	1	920.46	PISSGGFGIS
	KRFA_CHICK	Feather keratin 4 OS=Gallus gallus OX=9031 PE=3 SV=2	938.452	937.444	1	937.451	SGGFGISGLGS
	KRFA_CHICK	Feather keratin 4 OS=Gallus gallus OX=9031 PE=3 SV=2	938.453	937.446	1	937.451	SSGGFGISGLG
	KRFA_CHICK	Feather keratin 4 OS=Gallus gallus OX=9031 PE=3 SV=2	472.762	943.509	2	943.509	QDSRVVIQ
	KRFA_CHICK	Feather keratin 4 OS=Gallus gallus OX=9031 PE=3 SV=2	948.42	947.413	1	947.395	PCVRQCQD
	KRFA_CHICK	Feather keratin 4 OS=Gallus gallus OX=9031 PE=3 SV=2	950.473	949.466	1	949.472	TAVGSSTSAAV
	KRFA_CHICK	Feather keratin 4 OS=Gallus gallus OX=9031 PE=3 SV=2	950.475	949.468	1	949.498	GFGISGLGSR
	KRFA_CHICK	Feather keratin 4 OS=Gallus gallus OX=9031 PE=3 SV=2	961.44	960.433	1	960.44	SEEGVPISSG
	KRFA_CHICK	Feather keratin 4 OS=Gallus gallus OX=9031 PE=3 SV=2	965.561	964.553	1	964.559	PSPVVVTLPG
	KRFA_CHICK	Feather keratin 4 OS=Gallus gallus OX=9031 PE=3 SV=2	490.76	979.506	2	979.509	GISGLGSRFS
	KRFA_CHICK	Feather keratin 4 OS=Gallus gallus OX=9031 PE=3 SV=2	990.521	989.514	1	989.518	GVPISSGGFGI
	KRFA_CHICK	Feather keratin 4 OS=Gallus gallus OX=9031 PE=3 SV=2	992.463	991.456	1	991.519	SSTSAAVGSIL
	KRFA_CHICK	Feather keratin 4 OS=Gallus gallus OX=9031 PE=3 SV=2	992.464	991.456	1	991.519	STSAAVGSILS
	KRFA_CHICK	Feather keratin 4 OS=Gallus gallus OX=9031 PE=3 SV=2	995.609	994.601	1	994.606	VVTLPGPILS
	KRFA_CHICK	Feather keratin 4 OS=Gallus gallus OX=9031 PE=3 SV=2	1002.52	1001.51	1	1001.52	PILSSFPQN
	KRFA_CHICK	Feather keratin 4 OS=Gallus gallus OX=9031 PE=3 SV=2	1007.47	1006.47	1	1006.47	SFPQNTAVGS
	KRFA_CHICK	Feather keratin 4 OS=Gallus gallus OX=9031 PE=3 SV=2	504.245	1006.48	2	1006.47	SSFPQNTAVG
	KRFA_CHICK	Feather keratin 4 OS=Gallus gallus OX=9031 PE=3 SV=2	1007.49	1006.48	1	1006.49	TAVGSSTSAAVG
	KRFA_CHICK	Feather keratin 4 OS=Gallus gallus OX=9031 PE=3 SV=2	504.265	1006.52	2	1006.52	GGFGISGLGSR
	KRFA_CHICK	Feather keratin 4 OS=Gallus gallus OX=9031 PE=3 SV=2	1007.64	1006.63	1	1006.64	VVVTLPGPIL
	KRFA_CHICK	Feather keratin 4 OS=Gallus gallus OX=9031 PE=3 SV=2	1018.46	1017.46	1	1017.46	SEEGVPISSGG
	KRFA_CHICK	Feather keratin 4 OS=Gallus gallus OX=9031 PE=3 SV=2	512.255	1022.5	2	1022.55	RPSAPTPLAN
	KRFA_CHICK	Feather keratin 4 OS=Gallus gallus OX=9031 PE=3 SV=2	1025.49	1024.48	1	1024.48	SSGGFGISGLGS
	KRFA_CHICK	Feather keratin 4 OS=Gallus gallus OX=9031 PE=3 SV=2	520.777	1039.54	2	1039.55	FGISGLGSRF
	KRFA_CHICK	Feather keratin 4 OS=Gallus gallus OX=9031 PE=3 SV=2	1043.55	1042.55	1	1042.55	SILSEEGVPI
	KRFA_CHICK	Feather keratin 4 OS=Gallus gallus OX=9031 PE=3 SV=2	1049.54	1048.53	1	1048.54	GSSTSAAVGSIL
	KRFA_CHICK	Feather keratin 4 OS=Gallus gallus OX=9031 PE=3 SV=2	1059.53	1058.52	1	1058.54	GPILSSFPQN
	KRFA_CHICK	Feather keratin 4 OS=Gallus gallus OX=9031 PE=3 SV=2	1062.53	1061.52	1	1061.52	SAAVGSILSEE
	KRFA_CHICK	Feather keratin 4 OS=Gallus gallus OX=9031 PE=3 SV=2	1077.55	1076.54	1	1076.55	GVPISSGGFGIS
	KRFA_CHICK	Feather keratin 4 OS=Gallus gallus OX=9031 PE=3 SV=2	1079.55	1078.54	1	1078.55	SSTSAAVGSILS
	KRFA_CHICK	Feather keratin 4 OS=Gallus gallus OX=9031 PE=3 SV=2	547.751	1093.49	2	1093.5	SSFPQNTAVGS
	KRFA_CHICK	Feather keratin 4 OS=Gallus gallus OX=9031 PE=3 SV=2	1094.5	1093.49	1	1093.5	SFPQNTAVGSS
	KRFA_CHICK	Feather keratin 4 OS=Gallus gallus OX=9031 PE=3 SV=2	1094.53	1093.52	1	1093.53	TAVGSSTSAAVGS
	KRFA_CHICK	Feather keratin 4 OS=Gallus gallus OX=9031 PE=3 SV=2	547.78	1093.54	2	1093.55	SGGFGISGLGSR
	KRFA_CHICK	Feather keratin 4 OS=Gallus gallus OX=9031 PE=3 SV=2	1094.67	1093.67	1	1093.67	VVVTLPGPILS
	KRFA_CHICK	Feather keratin 4 OS=Gallus gallus OX=9031 PE=3 SV=2	549.287	1096.56	2	1096.57	GFGISGLGSRF
	KRFA_CHICK	Feather keratin 4 OS=Gallus gallus OX=9031 PE=3 SV=2	1104.69	1103.69	1	1103.7	PVVVTLPGPIL
	KRFA_CHICK	Feather keratin 4 OS=Gallus gallus OX=9031 PE=3 SV=2	1121.57	1120.56	1	1120.56	STSAAVGSILSE
	KRFA_CHICK	Feather keratin 4 OS=Gallus gallus OX=9031 PE=3 SV=2	564.293	1126.57	2	1126.58	FGISGLGSRFS
	KRFA_CHICK	Feather keratin 4 OS=Gallus gallus OX=9031 PE=3 SV=2	564.805	1127.6	2	1127.59	QDSRVVIQPS
	KRFA_CHICK	Feather keratin 4 OS=Gallus gallus OX=9031 PE=3 SV=2	1130.59	1129.58	1	1129.59	SILSEEGVPIS
	KRFA_CHICK	Feather keratin 4 OS=Gallus gallus OX=9031 PE=3 SV=2	577.797	1153.58	2	1153.59	GGFGISGLGSRF
	KRFA_CHICK	Feather keratin 4 OS=Gallus gallus OX=9031 PE=3 SV=2	578.799	1155.58	2	1155.59	PGPILSSFPQN
	KRFA_CHICK	Feather keratin 4 OS=Gallus gallus OX=9031 PE=3 SV=2	1165.53	1164.52	1	1164.53	SEEGVPISSGGF
	KRFA_CHICK	Feather keratin 4 OS=Gallus gallus OX=9031 PE=3 SV=2	1181.53	1180.53	1	1180.54	SSFPQNTAVGSS
	KRFA_CHICK	Feather keratin 4 OS=Gallus gallus OX=9031 PE=3 SV=2	592.804	1183.59	2	1183.6	GFGISGLGSRFS
	KRFA_CHICK	Feather keratin 4 OS=Gallus gallus OX=9031 PE=3 SV=2	596.365	1190.72	2	1190.73	PVVVTLPGPILS
	KRFA_CHICK	Feather keratin 4 OS=Gallus gallus OX=9031 PE=3 SV=2	1191.73	1190.72	1	1190.73	SPVVVTLPGPIL
	KRFA_CHICK	Feather keratin 4 OS=Gallus gallus OX=9031 PE=3 SV=2	598.274	1194.53	2	1194.55	SFPQNTAVGSST
	KRFA_CHICK	Feather keratin 4 OS=Gallus gallus OX=9031 PE=3 SV=2	1217.62	1216.61	1	1216.62	SILSEEGVPISS
	KRFA_CHICK	Feather keratin 4 OS=Gallus gallus OX=9031 PE=3 SV=2	1222.55	1221.54	1	1221.55	SEEGVPISSGGFG
	KRFA_CHICK	Feather keratin 4 OS=Gallus gallus OX=9031 PE=3 SV=2	621.312	1240.61	2	1240.62	SGGFGISGLGSRF
	KRFA_CHICK	Feather keratin 4 OS=Gallus gallus OX=9031 PE=3 SV=2	624.331	1246.65	2	1246.66	VPISSGGFGISGLG
	KRFA_CHICK	Feather keratin 4 OS=Gallus gallus OX=9031 PE=3 SV=2	625.807	1249.6	2	1249.6	STSAAVGSILSEE
	KRFA_CHICK	Feather keratin 4 OS=Gallus gallus OX=9031 PE=3 SV=2	635.34	1268.67	2	1268.68	LPGPILSSFPQN
	KRFA_CHICK	Feather keratin 4 OS=Gallus gallus OX=9031 PE=3 SV=2	1274.63	1273.63	1	1273.64	SILSEEGVPISSG
	KRFA_CHICK	Feather keratin 4 OS=Gallus gallus OX=9031 PE=3 SV=2	639.885	1277.75	2	1277.76	SPVVVTLPGPILS
	KRFA_CHICK	Feather keratin 4 OS=Gallus gallus OX=9031 PE=3 SV=2	639.887	1277.76	2	1277.76	PVVVTLPGPILSS
	KRFA_CHICK	Feather keratin 4 OS=Gallus gallus OX=9031 PE=3 SV=2	641.793	1281.57	2	1281.58	SSFPQNTAVGSST
	KRFA_CHICK	Feather keratin 4 OS=Gallus gallus OX=9031 PE=3 SV=2	644.893	1287.77	2	1287.78	PSPVVVTLPGPIL
	KRFA_CHICK	Feather keratin 4 OS=Gallus gallus OX=9031 PE=3 SV=2	652.844	1303.67	2	1303.68	GVPISSGGFGISGLG
	KRFA_CHICK	Feather keratin 4 OS=Gallus gallus OX=9031 PE=3 SV=2	654.322	1306.63	2	1306.63	STSAAVGSILSEEG
	KRFA_CHICK	Feather keratin 4 OS=Gallus gallus OX=9031 PE=3 SV=2	1320.68	1319.68	1	1319.69	TAVGSSTSAAVGSIL
	KRFA_CHICK	Feather keratin 4 OS=Gallus gallus OX=9031 PE=3 SV=2	664.827	1327.64	2	1327.65	SGGFGISGLGSRFS
	KRFA_CHICK	Feather keratin 4 OS=Gallus gallus OX=9031 PE=3 SV=2	664.831	1327.65	2	1327.65	SSGGFGISGLGSRF
	KRFA_CHICK	Feather keratin 4 OS=Gallus gallus OX=9031 PE=3 SV=2	665.846	1329.68	2	1329.69	PILSSFPQNTAVG
	KRFA_CHICK	Feather keratin 4 OS=Gallus gallus OX=9031 PE=3 SV=2	666.335	1330.66	2	1330.66	SILSEEGVPISSGG
	KRFA_CHICK	Feather keratin 4 OS=Gallus gallus OX=9031 PE=3 SV=2	1335.64	1334.63	1	1334.64	SEEGVPISSGGFGI
	KRFA_CHICK	Feather keratin 4 OS=Gallus gallus OX=9031 PE=3 SV=2	669.324	1336.63	2	1336.64	SSTSAAVGSILSEE
	KRFA_CHICK	Feather keratin 4 OS=Gallus gallus OX=9031 PE=3 SV=2	673.83	1345.65	2	1345.65	PQNTAVGSSTSAAVG
	KRFA_CHICK	Feather keratin 4 OS=Gallus gallus OX=9031 PE=3 SV=2	677.315	1352.62	2	1352.62	SFPQNTAVGSSTSA
	KRFA_CHICK	Feather keratin 4 OS=Gallus gallus OX=9031 PE=3 SV=2	679.365	1356.71	2	1356.71	AVGSILSEEGVPIS
	KRFA_CHICK	Feather keratin 4 OS=Gallus gallus OX=9031 PE=3 SV=2	683.402	1364.79	2	1364.79	SPVVVTLPGPILSS
	KRFA_CHICK	Feather keratin 4 OS=Gallus gallus OX=9031 PE=3 SV=2	685.868	1369.72	2	1369.72	TLPGPILSSFPQN
	KRFA_CHICK	Feather keratin 4 OS=Gallus gallus OX=9031 PE=3 SV=2	688.411	1374.81	2	1374.81	PSPVVVTLPGPILS
	KRFA_CHICK	Feather keratin 4 OS=Gallus gallus OX=9031 PE=3 SV=2	694.36	1386.71	2	1386.71	GPILSSFPQNTAVG
	KRFA_CHICK	Feather keratin 4 OS=Gallus gallus OX=9031 PE=3 SV=2	704.367	1406.72	2	1406.73	TAVGSSTSAAVGSILS
	KRFA_CHICK	Feather keratin 4 OS=Gallus gallus OX=9031 PE=3 SV=2	708.346	1414.68	2	1414.68	SSGGFGISGLGSRFS
	KRFA_CHICK	Feather keratin 4 OS=Gallus gallus OX=9031 PE=3 SV=2	709.361	1416.71	2	1416.72	PILSSFPQNTAVGS
	KRFA_CHICK	Feather keratin 4 OS=Gallus gallus OX=9031 PE=3 SV=2	1422.66	1421.65	1	1421.67	SEEGVPISSGGFGIS
	KRFA_CHICK	Feather keratin 4 OS=Gallus gallus OX=9031 PE=3 SV=2	713.42	1424.83	2	1424.83	PVVVTLPGPILSSF
	KRFA_CHICK	Feather keratin 4 OS=Gallus gallus OX=9031 PE=3 SV=2	714.879	1427.74	2	1427.75	AAVGSILSEEGVPIS
	KRFA_CHICK	Feather keratin 4 OS=Gallus gallus OX=9031 PE=3 SV=2	714.88	1427.75	2	1427.75	SAAVGSILSEEGVPI
	KRFA_CHICK	Feather keratin 4 OS=Gallus gallus OX=9031 PE=3 SV=2	717.366	1432.72	2	1432.72	EGVPISSGGFGISGLG
	KRFA_CHICK	Feather keratin 4 OS=Gallus gallus OX=9031 PE=3 SV=2	717.879	1433.74	2	1433.74	NTAVGSSTSAAVGSIL
	KRFA_CHICK	Feather keratin 4 OS=Gallus gallus OX=9031 PE=3 SV=2	735.4	1468.79	2	1468.79	VTLPGPILSSFPQN
	KRFA_CHICK	Feather keratin 4 OS=Gallus gallus OX=9031 PE=3 SV=2	737.807	1473.6	2	1473.75	GPILSSFPQNTAVGS
	KRFA_CHICK	Feather keratin 4 OS=Gallus gallus OX=9031 PE=3 SV=2	739.864	1477.71	2	1477.73	SILSEEGVPISSGGF
	KRFA_CHICK	Feather keratin 4 OS=Gallus gallus OX=9031 PE=3 SV=2	740.348	1478.68	2	1478.69	SEEGVPISSGGFGISG
	KRFA_CHICK	Feather keratin 4 OS=Gallus gallus OX=9031 PE=3 SV=2	742.882	1483.75	2	1483.77	PGPILSSFPQNTAVG
	KRFA_CHICK	Feather keratin 4 OS=Gallus gallus OX=9031 PE=3 SV=2	747.371	1492.73	2	1492.72	FPQNTAVGSSTSAAVG
	KRFA_CHICK	Feather keratin 4 OS=Gallus gallus OX=9031 PE=3 SV=2	752.88	1503.75	2	1503.76	PILSSFPQNTAVGSS
	KRFA_CHICK	Feather keratin 4 OS=Gallus gallus OX=9031 PE=3 SV=2	758.396	1514.78	2	1514.78	SAAVGSILSEEGVPIS
	KRFA_CHICK	Feather keratin 4 OS=Gallus gallus OX=9031 PE=3 SV=2	759.36	1516.71	2	1516.73	YDLCRPSAPTPLAN
	KRFA_CHICK	Feather keratin 4 OS=Gallus gallus OX=9031 PE=3 SV=2	765.407	1528.8	2	1528.8	TSAAVGSILSEEGVPI
	KRFA_CHICK	Feather keratin 4 OS=Gallus gallus OX=9031 PE=3 SV=2	768.381	1534.75	2	1534.75	SILSEEGVPISSGGFG
	KRFA_CHICK	Feather keratin 4 OS=Gallus gallus OX=9031 PE=3 SV=2	768.872	1535.73	2	1535.77	TAVGSSTSAAVGSILSE
	KRFA_CHICK	Feather keratin 4 OS=Gallus gallus OX=9031 PE=3 SV=2	781.889	1561.76	2	1561.76	EEGVPISSGGFGISGLG
	KRFA_CHICK	Feather keratin 4 OS=Gallus gallus OX=9031 PE=3 SV=2	786.406	1570.8	2	1570.8	PGPILSSFPQNTAVGS
	KRFA_CHICK	Feather keratin 4 OS=Gallus gallus OX=9031 PE=3 SV=2	786.911	1571.81	2	1571.8	AAVGSILSEEGVPISSG
	KRFA_CHICK	Feather keratin 4 OS=Gallus gallus OX=9031 PE=3 SV=2	790.873	1579.73	2	1579.75	SFPQNTAVGSSTSAAVG
	KRFA_CHICK	Feather keratin 4 OS=Gallus gallus OX=9031 PE=3 SV=2	796.893	1591.77	2	1591.77	SEEGVPISSGGFGISGL
	KRFA_CHICK	Feather keratin 4 OS=Gallus gallus OX=9031 PE=3 SV=2	589	1763.98	3	1763.98	PVVVTLPGPILSSFPQN
	KRFA_CHICK	Feather keratin 4 OS=Gallus gallus OX=9031 PE=3 SV=2	650.36	1948.06	3	1948.07	PSPVVVTLPGPILSSFPQN
	KRFA_CHICK	Feather keratin 4 OS=Gallus gallus OX=9031 PE=3 SV=2	698.394	2092.16	3	2092.16	PVVVTLPGPILSSFPQNTAVG
	KRFA_CHICK	Feather keratin 4 OS=Gallus gallus OX=9031 PE=3 SV=2	707.029	2118.07	3	2118.07	TAVGSSTSAAVGSILSEEGVPIS
	KRFA_CHICK	Feather keratin 4 OS=Gallus gallus OX=9031 PE=3 SV=2	727.406	2179.2	3	2179.19	PVVVTLPGPILSSFPQNTAVGS
	KRFC_CHICK	Feather keratin 1 OS=Gallus gallus OX=9031 PE=3 SV=2	756.384	755.377	1	755.381	GPTPLANS
	KRFC_CHICK	Feather keratin 1 OS=Gallus gallus OX=9031 PE=3 SV=2	772.366	771.358	1	771.359	CGPTPLAN
	KRFC_CHICK	Feather keratin 1 OS=Gallus gallus OX=9031 PE=3 SV=2	390.702	779.39	2	779.393	GLGSRFSG
	KRFC_CHICK	Feather keratin 1 OS=Gallus gallus OX=9031 PE=3 SV=2	434.217	866.42	2	866.425	SGLGSRFSG
	KRFC_CHICK	Feather keratin 1 OS=Gallus gallus OX=9031 PE=3 SV=2	869.416	868.409	1	868.411	PCGPTPLAN
	KRFC_CHICK	Feather keratin 1 OS=Gallus gallus OX=9031 PE=3 SV=2	461.75	921.486	2	921.44	TAAGSSTSAAV
	KRFC_CHICK	Feather keratin 1 OS=Gallus gallus OX=9031 PE=3 SV=2	469.181	936.347	2	936.415	NTAAGSSTSAA
	KRFC_CHICK	Feather keratin 1 OS=Gallus gallus OX=9031 PE=3 SV=2	1025.46	1024.45	1	1024.51	RPCGPTPLAN
	KRFC_CHICK	Feather keratin 1 OS=Gallus gallus OX=9031 PE=3 SV=2	519.266	1036.52	2	1036.53	GISGLGSRFSG
	KRFC_CHICK	Feather keratin 1 OS=Gallus gallus OX=9031 PE=3 SV=2	556.779	1111.54	2	1111.54	RPCGPTPLANS
	KRFC_CHICK	Feather keratin 1 OS=Gallus gallus OX=9031 PE=3 SV=2	393.878	1178.61	3	1178.63	SGLGSRFSGRR
	KRFC_CHICK	Feather keratin 1 OS=Gallus gallus OX=9031 PE=3 SV=2	592.803	1183.59	2	1183.6	FGISGLGSRFSG
	KRFC_CHICK	Feather keratin 1 OS=Gallus gallus OX=9031 PE=3 SV=2	621.3	1240.59	2	1240.61	LCRPCGPTPLAN
	KRFC_CHICK	Feather keratin 1 OS=Gallus gallus OX=9031 PE=3 SV=2	621.311	1240.61	2	1240.62	GFGISGLGSRFSG
	KRFC_CHICK	Feather keratin 1 OS=Gallus gallus OX=9031 PE=3 SV=2	693.276	1384.54	2	1384.67	SGGFGISGLGSRFSG
	KRFC_CHICK	Feather keratin 1 OS=Gallus gallus OX=9031 PE=3 SV=2	736.861	1471.71	2	1471.71	SSGGFGISGLGSRFSG
	KRFC_CHICK	Feather keratin 1 OS=Gallus gallus OX=9031 PE=3 SV=2	514.598	1540.77	3	1540.77	SGGFGISGLGSRFSGR
	KRFC_CHICK	Feather keratin 1 OS=Gallus gallus OX=9031 PE=3 SV=2	537.623	1609.85	3	1609.84	GGFGISGLGSRFSGRR
	KRFC_CHICK	Feather keratin 1 OS=Gallus gallus OX=9031 PE=3 SV=2	566.629	1696.87	3	1696.88	SGGFGISGLGSRFSGRR
	KRFJ_CHICK	Beta-keratin-related protein OS=Gallus gallus OX=9031 GN=BKJ PE=3 SV=3	707.372	706.365	1	706.365	SLGLGGFG
	KRFJ_CHICK	Beta-keratin-related protein OS=Gallus gallus OX=9031 GN=BKJ PE=3 SV=3	714.376	713.369	1	713.371	GSVPIGAGG
	KRFJ_CHICK	Beta-keratin-related protein OS=Gallus gallus OX=9031 GN=BKJ PE=3 SV=3	726.376	725.369	1	725.371	GPAPLANS
	KRFJ_CHICK	Beta-keratin-related protein OS=Gallus gallus OX=9031 GN=BKJ PE=3 SV=3	728.394	727.387	1	727.386	AGSVPIGAG
	KRFJ_CHICK	Beta-keratin-related protein OS=Gallus gallus OX=9031 GN=BKJ PE=3 SV=3	744.386	743.379	1	743.381	SVPIGAGGS
	KRFJ_CHICK	Beta-keratin-related protein OS=Gallus gallus OX=9031 GN=BKJ PE=3 SV=3	748.381	747.374	1	747.376	AVGSSLSAG
	KRFJ_CHICK	Beta-keratin-related protein OS=Gallus gallus OX=9031 GN=BKJ PE=3 SV=3	750.359	749.352	1	749.356	STASAAVGS
	KRFJ_CHICK	Beta-keratin-related protein OS=Gallus gallus OX=9031 GN=BKJ PE=3 SV=3	758.4	757.393	1	757.397	SAGSVPIGA
	KRFJ_CHICK	Beta-keratin-related protein OS=Gallus gallus OX=9031 GN=BKJ PE=3 SV=3	770.408	769.401	1	769.379	AACGPAPLA
	KRFJ_CHICK	Beta-keratin-related protein OS=Gallus gallus OX=9031 GN=BKJ PE=3 SV=3	778.391	777.384	1	777.387	SAAVGSSLS
	KRFJ_CHICK	Beta-keratin-related protein OS=Gallus gallus OX=9031 GN=BKJ PE=3 SV=3	390.704	779.392	2	779.36	GLGGFGWS
	KRFJ_CHICK	Beta-keratin-related protein OS=Gallus gallus OX=9031 GN=BKJ PE=3 SV=3	785.412	784.405	1	784.408	AGSVPIGAGG
	KRFJ_CHICK	Beta-keratin-related protein OS=Gallus gallus OX=9031 GN=BKJ PE=3 SV=3	815.424	814.417	1	814.418	SAGSVPIGAG
	KRFJ_CHICK	Beta-keratin-related protein OS=Gallus gallus OX=9031 GN=BKJ PE=3 SV=3	819.421	818.414	1	818.413	AAVGSSLSAG
	KRFJ_CHICK	Beta-keratin-related protein OS=Gallus gallus OX=9031 GN=BKJ PE=3 SV=3	422.254	842.493	2	842.497	TLGRGNLL
	KRFJ_CHICK	Beta-keratin-related protein OS=Gallus gallus OX=9031 GN=BKJ PE=3 SV=3	849.427	848.42	1	848.424	SAAVGSSLSA
	KRFJ_CHICK	Beta-keratin-related protein OS=Gallus gallus OX=9031 GN=BKJ PE=3 SV=3	851.412	850.404	1	850.403	STAVGSTASA
	KRFJ_CHICK	Beta-keratin-related protein OS=Gallus gallus OX=9031 GN=BKJ PE=3 SV=3	857.468	856.461	1	856.465	SVPIGAGGSL
	KRFJ_CHICK	Beta-keratin-related protein OS=Gallus gallus OX=9031 GN=BKJ PE=3 SV=3	863.442	862.435	1	862.44	TASAAVGSSL
	KRFJ_CHICK	Beta-keratin-related protein OS=Gallus gallus OX=9031 GN=BKJ PE=3 SV=3	872.444	871.437	1	871.44	SAGSVPIGAGG
	KRFJ_CHICK	Beta-keratin-related protein OS=Gallus gallus OX=9031 GN=BKJ PE=3 SV=3	887.477	886.47	1	886.476	SLSAGSVPIG
	KRFJ_CHICK	Beta-keratin-related protein OS=Gallus gallus OX=9031 GN=BKJ PE=3 SV=3	890.454	889.447	1	889.451	AVGSTASAAVG
	KRFJ_CHICK	Beta-keratin-related protein OS=Gallus gallus OX=9031 GN=BKJ PE=3 SV=3	893.379	892.372	1	892.429	SFPQSTAVG
	KRFJ_CHICK	Beta-keratin-related protein OS=Gallus gallus OX=9031 GN=BKJ PE=3 SV=3	893.448	892.441	1	892.444	SLGLGGFGW
	KRFJ_CHICK	Beta-keratin-related protein OS=Gallus gallus OX=9031 GN=BKJ PE=3 SV=3	450.764	899.513	2	899.519	GTLGRGNLL
	KRFJ_CHICK	Beta-keratin-related protein OS=Gallus gallus OX=9031 GN=BKJ PE=3 SV=3	906.447	905.44	1	905.445	SAAVGSSLSAG
	KRFJ_CHICK	Beta-keratin-related protein OS=Gallus gallus OX=9031 GN=BKJ PE=3 SV=3	914.492	913.485	1	913.487	SVPIGAGGSLG
	KRFJ_CHICK	Beta-keratin-related protein OS=Gallus gallus OX=9031 GN=BKJ PE=3 SV=3	914.493	913.486	1	913.487	GSVPIGAGGSL
	KRFJ_CHICK	Beta-keratin-related protein OS=Gallus gallus OX=9031 GN=BKJ PE=3 SV=3	950.469	949.462	1	949.472	STASAAVGSSL
	KRFJ_CHICK	Beta-keratin-related protein OS=Gallus gallus OX=9031 GN=BKJ PE=3 SV=3	950.469	949.462	1	949.466	GSLGLGGFGW
	KRFJ_CHICK	Beta-keratin-related protein OS=Gallus gallus OX=9031 GN=BKJ PE=3 SV=3	958.514	957.507	1	957.513	SLSAGSVPIGA
	KRFJ_CHICK	Beta-keratin-related protein OS=Gallus gallus OX=9031 GN=BKJ PE=3 SV=3	974.515	973.507	1	973.508	SSLSAGSVPIG
	KRFJ_CHICK	Beta-keratin-related protein OS=Gallus gallus OX=9031 GN=BKJ PE=3 SV=3	977.485	976.478	1	976.482	ASAAVGSSLSAG
	KRFJ_CHICK	Beta-keratin-related protein OS=Gallus gallus OX=9031 GN=BKJ PE=3 SV=3	977.486	976.479	1	976.482	AVGSTASAAVGS
	KRFJ_CHICK	Beta-keratin-related protein OS=Gallus gallus OX=9031 GN=BKJ PE=3 SV=3	980.463	979.456	1	979.461	SSFPQSTAVG
	KRFJ_CHICK	Beta-keratin-related protein OS=Gallus gallus OX=9031 GN=BKJ PE=3 SV=3	980.466	979.459	1	979.461	SFPQSTAVGS
	KRFJ_CHICK	Beta-keratin-related protein OS=Gallus gallus OX=9031 GN=BKJ PE=3 SV=3	980.477	979.47	1	979.476	SLGLGGFGWS
	KRFJ_CHICK	Beta-keratin-related protein OS=Gallus gallus OX=9031 GN=BKJ PE=3 SV=3	991.494	990.486	1	990.498	TAVGSTASAAVG
	KRFJ_CHICK	Beta-keratin-related protein OS=Gallus gallus OX=9031 GN=BKJ PE=3 SV=3	497.246	992.478	2	992.483	GFGWSGLGRG
	KRFJ_CHICK	Beta-keratin-related protein OS=Gallus gallus OX=9031 GN=BKJ PE=3 SV=3	502.268	1002.52	2	1002.53	GTLGRGNLLC
	KRFJ_CHICK	Beta-keratin-related protein OS=Gallus gallus OX=9031 GN=BKJ PE=3 SV=3	1015.53	1014.53	1	1014.53	SLSAGSVPIGAG
	KRFJ_CHICK	Beta-keratin-related protein OS=Gallus gallus OX=9031 GN=BKJ PE=3 SV=3	1021.49	1020.49	1	1020.51	STAVGSTASAAV
	KRFJ_CHICK	Beta-keratin-related protein OS=Gallus gallus OX=9031 GN=BKJ PE=3 SV=3	1027.57	1026.57	1	1026.57	SVPIGAGGSLGL
	KRFJ_CHICK	Beta-keratin-related protein OS=Gallus gallus OX=9031 GN=BKJ PE=3 SV=3	1045.55	1044.54	1	1044.55	SSLSAGSVPIGA
	KRFJ_CHICK	Beta-keratin-related protein OS=Gallus gallus OX=9031 GN=BKJ PE=3 SV=3	1060.54	1059.54	1	1059.55	GLCGTLGRGNL
	KRFJ_CHICK	Beta-keratin-related protein OS=Gallus gallus OX=9031 GN=BKJ PE=3 SV=3	536.78	1071.55	2	1071.56	SLSAGSVPIGAGG
	KRFJ_CHICK	Beta-keratin-related protein OS=Gallus gallus OX=9031 GN=BKJ PE=3 SV=3	1072.56	1071.55	1	1071.56	SAGSVPIGAGGSL
	KRFJ_CHICK	Beta-keratin-related protein OS=Gallus gallus OX=9031 GN=BKJ PE=3 SV=3	1078.46	1077.46	1	1077.53	TASAAVGSSLSAG
	KRFJ_CHICK	Beta-keratin-related protein OS=Gallus gallus OX=9031 GN=BKJ PE=3 SV=3	1078.53	1077.52	1	1077.53	STAVGSTASAAVG
	KRFJ_CHICK	Beta-keratin-related protein OS=Gallus gallus OX=9031 GN=BKJ PE=3 SV=3	1078.53	1077.52	1	1077.53	TAVGSTASAAVGS
	KRFJ_CHICK	Beta-keratin-related protein OS=Gallus gallus OX=9031 GN=BKJ PE=3 SV=3	1084.59	1083.58	1	1083.59	SVPIGAGGSLGLG
	KRFJ_CHICK	Beta-keratin-related protein OS=Gallus gallus OX=9031 GN=BKJ PE=3 SV=3	1102.57	1101.56	1	1101.57	SSLSAGSVPIGAG
	KRFJ_CHICK	Beta-keratin-related protein OS=Gallus gallus OX=9031 GN=BKJ PE=3 SV=3	1108.53	1107.52	1	1107.54	STASAAVGSSLSA
	KRFJ_CHICK	Beta-keratin-related protein OS=Gallus gallus OX=9031 GN=BKJ PE=3 SV=3	1152.51	1151.51	1	1151.55	SFPQSTAVGSTA
	KRFJ_CHICK	Beta-keratin-related protein OS=Gallus gallus OX=9031 GN=BKJ PE=3 SV=3	1159.59	1158.58	1	1158.59	SSLSAGSVPIGAGG
	KRFJ_CHICK	Beta-keratin-related protein OS=Gallus gallus OX=9031 GN=BKJ PE=3 SV=3	583.281	1164.55	2	1164.56	STASAAVGSSLSAG
	KRFJ_CHICK	Beta-keratin-related protein OS=Gallus gallus OX=9031 GN=BKJ PE=3 SV=3	1165.56	1164.55	1	1164.56	STAVGSTASAAVGS
	KRFJ_CHICK	Beta-keratin-related protein OS=Gallus gallus OX=9031 GN=BKJ PE=3 SV=3	610.81	1219.61	2	1219.61	GLGGFGWSGLGRG
	KRFJ_CHICK	Beta-keratin-related protein OS=Gallus gallus OX=9031 GN=BKJ PE=3 SV=3	620.302	1238.59	2	1238.58	SSFPQSTAVGSTA
	KRFJ_CHICK	Beta-keratin-related protein OS=Gallus gallus OX=9031 GN=BKJ PE=3 SV=3	639.831	1277.65	2	1277.65	TAVGSTASAAVGSSL
	KRFJ_CHICK	Beta-keratin-related protein OS=Gallus gallus OX=9031 GN=BKJ PE=3 SV=3	644.846	1287.68	2	1287.68	SVPIGAGGSLGLGGF
	KRFJ_CHICK	Beta-keratin-related protein OS=Gallus gallus OX=9031 GN=BKJ PE=3 SV=3	650.348	1298.68	2	1298.68	SAGSVPIGAGGSLGLG
	KRFJ_CHICK	Beta-keratin-related protein OS=Gallus gallus OX=9031 GN=BKJ PE=3 SV=3	659.289	1316.56	2	1316.55	AACGPAPLANSCNE
	KRFJ_CHICK	Beta-keratin-related protein OS=Gallus gallus OX=9031 GN=BKJ PE=3 SV=3	673.356	1344.7	2	1344.68	PIGAGGSLGLGGFGW
	KRFJ_CHICK	Beta-keratin-related protein OS=Gallus gallus OX=9031 GN=BKJ PE=3 SV=3	673.358	1344.7	2	1344.7	SVPIGAGGSLGLGGFG
	KRFJ_CHICK	Beta-keratin-related protein OS=Gallus gallus OX=9031 GN=BKJ PE=3 SV=3	682.358	1362.7	2	1362.7	SLGLGGFGWSGLGR
	KRFJ_CHICK	Beta-keratin-related protein OS=Gallus gallus OX=9031 GN=BKJ PE=3 SV=3	683.325	1364.64	2	1364.68	STAVGSTASAAVGSSL
	KRFJ_CHICK	Beta-keratin-related protein OS=Gallus gallus OX=9031 GN=BKJ PE=3 SV=3	693.423	1384.83	2	1384.83	PPPVVVTLPGPILS
	KRFJ_CHICK	Beta-keratin-related protein OS=Gallus gallus OX=9031 GN=BKJ PE=3 SV=3	710.869	1419.72	2	1419.73	SLGLGGFGWSGLGRG
	KRFJ_CHICK	Beta-keratin-related protein OS=Gallus gallus OX=9031 GN=BKJ PE=3 SV=3	744.387	1486.76	2	1486.76	SAAVGSSLSAGSVPIGAG
	KRFJ_CHICK	Beta-keratin-related protein OS=Gallus gallus OX=9031 GN=BKJ PE=3 SV=3	747.366	1492.72	2	1492.74	TAVGSTASAAVGSSLSAG
	KRFJ_CHICK	Beta-keratin-related protein OS=Gallus gallus OX=9031 GN=BKJ PE=3 SV=3	750.35	1498.69	2	1498.8	SLSAGSVPIGAGGSLGLG
	KRFJ_CHICK	Beta-keratin-related protein OS=Gallus gallus OX=9031 GN=BKJ PE=3 SV=3	752.39	1502.77	2	1502.77	SAGSVPIGAGGSLGLGGF
	KRFJ_CHICK	Beta-keratin-related protein OS=Gallus gallus OX=9031 GN=BKJ PE=3 SV=3	762.371	1522.73	2	1522.75	STAVGSTASAAVGSSLSA
	KRFJ_CHICK	Beta-keratin-related protein OS=Gallus gallus OX=9031 GN=BKJ PE=3 SV=3	766.394	1530.77	2	1530.78	SVPIGAGGSLGLGGFGW
	KRFJ_CHICK	Beta-keratin-related protein OS=Gallus gallus OX=9031 GN=BKJ PE=3 SV=3	767.411	1532.81	2	1532.81	SLGLGGFGWSGLGRGL
	KRFJ_CHICK	Beta-keratin-related protein OS=Gallus gallus OX=9031 GN=BKJ PE=3 SV=3	769.361	1536.71	2	1536.74	SFPQSTAVGSTASAAVG
	KRFJ_CHICK	Beta-keratin-related protein OS=Gallus gallus OX=9031 GN=BKJ PE=3 SV=3	772.893	1543.77	2	1543.78	SAAVGSSLSAGSVPIGAGG
	KRFJ_CHICK	Beta-keratin-related protein OS=Gallus gallus OX=9031 GN=BKJ PE=3 SV=3	780.897	1559.78	2	1559.79	SAGSVPIGAGGSLGLGGFG
	KRFJ_CHICK	Beta-keratin-related protein OS=Gallus gallus OX=9031 GN=BKJ PE=3 SV=3	781.889	1561.76	2	1561.8	PILSSFPQSTAVGSTA
	KRFJ_CHICK	Beta-keratin-related protein OS=Gallus gallus OX=9031 GN=BKJ PE=3 SV=3	782.364	1562.71	2	1562.69	YSPCQTAACGPAPLAN
	KRFJ_CHICK	Beta-keratin-related protein OS=Gallus gallus OX=9031 GN=BKJ PE=3 SV=3	790.878	1579.74	2	1579.77	TAVGSTASAAVGSSLSAGS
	KRFJ_CHICK	Beta-keratin-related protein OS=Gallus gallus OX=9031 GN=BKJ PE=3 SV=3	790.887	1579.76	2	1579.77	STAVGSTASAAVGSSLSAG
	KRFJ_CHICK	Beta-keratin-related protein OS=Gallus gallus OX=9031 GN=BKJ PE=3 SV=3	793.925	1585.84	2	1585.83	SSLSAGSVPIGAGGSLGLG
	KRFJ_CHICK	Beta-keratin-related protein OS=Gallus gallus OX=9031 GN=BKJ PE=3 SV=3	795.902	1589.79	2	1589.79	PQSTAVGSTASAAVGSSL
	KRFT_COLLI	Feather keratin B-4 OS=Columba livia OX=8932 PE=1 SV=1	729.375	728.368	1	728.37	EQGVPIS
	KRFT_COLLI	Feather keratin B-4 OS=Columba livia OX=8932 PE=1 SV=1	729.377	728.37	1	728.37	SEQGVPI
	KRFT_COLLI	Feather keratin B-4 OS=Columba livia OX=8932 PE=1 SV=1	398.699	795.383	2	795.388	SGLGGRSY
	KRFT_COLLI	Feather keratin B-4 OS=Columba livia OX=8932 PE=1 SV=1	796.454	795.447	1	795.388	GLGGRSYS
	KRFT_COLLI	Feather keratin B-4 OS=Columba livia OX=8932 PE=1 SV=1	816.405	815.397	1	815.403	SEQGVPIS
	KRFT_COLLI	Feather keratin B-4 OS=Columba livia OX=8932 PE=1 SV=1	903.439	902.432	1	902.434	SEQGVPISS
	KRFT_COLLI	Feather keratin B-4 OS=Columba livia OX=8932 PE=1 SV=1	456.254	910.493	2	910.44	SSGGFSLSGL
	KRFT_COLLI	Feather keratin B-4 OS=Columba livia OX=8932 PE=1 SV=1	960.457	959.449	1	959.456	SEQGVPISSG
	KRFT_COLLI	Feather keratin B-4 OS=Columba livia OX=8932 PE=1 SV=1	961.494	960.487	1	960.451	PQNTAVGSTS
	KRFT_COLLI	Feather keratin B-4 OS=Columba livia OX=8932 PE=1 SV=1	962.509	961.502	1	961.508	GSTSAAVGSIL
	KRFT_COLLI	Feather keratin B-4 OS=Columba livia OX=8932 PE=1 SV=1	1007.5	1006.49	1	1006.49	TAVGSTSAAVGS
	KRFT_COLLI	Feather keratin B-4 OS=Columba livia OX=8932 PE=1 SV=1	1017.48	1016.47	1	1016.48	SEQGVPISSGG
	KRFT_COLLI	Feather keratin B-4 OS=Columba livia OX=8932 PE=1 SV=1	1034.51	1033.5	1	1033.5	NTAVGSTSAAVG
	KRFT_COLLI	Feather keratin B-4 OS=Columba livia OX=8932 PE=1 SV=1	1042.57	1041.57	1	1041.57	SILSEQGVPI
	KRFT_COLLI	Feather keratin B-4 OS=Columba livia OX=8932 PE=1 SV=1	1042.58	1041.57	1	1041.57	ILSEQGVPIS
	KRFT_COLLI	Feather keratin B-4 OS=Columba livia OX=8932 PE=1 SV=1	529.726	1057.44	2	1057.53	GGRSYSRYL
	KRFT_COLLI	Feather keratin B-4 OS=Columba livia OX=8932 PE=1 SV=1	1061.54	1060.53	1	1060.54	SAAVGSILSEQ
	KRFT_COLLI	Feather keratin B-4 OS=Columba livia OX=8932 PE=1 SV=1	1118.54	1117.53	1	1117.56	SAAVGSILSEQG
	KRFT_COLLI	Feather keratin B-4 OS=Columba livia OX=8932 PE=1 SV=1	565.301	1128.59	2	1128.6	SILSEQGVPIS
	KRFT_COLLI	Feather keratin B-4 OS=Columba livia OX=8932 PE=1 SV=1	1164.54	1163.54	1	1163.55	SEQGVPISSGGF
	KRFT_COLLI	Feather keratin B-4 OS=Columba livia OX=8932 PE=1 SV=1	598.274	1194.53	2	1194.55	SFPQNTAVGSTS
	KRFT_COLLI	Feather keratin B-4 OS=Columba livia OX=8932 PE=1 SV=1	1216.63	1215.63	1	1215.63	SILSEQGVPISS
	KRFT_COLLI	Feather keratin B-4 OS=Columba livia OX=8932 PE=1 SV=1	614.385	1226.76	2	1226.65	AAVGSILSEQGVP
	KRFT_COLLI	Feather keratin B-4 OS=Columba livia OX=8932 PE=1 SV=1	625.306	1248.6	2	1248.62	STSAAVGSILSEQ
	KRFT_COLLI	Feather keratin B-4 OS=Columba livia OX=8932 PE=1 SV=1	634.791	1267.57	2	1267.62	SSGGFSLSGLGGRS
	KRFT_COLLI	Feather keratin B-4 OS=Columba livia OX=8932 PE=1 SV=1	637.324	1272.63	2	1272.66	SILSEQGVPISSG
	KRFT_COLLI	Feather keratin B-4 OS=Columba livia OX=8932 PE=1 SV=1	641.793	1281.57	2	1281.58	SSFPQNTAVGSTS
	KRFT_COLLI	Feather keratin B-4 OS=Columba livia OX=8932 PE=1 SV=1	1294.67	1293.66	1	1293.67	ISSGGFSLSGLGGR
	KRFT_COLLI	Feather keratin B-4 OS=Columba livia OX=8932 PE=1 SV=1	653.827	1305.64	2	1305.64	STSAAVGSILSEQG
	KRFT_COLLI	Feather keratin B-4 OS=Columba livia OX=8932 PE=1 SV=1	673.83	1345.65	2	1345.65	PQNTAVGSTSAAVGS
	KRFT_COLLI	Feather keratin B-4 OS=Columba livia OX=8932 PE=1 SV=1	674.365	1346.72	2	1346.7	NTAVGSTSAAVGSIL
	KRFT_COLLI	Feather keratin B-4 OS=Columba livia OX=8932 PE=1 SV=1	678.867	1355.72	2	1355.73	AVGSILSEQGVPIS
	KRFT_COLLI	Feather keratin B-4 OS=Columba livia OX=8932 PE=1 SV=1	682.841	1363.67	2	1363.66	EQGVPISSGGFSLS
	KRFT_COLLI	Feather keratin B-4 OS=Columba livia OX=8932 PE=1 SV=1	712.88	1423.75	2	1423.66	SSFPQNTAVGSTSAA
	KRFT_COLLI	Feather keratin B-4 OS=Columba livia OX=8932 PE=1 SV=1	714.383	1426.75	2	1426.77	SAAVGSILSEQGVPI
	KRFT_COLLI	Feather keratin B-4 OS=Columba livia OX=8932 PE=1 SV=1	714.385	1426.76	2	1426.77	AAVGSILSEQGVPIS
	KRFT_COLLI	Feather keratin B-4 OS=Columba livia OX=8932 PE=1 SV=1	714.874	1427.73	2	1427.75	LSGLGGRSYSRYL
	KRFT_COLLI	Feather keratin B-4 OS=Columba livia OX=8932 PE=1 SV=1	739.374	1476.73	2	1476.75	SILSEQGVPISSGGF
	KRFT_COLLI	Feather keratin B-4 OS=Columba livia OX=8932 PE=1 SV=1	747.347	1492.68	2	1492.72	SFPQNTAVGSTSAAVG
	KRFT_COLLI	Feather keratin B-4 OS=Columba livia OX=8932 PE=1 SV=1	757.899	1513.78	2	1513.8	SAAVGSILSEQGVPIS
	KRFT_COLLI	Feather keratin B-4 OS=Columba livia OX=8932 PE=1 SV=1	764.909	1527.8	2	1527.81	TSAAVGSILSEQGVPI
	KRFT_COLLI	Feather keratin B-4 OS=Columba livia OX=8932 PE=1 SV=1	767.39	1532.77	2	1532.77	AVGSTSAAVGSILSEQG
	KRFT_COLLI	Feather keratin B-4 OS=Columba livia OX=8932 PE=1 SV=1	790.876	1579.74	2	1579.75	SFPQNTAVGSTSAAVGS
	KRFT_COLLI	Feather keratin B-4 OS=Columba livia OX=8932 PE=1 SV=1	790.881	1579.75	2	1579.75	SSFPQNTAVGSTSAAVG
	KRFT_COLLI	Feather keratin B-4 OS=Columba livia OX=8932 PE=1 SV=1	797.865	1593.72	2	1593.66	CYDLCQPCGPTPLAN
	KRF1_COLLI	Feather keratin Cos1-1/Cos1-3/Cos2-1 OS=Columba livia OX=8932 PE=3 SV=3	703.35	702.342	1	702.283	VPCQPCG
	KRF1_COLLI	Feather keratin Cos1-1/Cos1-3/Cos2-1 OS=Columba livia OX=8932 PE=3 SV=3	714.376	713.368	1	713.371	PQNTVVG
	KRF1_COLLI	Feather keratin Cos1-1/Cos1-3/Cos2-1 OS=Columba livia OX=8932 PE=3 SV=3	737.379	736.371	1	736.36	TVVGSSTS
	KRF1_COLLI	Feather keratin Cos1-1/Cos1-3/Cos2-1 OS=Columba livia OX=8932 PE=3 SV=3	808.406	807.399	1	807.397	TVVGSSTSA
	KRF1_COLLI	Feather keratin Cos1-1/Cos1-3/Cos2-1 OS=Columba livia OX=8932 PE=3 SV=3	905.349	904.342	1	904.429	VPINSGGFD
	KRF1_COLLI	Feather keratin Cos1-1/Cos1-3/Cos2-1 OS=Columba livia OX=8932 PE=3 SV=3	948.476	947.469	1	947.471	SFPQNTVVG
	KRF1_COLLI	Feather keratin Cos1-1/Cos1-3/Cos2-1 OS=Columba livia OX=8932 PE=3 SV=3	481.748	961.48	2	961.451	GVPINSGGFD
	KRF1_COLLI	Feather keratin Cos1-1/Cos1-3/Cos2-1 OS=Columba livia OX=8932 PE=3 SV=3	518.257	1034.5	2	1034.5	SFPQNTVVGS
	KRF1_COLLI	Feather keratin Cos1-1/Cos1-3/Cos2-1 OS=Columba livia OX=8932 PE=3 SV=3	1035.52	1034.52	1	1034.52	TVVGSSTSAAVG
	KRF1_COLLI	Feather keratin Cos1-1/Cos1-3/Cos2-1 OS=Columba livia OX=8932 PE=3 SV=3	1035.53	1034.52	1	1034.5	SSFPQNTVVG
	KRF1_COLLI	Feather keratin Cos1-1/Cos1-3/Cos2-1 OS=Columba livia OX=8932 PE=3 SV=3	1122.54	1121.53	1	1121.54	SSFPQNTVVGS
	KRF1_COLLI	Feather keratin Cos1-1/Cos1-3/Cos2-1 OS=Columba livia OX=8932 PE=3 SV=3	612.298	1222.58	2	1222.58	SFPQNTVVGSST
	KRF1_COLLI	Feather keratin Cos1-1/Cos1-3/Cos2-1 OS=Columba livia OX=8932 PE=3 SV=3	655.814	1309.61	2	1309.62	SSFPQNTVVGSST
	KRF1_COLLI	Feather keratin Cos1-1/Cos1-3/Cos2-1 OS=Columba livia OX=8932 PE=3 SV=3	674.863	1347.71	2	1347.72	TVVGSSTSAAVGSIL
	KRF1_COLLI	Feather keratin Cos1-1/Cos1-3/Cos2-1 OS=Columba livia OX=8932 PE=3 SV=3	679.869	1357.72	2	1357.72	PILSSFPQNTVVG
	KRF1_COLLI	Feather keratin Cos1-1/Cos1-3/Cos2-1 OS=Columba livia OX=8932 PE=3 SV=3	701.347	1400.68	2	1400.66	QCQNSTVVIEPSP
	KRF1_COLLI	Feather keratin Cos1-1/Cos1-3/Cos2-1 OS=Columba livia OX=8932 PE=3 SV=3	718.367	1434.72	2	1434.74	ILSSFPQNTVVGSS
	KRF1_COLLI	Feather keratin Cos1-1/Cos1-3/Cos2-1 OS=Columba livia OX=8932 PE=3 SV=3	718.382	1434.75	2	1434.76	TVVGSSTSAAVGSILS
	KRF1_COLLI	Feather keratin Cos1-1/Cos1-3/Cos2-1 OS=Columba livia OX=8932 PE=3 SV=3	723.386	1444.76	2	1444.76	PILSSFPQNTVVGS
	KRF1_COLLI	Feather keratin Cos1-1/Cos1-3/Cos2-1 OS=Columba livia OX=8932 PE=3 SV=3	758.848	1515.68	2	1515.76	SAAVGSILSCEGVPIN
	KRF1_COLLI	Feather keratin Cos1-1/Cos1-3/Cos2-1 OS=Columba livia OX=8932 PE=3 SV=3	731.331	2190.97	3	2190.97	SGGFDLSCITSRYCGNRCRP
	KRFB_CHICK	Feather keratin 2 OS=Gallus gallus OX=9031 PE=3 SV=3	1347.67	1346.66	1	1346.64	SILSEEGVPISCGG
	KRFB_CHICK	Feather keratin 2 OS=Gallus gallus OX=9031 PE=3 SV=3	747.885	1493.75	2	1493.71	SILSEEGVPISCGGF
	KRFT_ANAPL	Feather keratin B-4 OS=Anas platyrhynchos OX=8839 PE=1 SV=1	711.327	710.319	1	710.323	SSGGFGLS
	KRFT_ANAPL	Feather keratin B-4 OS=Anas platyrhynchos OX=8839 PE=1 SV=1	741.355	740.348	1	740.349	GFGLSGFG
	KRFT_ANAPL	Feather keratin B-4 OS=Anas platyrhynchos OX=8839 PE=1 SV=1	768.355	767.347	1	767.345	SSGGFGLSG
	KRFT_ANAPL	Feather keratin B-4 OS=Anas platyrhynchos OX=8839 PE=1 SV=1	798.377	797.37	1	797.371	GGFGLSGFG
	KRFT_ANAPL	Feather keratin B-4 OS=Anas platyrhynchos OX=8839 PE=1 SV=1	798.378	797.371	1	797.371	GFGLSGFGG
	KRFT_ANAPL	Feather keratin B-4 OS=Anas platyrhynchos OX=8839 PE=1 SV=1	885.41	884.403	1	884.403	SGGFGLSGFG
	KRFT_ANAPL	Feather keratin B-4 OS=Anas platyrhynchos OX=8839 PE=1 SV=1	921.463	920.456	1	920.46	PISSGGFGLS
	KRFT_ANAPL	Feather keratin B-4 OS=Anas platyrhynchos OX=8839 PE=1 SV=1	990.521	989.514	1	989.518	GVPISSGGFGL
	KRFT_ANAPL	Feather keratin B-4 OS=Anas platyrhynchos OX=8839 PE=1 SV=1	1077.55	1076.54	1	1076.55	GVPISSGGFGLS
	KRFT_ANAPL	Feather keratin B-4 OS=Anas platyrhynchos OX=8839 PE=1 SV=1	549.765	1097.52	2	1097.53	SGGFGLSGFGGR
	KRFT_ANAPL	Feather keratin B-4 OS=Anas platyrhynchos OX=8839 PE=1 SV=1	1335.64	1334.63	1	1334.64	SEEGVPISSGGFGL
	KRFT_ANAPL	Feather keratin B-4 OS=Anas platyrhynchos OX=8839 PE=1 SV=1	1422.66	1421.65	1	1421.67	SEEGVPISSGGFGLS
	KRFT_ANAPL	Feather keratin B-4 OS=Anas platyrhynchos OX=8839 PE=1 SV=1	740.348	1478.68	2	1478.69	SEEGVPISSGGFGLSG
	KRFJ_COTJA	Beta-keratin-related protein OS=Coturnix japonica OX=93934 GN=BKJ PE=3 SV=3	629.798	1257.58	2	1257.66	AAVGSSLSAGSVPVG
	KRFJ_COTJA	Beta-keratin-related protein OS=Coturnix japonica OX=93934 GN=BKJ PE=3 SV=3	630.32	1258.63	2	1258.66	GRGLCGTLGRGNV
	KRFJ_COTJA	Beta-keratin-related protein OS=Coturnix japonica OX=93934 GN=BKJ PE=3 SV=3	708.82	1415.62	2	1415.73	SAAVGSSLSAGSVPVGA
	KRFJ_COTJA	Beta-keratin-related protein OS=Coturnix japonica OX=93934 GN=BKJ PE=3 SV=3	677.976	2030.91	3	2031.05	SLSAGSVPVGARGSLGLGGFGW
	KRFJ_COTJA	Beta-keratin-related protein OS=Coturnix japonica OX=93934 GN=BKJ PE=3 SV=3	725.995	2174.96	3	2175.11	SLSAGSVPVGARGSLGLGGFGWSG
	KRFB_CATAU	Feather beta keratin OS=Cathartes aura OX=43455 PE=3 SV=3	707.369	706.362	1	706.365	FNLSGLG
	KRFB_CATAU	Feather beta keratin OS=Cathartes aura OX=43455 PE=3 SV=3	707.371	706.364	1	706.365	GFNLSGL
	KRFB_CATAU	Feather beta keratin OS=Cathartes aura OX=43455 PE=3 SV=3	764.391	763.384	1	763.386	GFNLSGLG
	KRFB_CATAU	Feather beta keratin OS=Cathartes aura OX=43455 PE=3 SV=3	821.412	820.404	1	820.408	GGFNLSGLG
	KRFB_CATAU	Feather beta keratin OS=Cathartes aura OX=43455 PE=3 SV=3	427.21	852.405	2	852.377	SGLGGHYY
	KRFB_CATAU	Feather beta keratin OS=Cathartes aura OX=43455 PE=3 SV=3	958.423	957.416	1	957.44	EEGVPINSGG
	KRFB_CATAU	Feather beta keratin OS=Cathartes aura OX=43455 PE=3 SV=3	1021.54	1020.53	1	1020.51	TAVGSTTSAAVG
	KRFB_CATAU	Feather beta keratin OS=Cathartes aura OX=43455 PE=3 SV=3	602.278	1202.54	2	1202.59	EGVPINSGGFNL
	KRFB_CATAU	Feather beta keratin OS=Cathartes aura OX=43455 PE=3 SV=3	614.307	1226.6	2	1226.57	FNLSGLGGHYY
	KRFB_CATAU	Feather beta keratin OS=Cathartes aura OX=43455 PE=3 SV=3	666.816	1331.62	2	1331.64	EEGVPINSGGFNL
	KRFB_CATAU	Feather beta keratin OS=Cathartes aura OX=43455 PE=3 SV=3	474.552	1420.63	3	1420.7	LGGHYYSRRCLP
	KRFB_CATAU	Feather beta keratin OS=Cathartes aura OX=43455 PE=3 SV=3	795.374	1588.73	2	1588.77	EEGVPINSGGFNLSGL
	KRFB_MYCAM	Feather beta keratin OS=Mycteria americana OX=33587 PE=3 SV=3	759.386	758.379	1	758.381	SAEGVPIS
	KRFB_MYCAM	Feather beta keratin OS=Mycteria americana OX=33587 PE=3 SV=3	398.699	795.383	2	795.388	SGLGGRYS
	KRFB_MYCAM	Feather beta keratin OS=Mycteria americana OX=33587 PE=3 SV=3	427.209	852.404	2	852.409	SGLGGRYSG
	KRFB_MYCAM	Feather beta keratin OS=Mycteria americana OX=33587 PE=3 SV=3	908.544	907.537	1	907.474	GGRYSGRR
	KRFB_MYCAM	Feather beta keratin OS=Mycteria americana OX=33587 PE=3 SV=3	1042.57	1041.56	1	1041.57	GSILSAEGVPI
	KRFB_MYCAM	Feather beta keratin OS=Mycteria americana OX=33587 PE=3 SV=3	1061.54	1060.54	1	1060.54	SAAVGSILSAEG
	KRFB_MYCAM	Feather beta keratin OS=Mycteria americana OX=33587 PE=3 SV=3	1129.6	1128.59	1	1128.6	GSILSAEGVPIS
	KRFB_MYCAM	Feather beta keratin OS=Mycteria americana OX=33587 PE=3 SV=3	1216.63	1215.63	1	1215.63	GSILSAEGVPISS
	KRFB_MYCAM	Feather beta keratin OS=Mycteria americana OX=33587 PE=3 SV=3	1273.65	1272.65	1	1272.66	GSILSAEGVPISSG
	KRFB_MYCAM	Feather beta keratin OS=Mycteria americana OX=33587 PE=3 SV=3	657.822	1313.63	2	1313.64	GGFSLSGLGGRYSG
	KRFB_MYCAM	Feather beta keratin OS=Mycteria americana OX=33587 PE=3 SV=3	739.374	1476.73	2	1476.75	GSILSAEGVPISSGGF
	KRFT_DRONO	Feather keratin OS=Dromaius novaehollandiae OX=8790 PE=1 SV=1	370.188	738.362	2	738.366	SGLSGRY
	KRFT_DRONO	Feather keratin OS=Dromaius novaehollandiae OX=8790 PE=1 SV=1	794.403	793.396	1	793.397	FNLSGLSG
	KRFT_DRONO	Feather keratin OS=Dromaius novaehollandiae OX=8790 PE=1 SV=1	831.418	830.411	1	830.413	SQGVPISSG
	KRFT_DRONO	Feather keratin OS=Dromaius novaehollandiae OX=8790 PE=1 SV=1	475.755	949.495	2	949.498	FNLSGLSGR
	KRFT_DRONO	Feather keratin OS=Dromaius novaehollandiae OX=8790 PE=1 SV=1	975.472	974.465	1	974.467	SSQGVPISSGG
	KRFT_DRONO	Feather keratin OS=Dromaius novaehollandiae OX=8790 PE=1 SV=1	991.494	990.486	1	990.498	VVGGSSTSAAVG
	KRFT_DRONO	Feather keratin OS=Dromaius novaehollandiae OX=8790 PE=1 SV=1	1019.5	1018.49	1	1018.53	SAAVGSILSSQ
	KRFT_DRONO	Feather keratin OS=Dromaius novaehollandiae OX=8790 PE=1 SV=1	1078.53	1077.52	1	1077.53	VVGGSSTSAAVGS
	KRFT_DRONO	Feather keratin OS=Dromaius novaehollandiae OX=8790 PE=1 SV=1	1088.56	1087.55	1	1087.55	LSSQGVPISSGG
	KRFT_DRONO	Feather keratin OS=Dromaius novaehollandiae OX=8790 PE=1 SV=1	557.288	1112.56	2	1112.56	FNLSGLSGRY
	KRFT_DRONO	Feather keratin OS=Dromaius novaehollandiae OX=8790 PE=1 SV=1	604.306	1206.6	2	1206.61	STSAAVGSILSSQ
	KRFT_DRONO	Feather keratin OS=Dromaius novaehollandiae OX=8790 PE=1 SV=1	1292.73	1291.72	1	1291.66	VGGSSTSAAVGSILS
	KRFT_DRONO	Feather keratin OS=Dromaius novaehollandiae OX=8790 PE=1 SV=1	652.845	1303.68	2	1303.68	GVPISSGGFNLSGL
	KRFT_DRONO	Feather keratin OS=Dromaius novaehollandiae OX=8790 PE=1 SV=1	652.854	1303.69	2	1303.7	VVGGSSTSAAVGSIL
	KRFT_DRONO	Feather keratin OS=Dromaius novaehollandiae OX=8790 PE=1 SV=1	696.374	1390.73	2	1390.73	VVGGSSTSAAVGSILS
	KRFT_DRONO	Feather keratin OS=Dromaius novaehollandiae OX=8790 PE=1 SV=1	722.825	1443.64	2	1443.76	VGSILSSQGVPISSGG
	KRFT_DRONO	Feather keratin OS=Dromaius novaehollandiae OX=8790 PE=1 SV=1	736.895	1471.78	2	1471.79	SAAVGSILSSQGVPIS
	KRFT_DRONO	Feather keratin OS=Dromaius novaehollandiae OX=8790 PE=1 SV=1	787.418	1572.82	2	1572.84	TSAAVGSILSSQGVPIS
	KRFT_DRONO	Feather keratin OS=Dromaius novaehollandiae OX=8790 PE=1 SV=1	787.42	1572.83	2	1572.84	STSAAVGSILSSQGVPI
	KRFT_LARNO	Feather keratin OS=Larus novaehollandiae OX=2547444 PE=1 SV=1	711.344	710.337	1	710.339	FGGGFGLG
	KRFT_LARNO	Feather keratin OS=Larus novaehollandiae OX=2547444 PE=1 SV=1	768.368	767.361	1	767.36	FGGGFGLGG
	KRFT_LARNO	Feather keratin OS=Larus novaehollandiae OX=2547444 PE=1 SV=1	785.473	784.466	1	784.47	TVVVTLPG
	KRFT_LARNO	Feather keratin OS=Larus novaehollandiae OX=2547444 PE=1 SV=1	801.367	800.36	1	800.349	PYFGGGFG
	KRFT_LARNO	Feather keratin OS=Larus novaehollandiae OX=2547444 PE=1 SV=1	478.778	955.542	2	955.545	ASRVVIQPS
	KRFT_LARNO	Feather keratin OS=Larus novaehollandiae OX=2547444 PE=1 SV=1	969.553	968.546	1	968.554	PSTVVVTLPG
	KRFT_LARNO	Feather keratin OS=Larus novaehollandiae OX=2547444 PE=1 SV=1	515.241	1028.47	2	1028.44	CGPCGPTPLAN
	KRFT_LARNO	Feather keratin OS=Larus novaehollandiae OX=2547444 PE=1 SV=1	526.239	1050.46	2	1050.47	CVRQCEASR
	KRFT_LARNO	Feather keratin OS=Larus novaehollandiae OX=2547444 PE=1 SV=1	1108.69	1107.68	1	1107.69	TVVVTLPGPIL
	KRFT_LARNO	Feather keratin OS=Larus novaehollandiae OX=2547444 PE=1 SV=1	1195.72	1194.71	1	1194.72	TVVVTLPGPILS
	KRFT_LARNO	Feather keratin OS=Larus novaehollandiae OX=2547444 PE=1 SV=1	598.365	1194.72	2	1194.72	STVVVTLPGPIL
	KRFT_LARNO	Feather keratin OS=Larus novaehollandiae OX=2547444 PE=1 SV=1	641.879	1281.74	2	1281.75	STVVVTLPGPILS
	KRFT_LARNO	Feather keratin OS=Larus novaehollandiae OX=2547444 PE=1 SV=1	646.891	1291.77	2	1291.78	PSTVVVTLPGPIL
	KRFT_LARNO	Feather keratin OS=Larus novaehollandiae OX=2547444 PE=1 SV=1	690.409	1378.8	2	1378.81	PSTVVVTLPGPILS
	KRFT_LARNO	Feather keratin OS=Larus novaehollandiae OX=2547444 PE=1 SV=1	794.867	1587.72	2	1587.79	EPCVRQCEASRVVI
	S10A8_HUMAN	Protein S100-A8 OS=Homo sapiens OX=9606 GN=S100A8 PE=1 SV=1	887.481	886.474	1	886.512	EKALNSII
	S10A8_HUMAN	Protein S100-A8 OS=Homo sapiens OX=9606 GN=S100A8 PE=1 SV=1	918.414	917.407	1	917.409	DINTDGAVN
	S10A8_HUMAN	Protein S100-A8 OS=Homo sapiens OX=9606 GN=S100A8 PE=1 SV=1	524.292	1046.57	2	1046.57	MLTELEKAL
	S10A8_HUMAN	Protein S100-A8 OS=Homo sapiens OX=9606 GN=S100A8 PE=1 SV=1	1065.48	1064.47	1	1064.48	DINTDGAVNF
	S10A8_HUMAN	Protein S100-A8 OS=Homo sapiens OX=9606 GN=S100A8 PE=1 SV=1	551.311	1100.61	2	1100.61	EKALNSIIDV
	S10A8_HUMAN	Protein S100-A8 OS=Homo sapiens OX=9606 GN=S100A8 PE=1 SV=1	559.258	1116.5	2	1116.6	LTELEKALNS
	S10A8_HUMAN	Protein S100-A8 OS=Homo sapiens OX=9606 GN=S100A8 PE=1 SV=1	568.765	1135.52	2	1135.5	NFHAVYRDD
	S10A8_HUMAN	Protein S100-A8 OS=Homo sapiens OX=9606 GN=S100A8 PE=1 SV=1	661.796	1321.58	2	1321.58	DINTDGAVNFQE
	S10A8_HUMAN	Protein S100-A8 OS=Homo sapiens OX=9606 GN=S100A8 PE=1 SV=1	449.934	1346.78	3	1346.78	IRKKGADVWFK
	S10A8_HUMAN	Protein S100-A8 OS=Homo sapiens OX=9606 GN=S100A8 PE=1 SV=1	681.37	1360.72	2	1360.73	MLTELEKALNSI
	S10A8_HUMAN	Protein S100-A8 OS=Homo sapiens OX=9606 GN=S100A8 PE=1 SV=1	735.328	1468.64	2	1468.65	DINTDGAVNFQEF
	S10A8_HUMAN	Protein S100-A8 OS=Homo sapiens OX=9606 GN=S100A8 PE=1 SV=1	737.913	1473.81	2	1473.81	MLTELEKALNSII
	S10A8_HUMAN	Protein S100-A8 OS=Homo sapiens OX=9606 GN=S100A8 PE=1 SV=1	791.888	1581.76	2	1581.77	FKELDINTDGAVNF
	S10A8_HUMAN	Protein S100-A8 OS=Homo sapiens OX=9606 GN=S100A8 PE=1 SV=1	795.427	1588.84	2	1588.84	MLTELEKALNSIID
	S10A8_HUMAN	Protein S100-A8 OS=Homo sapiens OX=9606 GN=S100A8 PE=1 SV=1	530.641	1588.9	3	1588.91	IRKKGADVWFKEL
	S10A8_HUMAN	Protein S100-A8 OS=Homo sapiens OX=9606 GN=S100A8 PE=1 SV=1	536.662	1606.96	3	1607	LILVIKMGVAAHKKS
	S10A8_HUMAN	Protein S100-A8 OS=Homo sapiens OX=9606 GN=S100A8 PE=1 SV=1	584.299	1749.88	3	1749.92	VIKMGVAAHKKSHEES
	S10A8_HUMAN	Protein S100-A8 OS=Homo sapiens OX=9606 GN=S100A8 PE=1 SV=1	584.996	1751.97	3	1751.97	YIRKKGADVWFKEL
	S10A8_HUMAN	Protein S100-A8 OS=Homo sapiens OX=9606 GN=S100A8 PE=1 SV=1	593.981	1778.92	3	1778.92	EKALNSIIDVYHKYS
	S10A8_HUMAN	Protein S100-A8 OS=Homo sapiens OX=9606 GN=S100A8 PE=1 SV=1	601.997	1802.97	3	1802.98	IKGNFHAVYRDDLKK
	S10A8_HUMAN	Protein S100-A8 OS=Homo sapiens OX=9606 GN=S100A8 PE=1 SV=1	631.675	1892	3	1892	EKALNSIIDVYHKYSL
	S10A8_HUMAN	Protein S100-A8 OS=Homo sapiens OX=9606 GN=S100A8 PE=1 SV=1	639.693	1916.06	3	1916.06	IKGNFHAVYRDDLKKL
	S10A8_HUMAN	Protein S100-A8 OS=Homo sapiens OX=9606 GN=S100A8 PE=1 SV=1	639.696	1916.07	3	1916.01	IKMGVAAHKKSHEESHK
	S10A8_HUMAN	Protein S100-A8 OS=Homo sapiens OX=9606 GN=S100A8 PE=1 SV=1	712.382	2134.12	3	2134.13	ELEKALNSIIDVYHKYSL
	S10A8_HUMAN	Protein S100-A8 OS=Homo sapiens OX=9606 GN=S100A8 PE=1 SV=1	789.748	2366.22	3	2366.22	MLTELEKALNSIIDVYHKYS
	K1C9_HUMAN	Keratin, type I cytoskeletal 9 OS=Homo sapiens OX=9606 GN=KRT9 PE=1 SV=3	739.422	738.415	1	738.366	HNLLEGG
	K1C9_HUMAN	Keratin, type I cytoskeletal 9 OS=Homo sapiens OX=9606 GN=KRT9 PE=1 SV=3	387.17	772.325	2	772.346	GGGSGKSSH
	K1C9_HUMAN	Keratin, type I cytoskeletal 9 OS=Homo sapiens OX=9606 GN=KRT9 PE=1 SV=3	795.409	794.401	1	794.356	SLGGGFGGGS
	K1C9_HUMAN	Keratin, type I cytoskeletal 9 OS=Homo sapiens OX=9606 GN=KRT9 PE=1 SV=3	799.374	798.366	1	798.33	FGGGSGGGFG
	K1C9_HUMAN	Keratin, type I cytoskeletal 9 OS=Homo sapiens OX=9606 GN=KRT9 PE=1 SV=3	807.475	806.468	1	806.429	AAIQKNY
	K1C9_HUMAN	Keratin, type I cytoskeletal 9 OS=Homo sapiens OX=9606 GN=KRT9 PE=1 SV=3	809.366	808.358	1	808.321	GHSGGSGGGH
	K1C9_HUMAN	Keratin, type I cytoskeletal 9 OS=Homo sapiens OX=9606 GN=KRT9 PE=1 SV=3	405.708	809.401	2	809.403	NSRLASY
	K1C9_HUMAN	Keratin, type I cytoskeletal 9 OS=Homo sapiens OX=9606 GN=KRT9 PE=1 SV=3	835.432	834.425	1	834.358	GGGSGSRGGSG
	K1C9_HUMAN	Keratin, type I cytoskeletal 9 OS=Homo sapiens OX=9606 GN=KRT9 PE=1 SV=3	835.433	834.426	1	834.358	GGSGSRGGSGG
	K1C9_HUMAN	Keratin, type I cytoskeletal 9 OS=Homo sapiens OX=9606 GN=KRT9 PE=1 SV=3	838.573	837.566	1	837.518	ALKKNHK
	K1C9_HUMAN	Keratin, type I cytoskeletal 9 OS=Homo sapiens OX=9606 GN=KRT9 PE=1 SV=3	423.736	845.458	2	845.461	TVGNNKTL
	K1C9_HUMAN	Keratin, type I cytoskeletal 9 OS=Homo sapiens OX=9606 GN=KRT9 PE=1 SV=3	853.428	852.421	1	852.409	YLSRSGGGG
	K1C9_HUMAN	Keratin, type I cytoskeletal 9 OS=Homo sapiens OX=9606 GN=KRT9 PE=1 SV=3	435.164	868.313	2	868.331	NYGGGSGSGGG
	K1C9_HUMAN	Keratin, type I cytoskeletal 9 OS=Homo sapiens OX=9606 GN=KRT9 PE=1 SV=3	869.371	868.363	1	868.393	SGGGFSASSL
	K1C9_HUMAN	Keratin, type I cytoskeletal 9 OS=Homo sapiens OX=9606 GN=KRT9 PE=1 SV=3	439.748	877.482	2	877.419	SSRVCGRGG
	K1C9_HUMAN	Keratin, type I cytoskeletal 9 OS=Homo sapiens OX=9606 GN=KRT9 PE=1 SV=3	882.425	881.418	1	881.413	YETQITQ
	K1C9_HUMAN	Keratin, type I cytoskeletal 9 OS=Homo sapiens OX=9606 GN=KRT9 PE=1 SV=3	447.709	893.403	2	893.356	SFGYSYGGG
	K1C9_HUMAN	Keratin, type I cytoskeletal 9 OS=Homo sapiens OX=9606 GN=KRT9 PE=1 SV=3	903.442	902.434	1	902.348	SGGSGGGHSGGS
	K1C9_HUMAN	Keratin, type I cytoskeletal 9 OS=Homo sapiens OX=9606 GN=KRT9 PE=1 SV=3	457.157	912.3	2	912.346	GSYGGGEEAS
	K1C9_HUMAN	Keratin, type I cytoskeletal 9 OS=Homo sapiens OX=9606 GN=KRT9 PE=1 SV=3	913.454	912.447	1	912.43	GGSIRSSYS
	K1C9_HUMAN	Keratin, type I cytoskeletal 9 OS=Homo sapiens OX=9606 GN=KRT9 PE=1 SV=3	480.278	958.542	2	958.545	LTVGNNKTL
	K1C9_HUMAN	Keratin, type I cytoskeletal 9 OS=Homo sapiens OX=9606 GN=KRT9 PE=1 SV=3	965.479	964.471	1	964.428	DNTRMTLD
	K1C9_HUMAN	Keratin, type I cytoskeletal 9 OS=Homo sapiens OX=9606 GN=KRT9 PE=1 SV=3	974.446	973.438	1	973.435	NLLEGGQED
	K1C9_HUMAN	Keratin, type I cytoskeletal 9 OS=Homo sapiens OX=9606 GN=KRT9 PE=1 SV=3	489.256	976.498	2	976.494	GLGSGGSIRSS
	K1C9_HUMAN	Keratin, type I cytoskeletal 9 OS=Homo sapiens OX=9606 GN=KRT9 PE=1 SV=3	505.737	1009.46	2	1009.47	GRGGSGGSYGR
	K1C9_HUMAN	Keratin, type I cytoskeletal 9 OS=Homo sapiens OX=9606 GN=KRT9 PE=1 SV=3	505.752	1009.49	2	1009.4	GGGHSGGSGGGHS
	K1C9_HUMAN	Keratin, type I cytoskeletal 9 OS=Homo sapiens OX=9606 GN=KRT9 PE=1 SV=3	516.265	1030.52	2	1030.52	GGGGGLGSGGSIR
	K1C9_HUMAN	Keratin, type I cytoskeletal 9 OS=Homo sapiens OX=9606 GN=KRT9 PE=1 SV=3	1035.51	1034.5	1	1034.41	SHGGGSGFGGES
	K1C9_HUMAN	Keratin, type I cytoskeletal 9 OS=Homo sapiens OX=9606 GN=KRT9 PE=1 SV=3	525.21	1048.41	2	1048.48	GSSRVCGRGGGG
	K1C9_HUMAN	Keratin, type I cytoskeletal 9 OS=Homo sapiens OX=9606 GN=KRT9 PE=1 SV=3	528.223	1054.43	2	1054.44	GGYGGGSGSRGGS
	K1C9_HUMAN	Keratin, type I cytoskeletal 9 OS=Homo sapiens OX=9606 GN=KRT9 PE=1 SV=3	529.788	1057.56	2	1057.57	DLKDQIVDL
	K1C9_HUMAN	Keratin, type I cytoskeletal 9 OS=Homo sapiens OX=9606 GN=KRT9 PE=1 SV=3	530.807	1059.6	2	1059.56	VDLTVGNNKT
	K1C9_HUMAN	Keratin, type I cytoskeletal 9 OS=Homo sapiens OX=9606 GN=KRT9 PE=1 SV=3	544.774	1087.53	2	1087.54	GGGGGGLGSGGSIR
	K1C9_HUMAN	Keratin, type I cytoskeletal 9 OS=Homo sapiens OX=9606 GN=KRT9 PE=1 SV=3	546.278	1090.54	2	1090.54	GGGLGSGGSIRSS
	K1C9_HUMAN	Keratin, type I cytoskeletal 9 OS=Homo sapiens OX=9606 GN=KRT9 PE=1 SV=3	1095.39	1094.39	1	1094.43	SFGYSYGGGSGG
	K1C9_HUMAN	Keratin, type I cytoskeletal 9 OS=Homo sapiens OX=9606 GN=KRT9 PE=1 SV=3	557.773	1113.53	2	1113.51	SSSYLSRSGGGG
	K1C9_HUMAN	Keratin, type I cytoskeletal 9 OS=Homo sapiens OX=9606 GN=KRT9 PE=1 SV=3	573.282	1144.55	2	1144.56	GGGGGGGLGSGGSIR
	K1C9_HUMAN	Keratin, type I cytoskeletal 9 OS=Homo sapiens OX=9606 GN=KRT9 PE=1 SV=3	574.787	1147.56	2	1147.56	GGGGLGSGGSIRSS
	K1C9_HUMAN	Keratin, type I cytoskeletal 9 OS=Homo sapiens OX=9606 GN=KRT9 PE=1 SV=3	579.299	1156.58	2	1156.58	RQGVDADINGL
	K1C9_HUMAN	Keratin, type I cytoskeletal 9 OS=Homo sapiens OX=9606 GN=KRT9 PE=1 SV=3	594.796	1187.58	2	1187.58	EAQITDVRQE
	K1C9_HUMAN	Keratin, type I cytoskeletal 9 OS=Homo sapiens OX=9606 GN=KRT9 PE=1 SV=3	603.298	1204.58	2	1204.58	GGGGGLGSGGSIRSS
	K1C9_HUMAN	Keratin, type I cytoskeletal 9 OS=Homo sapiens OX=9606 GN=KRT9 PE=1 SV=3	616.801	1231.59	2	1231.59	SGGGGGGGLGSGGSIR
	K1C9_HUMAN	Keratin, type I cytoskeletal 9 OS=Homo sapiens OX=9606 GN=KRT9 PE=1 SV=3	622.782	1243.55	2	1243.47	GSGGSYGGGSGSGGGSG
	K1C9_HUMAN	Keratin, type I cytoskeletal 9 OS=Homo sapiens OX=9606 GN=KRT9 PE=1 SV=3	623.302	1244.59	2	1244.52	SGFGGFGGFGGGAGGG
	K1C9_HUMAN	Keratin, type I cytoskeletal 9 OS=Homo sapiens OX=9606 GN=KRT9 PE=1 SV=3	631.806	1261.6	2	1261.6	GGGGGGLGSGGSIRSS
	K1C9_HUMAN	Keratin, type I cytoskeletal 9 OS=Homo sapiens OX=9606 GN=KRT9 PE=1 SV=3	637.787	1273.56	2	1273.56	YHNLLEGGQED
	K1C9_HUMAN	Keratin, type I cytoskeletal 9 OS=Homo sapiens OX=9606 GN=KRT9 PE=1 SV=3	1276.65	1275.64	1	1275.62	SIRSSYSRFSS
	K1C9_HUMAN	Keratin, type I cytoskeletal 9 OS=Homo sapiens OX=9606 GN=KRT9 PE=1 SV=3	1279.66	1278.65	1	1278.53	YGGGSGSRGGSGGSH
	K1C9_HUMAN	Keratin, type I cytoskeletal 9 OS=Homo sapiens OX=9606 GN=KRT9 PE=1 SV=3	651.312	1300.61	2	1300.57	GGFSASSLGGGFGGGS
	K1C9_HUMAN	Keratin, type I cytoskeletal 9 OS=Homo sapiens OX=9606 GN=KRT9 PE=1 SV=3	660.311	1318.61	2	1318.62	GGGGGGGLGSGGSIRSS
	K1C9_HUMAN	Keratin, type I cytoskeletal 9 OS=Homo sapiens OX=9606 GN=KRT9 PE=1 SV=3	448.517	1342.53	3	1342.55	GGSGSRGGSGGSYGGGS
	K1C9_HUMAN	Keratin, type I cytoskeletal 9 OS=Homo sapiens OX=9606 GN=KRT9 PE=1 SV=3	448.53	1342.57	3	1342.55	GSGSRGGSGGSYGGGSG
	K1C9_HUMAN	Keratin, type I cytoskeletal 9 OS=Homo sapiens OX=9606 GN=KRT9 PE=1 SV=3	703.833	1405.65	2	1405.65	SGGGGGGGLGSGGSIRSS
	K1C9_HUMAN	Keratin, type I cytoskeletal 9 OS=Homo sapiens OX=9606 GN=KRT9 PE=1 SV=3	726.334	1450.65	2	1450.58	YSSSGGFGGGFGGGSGGG
	K1C9_HUMAN	Keratin, type I cytoskeletal 9 OS=Homo sapiens OX=9606 GN=KRT9 PE=1 SV=3	492.581	1474.72	3	1474.72	SRSGGGGGGGLGSGGSIR
	K1C9_HUMAN	Keratin, type I cytoskeletal 9 OS=Homo sapiens OX=9606 GN=KRT9 PE=1 SV=3	741.85	1481.69	2	1481.69	GGGGGGGLGSGGSIRSSY
	K1C9_HUMAN	Keratin, type I cytoskeletal 9 OS=Homo sapiens OX=9606 GN=KRT9 PE=1 SV=3	752.32	1502.63	2	1502.61	RGGSGGSYGGGGSGGGYGG
	K1C9_HUMAN	Keratin, type I cytoskeletal 9 OS=Homo sapiens OX=9606 GN=KRT9 PE=1 SV=3	766.347	1530.68	2	1530.68	EEANNDLENKIQD
	K1C9_HUMAN	Keratin, type I cytoskeletal 9 OS=Homo sapiens OX=9606 GN=KRT9 PE=1 SV=3	769.369	1536.72	2	1536.63	YGGGSGSRGGSGGSHGGGS
	K1C9_HUMAN	Keratin, type I cytoskeletal 9 OS=Homo sapiens OX=9606 GN=KRT9 PE=1 SV=3	781.344	1560.67	2	1560.67	GGGFGGGSRGFGGASGGGY
	K1C9_HUMAN	Keratin, type I cytoskeletal 9 OS=Homo sapiens OX=9606 GN=KRT9 PE=1 SV=3	521.591	1561.75	3	1561.76	RSGGGGGGGLGSGGSIRSS
	K1C9_HUMAN	Keratin, type I cytoskeletal 9 OS=Homo sapiens OX=9606 GN=KRT9 PE=1 SV=3	785.368	1568.72	2	1568.72	SGGGGGGGLGSGGSIRSSY
	K1C9_HUMAN	Keratin, type I cytoskeletal 9 OS=Homo sapiens OX=9606 GN=KRT9 PE=1 SV=3	790.855	1579.7	2	1579.63	YGSGFGGFGGFGGGAGGGD
	K1C9_HUMAN	Keratin, type I cytoskeletal 9 OS=Homo sapiens OX=9606 GN=KRT9 PE=1 SV=3	796.404	1590.79	2	1590.74	GSIRSSYSRFSSSGGG
	K1C9_HUMAN	Keratin, type I cytoskeletal 9 OS=Homo sapiens OX=9606 GN=KRT9 PE=1 SV=3	545.219	1632.63	3	1632.72	RFSSSGGGGGGGRFSSSS
	K1C9_HUMAN	Keratin, type I cytoskeletal 9 OS=Homo sapiens OX=9606 GN=KRT9 PE=1 SV=3	550.603	1648.79	3	1648.79	SRSGGGGGGGLGSGGSIRSS
	K1C9_HUMAN	Keratin, type I cytoskeletal 9 OS=Homo sapiens OX=9606 GN=KRT9 PE=1 SV=3	575.947	1724.82	3	1724.82	RSGGGGGGGLGSGGSIRSSY
	K1C9_HUMAN	Keratin, type I cytoskeletal 9 OS=Homo sapiens OX=9606 GN=KRT9 PE=1 SV=3	604.958	1811.85	3	1811.85	SRSGGGGGGGLGSGGSIRSSY
	K1C10_HUMAN	Keratin, type I cytoskeletal 10 OS=Homo sapiens OX=9606 GN=KRT10 PE=1 SV=6	747.35	746.343	1	746.345	SVEADIN
	K1C10_HUMAN	Keratin, type I cytoskeletal 10 OS=Homo sapiens OX=9606 GN=KRT10 PE=1 SV=6	756.385	755.378	1	755.381	NAAPGVDL
	K1C10_HUMAN	Keratin, type I cytoskeletal 10 OS=Homo sapiens OX=9606 GN=KRT10 PE=1 SV=6	768.382	767.375	1	767.345	GSLGGGFSS
	K1C10_HUMAN	Keratin, type I cytoskeletal 10 OS=Homo sapiens OX=9606 GN=KRT10 PE=1 SV=6	387.182	772.349	2	772.35	GSFRGSY
	K1C10_HUMAN	Keratin, type I cytoskeletal 10 OS=Homo sapiens OX=9606 GN=KRT10 PE=1 SV=6	792.387	791.38	1	791.381	GFGGDGGLL
	K1C10_HUMAN	Keratin, type I cytoskeletal 10 OS=Homo sapiens OX=9606 GN=KRT10 PE=1 SV=6	795.297	794.29	1	794.356	SSSKHYS
	K1C10_HUMAN	Keratin, type I cytoskeletal 10 OS=Homo sapiens OX=9606 GN=KRT10 PE=1 SV=6	795.349	794.342	1	794.356	SSKHYSS
	K1C10_HUMAN	Keratin, type I cytoskeletal 10 OS=Homo sapiens OX=9606 GN=KRT10 PE=1 SV=6	796.36	795.353	1	795.325	SSSSGSVGE
	K1C10_HUMAN	Keratin, type I cytoskeletal 10 OS=Homo sapiens OX=9606 GN=KRT10 PE=1 SV=6	799.378	798.371	1	798.33	FGGGSFGGGG
	K1C10_HUMAN	Keratin, type I cytoskeletal 10 OS=Homo sapiens OX=9606 GN=KRT10 PE=1 SV=6	799.381	798.373	1	798.33	SFGGGGFGGG
	K1C10_HUMAN	Keratin, type I cytoskeletal 10 OS=Homo sapiens OX=9606 GN=KRT10 PE=1 SV=6	816.386	815.379	1	815.316	SGGGSSGGGHG
	K1C10_HUMAN	Keratin, type I cytoskeletal 10 OS=Homo sapiens OX=9606 GN=KRT10 PE=1 SV=6	816.386	815.379	1	815.316	GGGSSSGGHGG
	K1C10_HUMAN	Keratin, type I cytoskeletal 10 OS=Homo sapiens OX=9606 GN=KRT10 PE=1 SV=6	820.392	819.384	1	819.386	IESLTEE
	K1C10_HUMAN	Keratin, type I cytoskeletal 10 OS=Homo sapiens OX=9606 GN=KRT10 PE=1 SV=6	417.232	832.448	2	832.448	KVTMQNL
	K1C10_HUMAN	Keratin, type I cytoskeletal 10 OS=Homo sapiens OX=9606 GN=KRT10 PE=1 SV=6	419.706	837.397	2	837.398	NDRLASY
	K1C10_HUMAN	Keratin, type I cytoskeletal 10 OS=Homo sapiens OX=9606 GN=KRT10 PE=1 SV=6	841.406	840.399	1	840.373	SGGSFSRGS
	K1C10_HUMAN	Keratin, type I cytoskeletal 10 OS=Homo sapiens OX=9606 GN=KRT10 PE=1 SV=6	846.307	845.3	1	845.326	SSGGGSSGGGH
	K1C10_HUMAN	Keratin, type I cytoskeletal 10 OS=Homo sapiens OX=9606 GN=KRT10 PE=1 SV=6	424.264	846.513	2	846.438	LLNNMRS
	K1C10_HUMAN	Keratin, type I cytoskeletal 10 OS=Homo sapiens OX=9606 GN=KRT10 PE=1 SV=6	861.434	860.426	1	860.424	TTDNANIL
	K1C10_HUMAN	Keratin, type I cytoskeletal 10 OS=Homo sapiens OX=9606 GN=KRT10 PE=1 SV=6	872.356	871.349	1	871.346	GGSFGGGYGGG
	K1C10_HUMAN	Keratin, type I cytoskeletal 10 OS=Homo sapiens OX=9606 GN=KRT10 PE=1 SV=6	872.357	871.35	1	871.331	SSSGGGYGGGS
	K1C10_HUMAN	Keratin, type I cytoskeletal 10 OS=Homo sapiens OX=9606 GN=KRT10 PE=1 SV=6	878.436	877.428	1	877.346	RSGGGGGGGGCG
	K1C10_HUMAN	Keratin, type I cytoskeletal 10 OS=Homo sapiens OX=9606 GN=KRT10 PE=1 SV=6	887.404	886.397	1	886.393	GGGSFRGSY
	K1C10_HUMAN	Keratin, type I cytoskeletal 10 OS=Homo sapiens OX=9606 GN=KRT10 PE=1 SV=6	889.367	888.36	1	888.361	SSGGFSGGSF
	K1C10_HUMAN	Keratin, type I cytoskeletal 10 OS=Homo sapiens OX=9606 GN=KRT10 PE=1 SV=6	457.266	912.518	2	912.466	SVRYSSSK
	K1C10_HUMAN	Keratin, type I cytoskeletal 10 OS=Homo sapiens OX=9606 GN=KRT10 PE=1 SV=6	914.351	913.343	1	913.371	SRGSSGGGCF
	K1C10_HUMAN	Keratin, type I cytoskeletal 10 OS=Homo sapiens OX=9606 GN=KRT10 PE=1 SV=6	918.39	917.383	1	917.464	CVQLSQIQ
	K1C10_HUMAN	Keratin, type I cytoskeletal 10 OS=Homo sapiens OX=9606 GN=KRT10 PE=1 SV=6	929.442	928.434	1	928.368	GGGSFGGGYGGG
	K1C10_HUMAN	Keratin, type I cytoskeletal 10 OS=Homo sapiens OX=9606 GN=KRT10 PE=1 SV=6	467.729	933.444	2	933.44	SVGESSSKGP
	K1C10_HUMAN	Keratin, type I cytoskeletal 10 OS=Homo sapiens OX=9606 GN=KRT10 PE=1 SV=6	935.443	934.436	1	934.356	GGGGGGCGGGGGVS
	K1C10_HUMAN	Keratin, type I cytoskeletal 10 OS=Homo sapiens OX=9606 GN=KRT10 PE=1 SV=6	943.433	942.425	1	942.383	GSFGGGSFGGGG
	K1C10_HUMAN	Keratin, type I cytoskeletal 10 OS=Homo sapiens OX=9606 GN=KRT10 PE=1 SV=6	474.215	946.415	2	946.414	RGSYGSSSF
	K1C10_HUMAN	Keratin, type I cytoskeletal 10 OS=Homo sapiens OX=9606 GN=KRT10 PE=1 SV=6	481.238	960.462	2	960.462	RNVSTGDVN
	K1C10_HUMAN	Keratin, type I cytoskeletal 10 OS=Homo sapiens OX=9606 GN=KRT10 PE=1 SV=6	496.744	991.474	2	991.472	NARLAADDF
	K1C10_HUMAN	Keratin, type I cytoskeletal 10 OS=Homo sapiens OX=9606 GN=KRT10 PE=1 SV=6	497.762	993.509	2	993.513	FNEKSKEL
	K1C10_HUMAN	Keratin, type I cytoskeletal 10 OS=Homo sapiens OX=9606 GN=KRT10 PE=1 SV=6	501.832	1001.65	2	1001.55	QSQLALKQS
	K1C10_HUMAN	Keratin, type I cytoskeletal 10 OS=Homo sapiens OX=9606 GN=KRT10 PE=1 SV=6	504.237	1006.46	2	1006.43	SSSGGHKSSSS
	K1C10_HUMAN	Keratin, type I cytoskeletal 10 OS=Homo sapiens OX=9606 GN=KRT10 PE=1 SV=6	508.697	1015.38	2	1015.38	SSGGGYGGGSSSG
	K1C10_HUMAN	Keratin, type I cytoskeletal 10 OS=Homo sapiens OX=9606 GN=KRT10 PE=1 SV=6	1017.44	1016.44	1	1016.39	GGGSSGGGSSGGGH
	K1C10_HUMAN	Keratin, type I cytoskeletal 10 OS=Homo sapiens OX=9606 GN=KRT10 PE=1 SV=6	510.199	1018.38	2	1018.46	DNNIEQISS
	K1C10_HUMAN	Keratin, type I cytoskeletal 10 OS=Homo sapiens OX=9606 GN=KRT10 PE=1 SV=6	513.244	1024.47	2	1024.48	LNNMRSQY
	K1C10_HUMAN	Keratin, type I cytoskeletal 10 OS=Homo sapiens OX=9606 GN=KRT10 PE=1 SV=6	515.737	1029.46	2	1029.53	ISALEEQLQ
	K1C10_HUMAN	Keratin, type I cytoskeletal 10 OS=Homo sapiens OX=9606 GN=KRT10 PE=1 SV=6	1038.6	1037.59	1	1037.49	SKHYSSSRS
	K1C10_HUMAN	Keratin, type I cytoskeletal 10 OS=Homo sapiens OX=9606 GN=KRT10 PE=1 SV=6	523.222	1044.43	2	1044.51	SALEEQLQQ
	K1C10_HUMAN	Keratin, type I cytoskeletal 10 OS=Homo sapiens OX=9606 GN=KRT10 PE=1 SV=6	1075.56	1074.55	1	1074.53	DLRNVSTGDV
	K1C10_HUMAN	Keratin, type I cytoskeletal 10 OS=Homo sapiens OX=9606 GN=KRT10 PE=1 SV=6	539.774	1077.53	2	1077.57	LKYENEVAL
	K1C10_HUMAN	Keratin, type I cytoskeletal 10 OS=Homo sapiens OX=9606 GN=KRT10 PE=1 SV=6	547.76	1093.5	2	1093.48	FRGSYGSSSF
	K1C10_HUMAN	Keratin, type I cytoskeletal 10 OS=Homo sapiens OX=9606 GN=KRT10 PE=1 SV=6	1098.58	1097.57	1	1097.57	NAAPGVDLTQL
	K1C10_HUMAN	Keratin, type I cytoskeletal 10 OS=Homo sapiens OX=9606 GN=KRT10 PE=1 SV=6	565.314	1128.61	2	1128.61	DIKIRLENE
	K1C10_HUMAN	Keratin, type I cytoskeletal 10 OS=Homo sapiens OX=9606 GN=KRT10 PE=1 SV=6	565.695	1129.38	2	1129.43	GYGGGSSGGGSSSGG
	K1C10_HUMAN	Keratin, type I cytoskeletal 10 OS=Homo sapiens OX=9606 GN=KRT10 PE=1 SV=6	566.306	1130.6	2	1130.6	ELEGKIKEW
	K1C10_HUMAN	Keratin, type I cytoskeletal 10 OS=Homo sapiens OX=9606 GN=KRT10 PE=1 SV=6	1146.51	1145.51	1	1145.51	IFGGGSFGGGSFG
	K1C10_HUMAN	Keratin, type I cytoskeletal 10 OS=Homo sapiens OX=9606 GN=KRT10 PE=1 SV=6	583.27	1164.53	2	1164.53	SSGSVGESSSKGP
	K1C10_HUMAN	Keratin, type I cytoskeletal 10 OS=Homo sapiens OX=9606 GN=KRT10 PE=1 SV=6	595.292	1188.57	2	1188.57	RNVSTGDVNVE
	K1C10_HUMAN	Keratin, type I cytoskeletal 10 OS=Homo sapiens OX=9606 GN=KRT10 PE=1 SV=6	610.751	1219.49	2	1219.59	LSGNEKVTMQN
	K1C10_HUMAN	Keratin, type I cytoskeletal 10 OS=Homo sapiens OX=9606 GN=KRT10 PE=1 SV=6	617.731	1233.45	2	1233.55	GGGGGCGGGGGVSSLR
	K1C10_HUMAN	Keratin, type I cytoskeletal 10 OS=Homo sapiens OX=9606 GN=KRT10 PE=1 SV=6	621.857	1241.7	2	1241.7	LDIKIRLENE
	K1C10_HUMAN	Keratin, type I cytoskeletal 10 OS=Homo sapiens OX=9606 GN=KRT10 PE=1 SV=6	622.782	1243.55	2	1243.47	GGSSGGGYGGGSSGGGS
	K1C10_HUMAN	Keratin, type I cytoskeletal 10 OS=Homo sapiens OX=9606 GN=KRT10 PE=1 SV=6	626.785	1251.56	2	1251.56	SSSGSVGESSSKGP
	K1C10_HUMAN	Keratin, type I cytoskeletal 10 OS=Homo sapiens OX=9606 GN=KRT10 PE=1 SV=6	656.284	1310.55	2	1310.55	RGSYGSSSFGGSY
	K1C10_HUMAN	Keratin, type I cytoskeletal 10 OS=Homo sapiens OX=9606 GN=KRT10 PE=1 SV=6	1321.71	1320.7	1	1320.61	EMQIESLTEEL
	K1C10_HUMAN	Keratin, type I cytoskeletal 10 OS=Homo sapiens OX=9606 GN=KRT10 PE=1 SV=6	670.301	1338.59	2	1338.59	SSSSGSVGESSSKGP
	K1C10_HUMAN	Keratin, type I cytoskeletal 10 OS=Homo sapiens OX=9606 GN=KRT10 PE=1 SV=6	674.768	1347.52	2	1347.56	FGGGGFGGGGFGGGFGG
	K1C10_HUMAN	Keratin, type I cytoskeletal 10 OS=Homo sapiens OX=9606 GN=KRT10 PE=1 SV=6	674.818	1347.62	2	1347.55	GGGSFGGGSFGGGSFGG
	K1C10_HUMAN	Keratin, type I cytoskeletal 10 OS=Homo sapiens OX=9606 GN=KRT10 PE=1 SV=6	677.775	1353.54	2	1353.55	EGEGSSGGGGRGGGSF
	K1C10_HUMAN	Keratin, type I cytoskeletal 10 OS=Homo sapiens OX=9606 GN=KRT10 PE=1 SV=6	679.825	1357.64	2	1357.65	EMNAAPGVDLTQL
	K1C10_HUMAN	Keratin, type I cytoskeletal 10 OS=Homo sapiens OX=9606 GN=KRT10 PE=1 SV=6	706.322	1410.63	2	1410.54	GSSSGGHGGSSSGGYGGG
	K1C10_HUMAN	Keratin, type I cytoskeletal 10 OS=Homo sapiens OX=9606 GN=KRT10 PE=1 SV=6	714.871	1427.73	2	1427.8	LQSQLALKQSLEA
	K1C10_HUMAN	Keratin, type I cytoskeletal 10 OS=Homo sapiens OX=9606 GN=KRT10 PE=1 SV=6	731.368	1460.72	2	1460.73	LQIDNARLAADDF
	K1C10_HUMAN	Keratin, type I cytoskeletal 10 OS=Homo sapiens OX=9606 GN=KRT10 PE=1 SV=6	736.41	1470.81	2	1470.8	DIKIRLENEIQT
	K1C10_HUMAN	Keratin, type I cytoskeletal 10 OS=Homo sapiens OX=9606 GN=KRT10 PE=1 SV=6	742.906	1483.8	2	1483.8	VALRQSVEADINGL
	K1C10_HUMAN	Keratin, type I cytoskeletal 10 OS=Homo sapiens OX=9606 GN=KRT10 PE=1 SV=6	758.385	1514.76	2	1514.68	FGGGFGGGFGGDGGLLSG
	K1C10_HUMAN	Keratin, type I cytoskeletal 10 OS=Homo sapiens OX=9606 GN=KRT10 PE=1 SV=6	773.368	1544.72	2	1544.78	KDLRNVSTGDVNVE
	K1C10_HUMAN	Keratin, type I cytoskeletal 10 OS=Homo sapiens OX=9606 GN=KRT10 PE=1 SV=6	790.387	1578.76	2	1578.68	SRSGGGGGGGGCGGGGGVSSL
	K1C10_HUMAN	Keratin, type I cytoskeletal 10 OS=Homo sapiens OX=9606 GN=KRT10 PE=1 SV=6	796.943	1591.87	2	1591.73	KGSLGGGFSSGGFSGGSF
	K1C10_HUMAN	Keratin, type I cytoskeletal 10 OS=Homo sapiens OX=9606 GN=KRT10 PE=1 SV=6	798.863	1595.71	2	1595.83	LRISSSKGSLGGGFSSG
	K1C10_HUMAN	Keratin, type I cytoskeletal 10 OS=Homo sapiens OX=9606 GN=KRT10 PE=1 SV=6	537.288	1608.84	3	1608.89	NANILLQIDNARLAA
	K1C10_HUMAN	Keratin, type I cytoskeletal 10 OS=Homo sapiens OX=9606 GN=KRT10 PE=1 SV=6	574.975	1721.9	3	1721.74	GGIFGGGSFGGGSFGGGSFGG
	K1C10_HUMAN	Keratin, type I cytoskeletal 10 OS=Homo sapiens OX=9606 GN=KRT10 PE=1 SV=6	574.976	1721.91	3	1721.74	GIFGGGSFGGGSFGGGSFGGG
	K1C10_HUMAN	Keratin, type I cytoskeletal 10 OS=Homo sapiens OX=9606 GN=KRT10 PE=1 SV=6	677.976	2030.91	3	2030.84	YGGGSSSGGHKSSSSGSVGESSS
	K1C10_HUMAN	Keratin, type I cytoskeletal 10 OS=Homo sapiens OX=9606 GN=KRT10 PE=1 SV=6	685.014	2052.02	3	2051.89	SLGGGFSSGGFSGGSFSRGSSGGG
	K1C10_HUMAN	Keratin, type I cytoskeletal 10 OS=Homo sapiens OX=9606 GN=KRT10 PE=1 SV=6	725.996	2174.97	3	2174.87	GFSGGSFSRGSSGGGCFGGSSGGYG
	K1C10_HUMAN	Keratin, type I cytoskeletal 10 OS=Homo sapiens OX=9606 GN=KRT10 PE=1 SV=6	749.383	2245.13	3	2244.93	GGSFGGGSFGGGSFGGGGFGGGGFGGGF
	K1C10_CANLF	Keratin, type I cytoskeletal 10 OS=Canis lupus familiaris OX=9615 GN=KRT10 PE=2 SV=1	761.362	760.355	1	760.303	GYGSSSFG
	K1C10_CANLF	Keratin, type I cytoskeletal 10 OS=Canis lupus familiaris OX=9615 GN=KRT10 PE=2 SV=1	768.382	767.375	1	767.345	GSIGGGFSS
	K1C10_CANLF	Keratin, type I cytoskeletal 10 OS=Canis lupus familiaris OX=9615 GN=KRT10 PE=2 SV=1	386.69	771.366	2	771.319	SFGGGGFSG
	K1C10_CANLF	Keratin, type I cytoskeletal 10 OS=Canis lupus familiaris OX=9615 GN=KRT10 PE=2 SV=1	390.668	779.322	2	779.393	GGGSSFRI
	K1C10_CANLF	Keratin, type I cytoskeletal 10 OS=Canis lupus familiaris OX=9615 GN=KRT10 PE=2 SV=1	808.407	807.399	1	807.362	IGGHSGGHS
	K1C10_CANLF	Keratin, type I cytoskeletal 10 OS=Canis lupus familiaris OX=9615 GN=KRT10 PE=2 SV=1	814.37	813.363	1	813.366	VSFGGGSFG
	K1C10_CANLF	Keratin, type I cytoskeletal 10 OS=Canis lupus familiaris OX=9615 GN=KRT10 PE=2 SV=1	835.424	834.417	1	834.373	GGHIGGHSGG
	K1C10_CANLF	Keratin, type I cytoskeletal 10 OS=Canis lupus familiaris OX=9615 GN=KRT10 PE=2 SV=1	835.432	834.425	1	834.373	GGGHIGGHSG
	K1C10_CANLF	Keratin, type I cytoskeletal 10 OS=Canis lupus familiaris OX=9615 GN=KRT10 PE=2 SV=1	872.356	871.349	1	871.429	AAPGVDLTE
	K1C10_CANLF	Keratin, type I cytoskeletal 10 OS=Canis lupus familiaris OX=9615 GN=KRT10 PE=2 SV=1	884.426	883.418	1	883.331	EGSSGGGGYGG
	K1C10_CANLF	Keratin, type I cytoskeletal 10 OS=Canis lupus familiaris OX=9615 GN=KRT10 PE=2 SV=1	452.146	902.278	2	902.348	SGGGGSHGGSSG
	K1C10_CANLF	Keratin, type I cytoskeletal 10 OS=Canis lupus familiaris OX=9615 GN=KRT10 PE=2 SV=1	929.428	928.421	1	928.352	GGSSGGGYGGSS
	K1C10_CANLF	Keratin, type I cytoskeletal 10 OS=Canis lupus familiaris OX=9615 GN=KRT10 PE=2 SV=1	470.662	939.31	2	939.368	SGGGGGGGGGSSF
	K1C10_CANLF	Keratin, type I cytoskeletal 10 OS=Canis lupus familiaris OX=9615 GN=KRT10 PE=2 SV=1	943.414	942.406	1	942.383	GGGGFSGGSFGG
	K1C10_CANLF	Keratin, type I cytoskeletal 10 OS=Canis lupus familiaris OX=9615 GN=KRT10 PE=2 SV=1	474.291	946.567	2	946.497	KELTTEIN
	K1C10_CANLF	Keratin, type I cytoskeletal 10 OS=Canis lupus familiaris OX=9615 GN=KRT10 PE=2 SV=1	1020.41	1019.4	1	1019.48	TTEINSNIE
	K1C10_CANLF	Keratin, type I cytoskeletal 10 OS=Canis lupus familiaris OX=9615 GN=KRT10 PE=2 SV=1	1036.4	1035.4	1	1035.4	YGGGSSGGGGSHG
	K1C10_CANLF	Keratin, type I cytoskeletal 10 OS=Canis lupus familiaris OX=9615 GN=KRT10 PE=2 SV=1	543.784	1085.55	2	1085.57	EDLKNQILN
	K1C10_CANLF	Keratin, type I cytoskeletal 10 OS=Canis lupus familiaris OX=9615 GN=KRT10 PE=2 SV=1	1094.51	1093.5	1	1093.46	SSSSGGHKSSSS
	K1C10_CANLF	Keratin, type I cytoskeletal 10 OS=Canis lupus familiaris OX=9615 GN=KRT10 PE=2 SV=1	564.232	1126.45	2	1126.42	EGEGSSGGGGYGGG
	K1C10_CANLF	Keratin, type I cytoskeletal 10 OS=Canis lupus familiaris OX=9615 GN=KRT10 PE=2 SV=1	1147.51	1146.51	1	1146.47	FGGGSFGGGGFSGG
	K1C10_CANLF	Keratin, type I cytoskeletal 10 OS=Canis lupus familiaris OX=9615 GN=KRT10 PE=2 SV=1	674.818	1347.62	2	1347.55	GGGSFGGGSFGGGGFSG
	K1C10_CANLF	Keratin, type I cytoskeletal 10 OS=Canis lupus familiaris OX=9615 GN=KRT10 PE=2 SV=1	703.852	1405.69	2	1405.59	GGYGGVSFGGGSFGGGS
	K1C10_CANLF	Keratin, type I cytoskeletal 10 OS=Canis lupus familiaris OX=9615 GN=KRT10 PE=2 SV=1	714.251	1426.49	2	1426.58	SSGGGGYGGGRGGGSSGGG
	K1C10_CANLF	Keratin, type I cytoskeletal 10 OS=Canis lupus familiaris OX=9615 GN=KRT10 PE=2 SV=1	796.943	1591.87	2	1591.73	KGSIGGGFSSGGFSGGSF
	K1C10_CANLF	Keratin, type I cytoskeletal 10 OS=Canis lupus familiaris OX=9615 GN=KRT10 PE=2 SV=1	685.014	2052.02	3	2051.89	SIGGGFSSGGFSGGSFSRGSSGGG
	K1C10_CANLF	Keratin, type I cytoskeletal 10 OS=Canis lupus familiaris OX=9615 GN=KRT10 PE=2 SV=1	736.661	2206.96	3	2206.9	SFGGGSFGGGSFGGGGFSGGSFGGYG
	K118A_XENLA	Keratin, type I cytoskeletal 18-A OS=Xenopus laevis OX=8355 GN=krt18-a PE=2 SV=2	743.445	742.437	1	742.434	KKGPAKD
	K118A_XENLA	Keratin, type I cytoskeletal 18-A OS=Xenopus laevis OX=8355 GN=krt18-a PE=2 SV=2	745.443	744.435	1	744.388	GAGGSGARI
	K118A_XENLA	Keratin, type I cytoskeletal 18-A OS=Xenopus laevis OX=8355 GN=krt18-a PE=2 SV=2	386.688	771.362	2	771.319	SGFGGGFSG
	K118A_XENLA	Keratin, type I cytoskeletal 18-A OS=Xenopus laevis OX=8355 GN=krt18-a PE=2 SV=2	828.519	827.511	1	827.439	QDAVPVVT
	K118A_XENLA	Keratin, type I cytoskeletal 18-A OS=Xenopus laevis OX=8355 GN=krt18-a PE=2 SV=2	851.424	850.417	1	850.455	RLASYLE
	K118A_XENLA	Keratin, type I cytoskeletal 18-A OS=Xenopus laevis OX=8355 GN=krt18-a PE=2 SV=2	853.374	852.367	1	852.416	ARYAMEL
	K118A_XENLA	Keratin, type I cytoskeletal 18-A OS=Xenopus laevis OX=8355 GN=krt18-a PE=2 SV=2	908.441	907.434	1	907.396	MSVETDIGG
	K118A_XENLA	Keratin, type I cytoskeletal 18-A OS=Xenopus laevis OX=8355 GN=krt18-a PE=2 SV=2	933.436	932.428	1	932.456	IDDTNISR
	K118A_XENLA	Keratin, type I cytoskeletal 18-A OS=Xenopus laevis OX=8355 GN=krt18-a PE=2 SV=2	973.58	972.572	1	972.524	TEKKGPAKD
	K118A_XENLA	Keratin, type I cytoskeletal 18-A OS=Xenopus laevis OX=8355 GN=krt18-a PE=2 SV=2	1072.56	1071.55	1	1071.57	NISRLNLEN
	K118A_XENLA	Keratin, type I cytoskeletal 18-A OS=Xenopus laevis OX=8355 GN=krt18-a PE=2 SV=2	538.258	1074.5	2	1074.56	AQIASSAVTVE
	K118A_XENLA	Keratin, type I cytoskeletal 18-A OS=Xenopus laevis OX=8355 GN=krt18-a PE=2 SV=2	1113.56	1112.56	1	1112.49	YAMELEMLGG
	K118A_XENLA	Keratin, type I cytoskeletal 18-A OS=Xenopus laevis OX=8355 GN=krt18-a PE=2 SV=2	582.772	1163.53	2	1163.56	SSAPRFTPGSSA
	K118A_XENLA	Keratin, type I cytoskeletal 18-A OS=Xenopus laevis OX=8355 GN=krt18-a PE=2 SV=2	605.778	1209.54	2	1209.52	CQRQQQEYQ
	K118A_XENLA	Keratin, type I cytoskeletal 18-A OS=Xenopus laevis OX=8355 GN=krt18-a PE=2 SV=2	633.827	1265.64	2	1265.64	VSRVSTVGSGFGGG
	K118A_XENLA	Keratin, type I cytoskeletal 18-A OS=Xenopus laevis OX=8355 GN=krt18-a PE=2 SV=2	636.836	1271.66	2	1271.64	ENSQLVLQIDN
	K118A_XENLA	Keratin, type I cytoskeletal 18-A OS=Xenopus laevis OX=8355 GN=krt18-a PE=2 SV=2	671.853	1341.69	2	1341.75	SIVENSQLVLQI
	K118A_XENLA	Keratin, type I cytoskeletal 18-A OS=Xenopus laevis OX=8355 GN=krt18-a PE=2 SV=2	687.309	1372.6	2	1372.64	FTPGSSAASVHAGAGG
	K118A_XENLA	Keratin, type I cytoskeletal 18-A OS=Xenopus laevis OX=8355 GN=krt18-a PE=2 SV=2	771.848	1541.68	2	1541.75	SSAASVHAGAGGSGARIS
	K118A_XENLA	Keratin, type I cytoskeletal 18-A OS=Xenopus laevis OX=8355 GN=krt18-a PE=2 SV=2	523.246	1566.72	3	1566.74	GGGFSGASNVNLFGGVQ
	CO1A1_ACRSX	Collagen alpha-1(I) chain (Fragments) OS=Acratocnus sp. (strain SLP-2019) OX=2546662 PE=1 SV=1	710.419	709.412	1	709.376	GKTGPPGP
	CO1A1_ACRSX	Collagen alpha-1(I) chain (Fragments) OS=Acratocnus sp. (strain SLP-2019) OX=2546662 PE=1 SV=1	712.362	711.355	1	711.391	PVGPAGKS
	CO1A1_ACRSX	Collagen alpha-1(I) chain (Fragments) OS=Acratocnus sp. (strain SLP-2019) OX=2546662 PE=1 SV=1	716.432	715.424	1	715.386	KDGLNGL
	CO1A1_ACRSX	Collagen alpha-1(I) chain (Fragments) OS=Acratocnus sp. (strain SLP-2019) OX=2546662 PE=1 SV=1	722.382	721.375	1	721.376	GAPGPVGPA
	CO1A1_ACRSX	Collagen alpha-1(I) chain (Fragments) OS=Acratocnus sp. (strain SLP-2019) OX=2546662 PE=1 SV=1	724.395	723.388	1	723.391	KTGPPGPA
	CO1A1_ACRSX	Collagen alpha-1(I) chain (Fragments) OS=Acratocnus sp. (strain SLP-2019) OX=2546662 PE=1 SV=1	726.412	725.405	1	725.334	PPGSAGSPG
	CO1A1_ACRSX	Collagen alpha-1(I) chain (Fragments) OS=Acratocnus sp. (strain SLP-2019) OX=2546662 PE=1 SV=1	733.392	732.385	1	732.344	FPGADGVA
	CO1A1_ACRSX	Collagen alpha-1(I) chain (Fragments) OS=Acratocnus sp. (strain SLP-2019) OX=2546662 PE=1 SV=1	370.217	738.42	2	738.414	PGPKGARG
	CO1A1_ACRSX	Collagen alpha-1(I) chain (Fragments) OS=Acratocnus sp. (strain SLP-2019) OX=2546662 PE=1 SV=1	739.449	738.442	1	738.377	RGPAGPQG
	CO1A1_ACRSX	Collagen alpha-1(I) chain (Fragments) OS=Acratocnus sp. (strain SLP-2019) OX=2546662 PE=1 SV=1	371.148	740.282	2	740.345	GPPGKNGD
	CO1A1_ACRSX	Collagen alpha-1(I) chain (Fragments) OS=Acratocnus sp. (strain SLP-2019) OX=2546662 PE=1 SV=1	751.34	750.333	1	750.366	RGFSGLD
	CO1A1_ACRSX	Collagen alpha-1(I) chain (Fragments) OS=Acratocnus sp. (strain SLP-2019) OX=2546662 PE=1 SV=1	376.218	750.422	2	750.366	AQGPPGPAG
	CO1A1_ACRSX	Collagen alpha-1(I) chain (Fragments) OS=Acratocnus sp. (strain SLP-2019) OX=2546662 PE=1 SV=1	752.427	751.42	1	751.35	PAGPPGEAG
	CO1A1_ACRSX	Collagen alpha-1(I) chain (Fragments) OS=Acratocnus sp. (strain SLP-2019) OX=2546662 PE=1 SV=1	757.418	756.41	1	756.377	PGSAGSPGK
	CO1A1_ACRSX	Collagen alpha-1(I) chain (Fragments) OS=Acratocnus sp. (strain SLP-2019) OX=2546662 PE=1 SV=1	766.482	765.475	1	765.402	PTGAPGPIG
	CO1A1_ACRSX	Collagen alpha-1(I) chain (Fragments) OS=Acratocnus sp. (strain SLP-2019) OX=2546662 PE=1 SV=1	768.459	767.451	1	767.381	PKGEPGSP
	CO1A1_ACRSX	Collagen alpha-1(I) chain (Fragments) OS=Acratocnus sp. (strain SLP-2019) OX=2546662 PE=1 SV=1	385.739	769.463	2	769.445	RGLTGPIG
	CO1A1_ACRSX	Collagen alpha-1(I) chain (Fragments) OS=Acratocnus sp. (strain SLP-2019) OX=2546662 PE=1 SV=1	772.386	771.379	1	771.376	GLTGSPGSP
	CO1A1_ACRSX	Collagen alpha-1(I) chain (Fragments) OS=Acratocnus sp. (strain SLP-2019) OX=2546662 PE=1 SV=1	392.659	783.304	2	783.376	GLAGPPGES
	CO1A1_ACRSX	Collagen alpha-1(I) chain (Fragments) OS=Acratocnus sp. (strain SLP-2019) OX=2546662 PE=1 SV=1	788.415	787.408	1	787.346	DRGETGPG
	CO1A1_ACRSX	Collagen alpha-1(I) chain (Fragments) OS=Acratocnus sp. (strain SLP-2019) OX=2546662 PE=1 SV=1	395.149	788.284	2	788.33	EQGPSGASG
	CO1A1_ACRSX	Collagen alpha-1(I) chain (Fragments) OS=Acratocnus sp. (strain SLP-2019) OX=2546662 PE=1 SV=1	795.4	794.393	1	794.429	GPIGNLGAP
	CO1A1_ACRSX	Collagen alpha-1(I) chain (Fragments) OS=Acratocnus sp. (strain SLP-2019) OX=2546662 PE=1 SV=1	810.503	809.496	1	809.439	GNLGAPGPK
	CO1A1_ACRSX	Collagen alpha-1(I) chain (Fragments) OS=Acratocnus sp. (strain SLP-2019) OX=2546662 PE=1 SV=1	813.425	812.418	1	812.403	TPGPQGISG
	CO1A1_ACRSX	Collagen alpha-1(I) chain (Fragments) OS=Acratocnus sp. (strain SLP-2019) OX=2546662 PE=1 SV=1	411.235	820.456	2	820.408	PGPAGPTGAP
	CO1A1_ACRSX	Collagen alpha-1(I) chain (Fragments) OS=Acratocnus sp. (strain SLP-2019) OX=2546662 PE=1 SV=1	823.38	822.373	1	822.424	PGTPGPQGI
	CO1A1_ACRSX	Collagen alpha-1(I) chain (Fragments) OS=Acratocnus sp. (strain SLP-2019) OX=2546662 PE=1 SV=1	825.41	824.403	1	824.403	PKGEPGSPG
	CO1A1_ACRSX	Collagen alpha-1(I) chain (Fragments) OS=Acratocnus sp. (strain SLP-2019) OX=2546662 PE=1 SV=1	826.499	825.491	1	825.409	GARGSAGPPG
	CO1A1_ACRSX	Collagen alpha-1(I) chain (Fragments) OS=Acratocnus sp. (strain SLP-2019) OX=2546662 PE=1 SV=1	827.463	826.456	1	826.43	ERGAAGLPG
	CO1A1_ACRSX	Collagen alpha-1(I) chain (Fragments) OS=Acratocnus sp. (strain SLP-2019) OX=2546662 PE=1 SV=1	842.349	841.342	1	841.393	PGPKGNSGE
	CO1A1_ACRSX	Collagen alpha-1(I) chain (Fragments) OS=Acratocnus sp. (strain SLP-2019) OX=2546662 PE=1 SV=1	845.434	844.427	1	844.386	SSGPMGPRG
	CO1A1_ACRSX	Collagen alpha-1(I) chain (Fragments) OS=Acratocnus sp. (strain SLP-2019) OX=2546662 PE=1 SV=1	845.437	844.429	1	844.367	GDRGETGPG
	CO1A1_ACRSX	Collagen alpha-1(I) chain (Fragments) OS=Acratocnus sp. (strain SLP-2019) OX=2546662 PE=1 SV=1	851.37	850.362	1	850.418	GFSGLDGAK
	CO1A1_ACRSX	Collagen alpha-1(I) chain (Fragments) OS=Acratocnus sp. (strain SLP-2019) OX=2546662 PE=1 SV=1	853.432	852.425	1	852.409	SGERGPPGP
	CO1A1_ACRSX	Collagen alpha-1(I) chain (Fragments) OS=Acratocnus sp. (strain SLP-2019) OX=2546662 PE=1 SV=1	863.457	862.45	1	862.455	TGPIGPPGPA
	CO1A1_ACRSX	Collagen alpha-1(I) chain (Fragments) OS=Acratocnus sp. (strain SLP-2019) OX=2546662 PE=1 SV=1	863.481	862.474	1	862.393	GSRGFPGAD
	CO1A1_ACRSX	Collagen alpha-1(I) chain (Fragments) OS=Acratocnus sp. (strain SLP-2019) OX=2546662 PE=1 SV=1	436.675	871.336	2	871.404	GPSGEKGSPG
	CO1A1_ACRSX	Collagen alpha-1(I) chain (Fragments) OS=Acratocnus sp. (strain SLP-2019) OX=2546662 PE=1 SV=1	443.724	885.433	2	885.43	GSEGPQGVR
	CO1A1_ACRSX	Collagen alpha-1(I) chain (Fragments) OS=Acratocnus sp. (strain SLP-2019) OX=2546662 PE=1 SV=1	896.448	895.441	1	895.433	PGQMGPRGP
	CO1A1_ACRSX	Collagen alpha-1(I) chain (Fragments) OS=Acratocnus sp. (strain SLP-2019) OX=2546662 PE=1 SV=1	896.544	895.537	1	895.488	LPGPKGDRG
	CO1A1_ACRSX	Collagen alpha-1(I) chain (Fragments) OS=Acratocnus sp. (strain SLP-2019) OX=2546662 PE=1 SV=1	896.545	895.538	1	895.476	TGAPGPIGNL
	CO1A1_ACRSX	Collagen alpha-1(I) chain (Fragments) OS=Acratocnus sp. (strain SLP-2019) OX=2546662 PE=1 SV=1	456.248	910.48	2	910.451	GPPGSAGSPGK
	CO1A1_ACRSX	Collagen alpha-1(I) chain (Fragments) OS=Acratocnus sp. (strain SLP-2019) OX=2546662 PE=1 SV=1	457.218	912.422	2	912.419	ETGPAGEVGP
	CO1A1_ACRSX	Collagen alpha-1(I) chain (Fragments) OS=Acratocnus sp. (strain SLP-2019) OX=2546662 PE=1 SV=1	913.454	912.446	1	912.43	PKGNSGEPGA
	CO1A1_ACRSX	Collagen alpha-1(I) chain (Fragments) OS=Acratocnus sp. (strain SLP-2019) OX=2546662 PE=1 SV=1	924.371	923.364	1	923.45	GPPGPAGFAGP
	CO1A1_ACRSX	Collagen alpha-1(I) chain (Fragments) OS=Acratocnus sp. (strain SLP-2019) OX=2546662 PE=1 SV=1	464.736	927.458	2	927.441	EGPQGVRGE
	CO1A1_ACRSX	Collagen alpha-1(I) chain (Fragments) OS=Acratocnus sp. (strain SLP-2019) OX=2546662 PE=1 SV=1	929.445	928.438	1	928.447	GERGGPGSRG
	CO1A1_ACRSX	Collagen alpha-1(I) chain (Fragments) OS=Acratocnus sp. (strain SLP-2019) OX=2546662 PE=1 SV=1	932.463	931.455	1	931.4	SGDRGETGPG
	CO1A1_ACRSX	Collagen alpha-1(I) chain (Fragments) OS=Acratocnus sp. (strain SLP-2019) OX=2546662 PE=1 SV=1	469.203	936.392	2	936.466	AGPPGEAGKPG
	CO1A1_ACRSX	Collagen alpha-1(I) chain (Fragments) OS=Acratocnus sp. (strain SLP-2019) OX=2546662 PE=1 SV=1	942.436	941.428	1	941.42	GDRGETGPGP
	CO1A1_ACRSX	Collagen alpha-1(I) chain (Fragments) OS=Acratocnus sp. (strain SLP-2019) OX=2546662 PE=1 SV=1	955.42	954.413	1	954.441	DAGPKGADGAP
	CO1A1_ACRSX	Collagen alpha-1(I) chain (Fragments) OS=Acratocnus sp. (strain SLP-2019) OX=2546662 PE=1 SV=1	960.509	959.502	1	959.431	AGKDGEAGAQG
	CO1A1_ACRSX	Collagen alpha-1(I) chain (Fragments) OS=Acratocnus sp. (strain SLP-2019) OX=2546662 PE=1 SV=1	963.472	962.465	1	962.53	RGVPGPPGAVG
	CO1A1_ACRSX	Collagen alpha-1(I) chain (Fragments) OS=Acratocnus sp. (strain SLP-2019) OX=2546662 PE=1 SV=1	484.233	966.451	2	966.513	PGKDGLNGLP
	CO1A1_ACRSX	Collagen alpha-1(I) chain (Fragments) OS=Acratocnus sp. (strain SLP-2019) OX=2546662 PE=1 SV=1	489.294	976.574	2	976.498	PGPTGIQGPPG
	CO1A1_ACRSX	Collagen alpha-1(I) chain (Fragments) OS=Acratocnus sp. (strain SLP-2019) OX=2546662 PE=1 SV=1	493.228	984.441	2	984.462	RDGSPGPKGD
	CO1A1_ACRSX	Collagen alpha-1(I) chain (Fragments) OS=Acratocnus sp. (strain SLP-2019) OX=2546662 PE=1 SV=1	493.231	984.447	2	984.514	GFPGAAGRVGP
	CO1A1_ACRSX	Collagen alpha-1(I) chain (Fragments) OS=Acratocnus sp. (strain SLP-2019) OX=2546662 PE=1 SV=1	498.799	995.583	2	995.526	RPGASGPAGAR
	CO1A1_ACRSX	Collagen alpha-1(I) chain (Fragments) OS=Acratocnus sp. (strain SLP-2019) OX=2546662 PE=1 SV=1	499.73	997.445	2	997.494	ARGSAGPPGATG
	CO1A1_ACRSX	Collagen alpha-1(I) chain (Fragments) OS=Acratocnus sp. (strain SLP-2019) OX=2546662 PE=1 SV=1	508.677	1015.34	2	1015.42	NGDDGEAGKPG
	CO1A1_ACRSX	Collagen alpha-1(I) chain (Fragments) OS=Acratocnus sp. (strain SLP-2019) OX=2546662 PE=1 SV=1	514.216	1026.42	2	1026.47	KGNSGEPGAPGG
	CO1A1_ACRSX	Collagen alpha-1(I) chain (Fragments) OS=Acratocnus sp. (strain SLP-2019) OX=2546662 PE=1 SV=1	515.725	1029.44	2	1029.48	GPAGKSGDRGE
	CO1A1_ACRSX	Collagen alpha-1(I) chain (Fragments) OS=Acratocnus sp. (strain SLP-2019) OX=2546662 PE=1 SV=1	1034.44	1033.43	1	1033.52	GLQGPAGPPGSP
	CO1A1_ACRSX	Collagen alpha-1(I) chain (Fragments) OS=Acratocnus sp. (strain SLP-2019) OX=2546662 PE=1 SV=1	517.788	1033.56	2	1033.52	GPAGPPGEAGKP
	CO1A1_ACRSX	Collagen alpha-1(I) chain (Fragments) OS=Acratocnus sp. (strain SLP-2019) OX=2546662 PE=1 SV=1	524.78	1047.55	2	1047.53	GPAGPTGAPGPIG
	CO1A1_ACRSX	Collagen alpha-1(I) chain (Fragments) OS=Acratocnus sp. (strain SLP-2019) OX=2546662 PE=1 SV=1	528.221	1054.43	2	1054.52	MPGERGAAGLP
	CO1A1_ACRSX	Collagen alpha-1(I) chain (Fragments) OS=Acratocnus sp. (strain SLP-2019) OX=2546662 PE=1 SV=1	535.246	1068.48	2	1068.52	GADGVAGPKGSPG
	CO1A1_ACRSX	Collagen alpha-1(I) chain (Fragments) OS=Acratocnus sp. (strain SLP-2019) OX=2546662 PE=1 SV=1	535.736	1069.46	2	1069.48	GREGPGAEGSPG
	CO1A1_ACRSX	Collagen alpha-1(I) chain (Fragments) OS=Acratocnus sp. (strain SLP-2019) OX=2546662 PE=1 SV=1	535.736	1069.46	2	1069.5	DGVAGPKGSPGE
	CO1A1_ACRSX	Collagen alpha-1(I) chain (Fragments) OS=Acratocnus sp. (strain SLP-2019) OX=2546662 PE=1 SV=1	536.729	1071.44	2	1071.51	GLQGMPGERGA
	CO1A1_ACRSX	Collagen alpha-1(I) chain (Fragments) OS=Acratocnus sp. (strain SLP-2019) OX=2546662 PE=1 SV=1	542.728	1083.44	2	1083.49	PSGSSGERGPPG
	CO1A1_ACRSX	Collagen alpha-1(I) chain (Fragments) OS=Acratocnus sp. (strain SLP-2019) OX=2546662 PE=1 SV=1	543.821	1085.63	2	1085.55	PGFPGAVGAKGE
	CO1A1_ACRSX	Collagen alpha-1(I) chain (Fragments) OS=Acratocnus sp. (strain SLP-2019) OX=2546662 PE=1 SV=1	546.794	1091.57	2	1091.57	GERGVPGPPGAV
	CO1A1_ACRSX	Collagen alpha-1(I) chain (Fragments) OS=Acratocnus sp. (strain SLP-2019) OX=2546662 PE=1 SV=1	554.279	1106.54	2	1106.55	SGPAGPRGPPGSA
	CO1A1_ACRSX	Collagen alpha-1(I) chain (Fragments) OS=Acratocnus sp. (strain SLP-2019) OX=2546662 PE=1 SV=1	558.268	1114.52	2	1114.53	SGLDGAKGDAGPA
	CO1A1_ACRSX	Collagen alpha-1(I) chain (Fragments) OS=Acratocnus sp. (strain SLP-2019) OX=2546662 PE=1 SV=1	559.256	1116.5	2	1116.59	APGPIGNLGAPGP
	CO1A1_ACRSX	Collagen alpha-1(I) chain (Fragments) OS=Acratocnus sp. (strain SLP-2019) OX=2546662 PE=1 SV=1	560.822	1119.63	2	1119.59	GARGPAGPQGPR
	CO1A1_ACRSX	Collagen alpha-1(I) chain (Fragments) OS=Acratocnus sp. (strain SLP-2019) OX=2546662 PE=1 SV=1	578.258	1154.5	2	1154.53	GDDGEAGKPGRP
	CO1A1_ACRSX	Collagen alpha-1(I) chain (Fragments) OS=Acratocnus sp. (strain SLP-2019) OX=2546662 PE=1 SV=1	1169.54	1168.53	1	1168.57	KGLTGSPGSPGPD
	CO1A1_ACRSX	Collagen alpha-1(I) chain (Fragments) OS=Acratocnus sp. (strain SLP-2019) OX=2546662 PE=1 SV=1	589.344	1176.67	2	1176.66	GVRGLTGPIGPPG
	CO1A1_ACRSX	Collagen alpha-1(I) chain (Fragments) OS=Acratocnus sp. (strain SLP-2019) OX=2546662 PE=1 SV=1	591.282	1180.55	2	1180.58	EAGRPGEAGLPGA
	CO1A1_ACRSX	Collagen alpha-1(I) chain (Fragments) OS=Acratocnus sp. (strain SLP-2019) OX=2546662 PE=1 SV=1	594.765	1187.52	2	1187.56	GEGPPGAPGAPGAPG
	CO1A1_ACRSX	Collagen alpha-1(I) chain (Fragments) OS=Acratocnus sp. (strain SLP-2019) OX=2546662 PE=1 SV=1	598.815	1195.62	2	1195.55	AGPKGEPGSPGEN
	CO1A1_ACRSX	Collagen alpha-1(I) chain (Fragments) OS=Acratocnus sp. (strain SLP-2019) OX=2546662 PE=1 SV=1	599.361	1196.71	2	1196.59	FPGERGVQGPPG
	CO1A1_ACRSX	Collagen alpha-1(I) chain (Fragments) OS=Acratocnus sp. (strain SLP-2019) OX=2546662 PE=1 SV=1	599.769	1197.52	2	1197.56	DGVAGPKGSPGEAG
	CO1A1_ACRSX	Collagen alpha-1(I) chain (Fragments) OS=Acratocnus sp. (strain SLP-2019) OX=2546662 PE=1 SV=1	614.799	1227.58	2	1227.59	EGPPGAPGAPGAPGP
	CO1A1_ACRSX	Collagen alpha-1(I) chain (Fragments) OS=Acratocnus sp. (strain SLP-2019) OX=2546662 PE=1 SV=1	618.861	1235.71	2	1235.59	PAGNPGADGQPGAK
	CO1A1_ACRSX	Collagen alpha-1(I) chain (Fragments) OS=Acratocnus sp. (strain SLP-2019) OX=2546662 PE=1 SV=1	635.279	1268.54	2	1268.65	KEGGKGPRGETGP
	CO1A1_ACRSX	Collagen alpha-1(I) chain (Fragments) OS=Acratocnus sp. (strain SLP-2019) OX=2546662 PE=1 SV=1	635.283	1268.55	2	1268.64	SAGSPGKDGLNGLP
	CO1A1_ACRSX	Collagen alpha-1(I) chain (Fragments) OS=Acratocnus sp. (strain SLP-2019) OX=2546662 PE=1 SV=1	423.888	1268.64	3	1268.65	GADGAPGKDGVRGL
	CO1A1_ACRSX	Collagen alpha-1(I) chain (Fragments) OS=Acratocnus sp. (strain SLP-2019) OX=2546662 PE=1 SV=1	635.77	1269.52	2	1269.62	LTGSPGSPGPDGKT
	CO1A1_ACRSX	Collagen alpha-1(I) chain (Fragments) OS=Acratocnus sp. (strain SLP-2019) OX=2546662 PE=1 SV=1	645.811	1289.61	2	1289.65	PGAAGRVGPPGPSGN
	CO1A1_ACRSX	Collagen alpha-1(I) chain (Fragments) OS=Acratocnus sp. (strain SLP-2019) OX=2546662 PE=1 SV=1	651.313	1300.61	2	1300.66	PGRPGERGPPGPQ
	CO1A1_ACRSX	Collagen alpha-1(I) chain (Fragments) OS=Acratocnus sp. (strain SLP-2019) OX=2546662 PE=1 SV=1	659.277	1316.54	2	1316.64	PGPAGPPGEAGKPGE
	CO1A1_ACRSX	Collagen alpha-1(I) chain (Fragments) OS=Acratocnus sp. (strain SLP-2019) OX=2546662 PE=1 SV=1	659.342	1316.67	2	1316.68	GERGVPGPPGAVGPA
	CO1A1_ACRSX	Collagen alpha-1(I) chain (Fragments) OS=Acratocnus sp. (strain SLP-2019) OX=2546662 PE=1 SV=1	667.765	1333.52	2	1333.63	DAGAKGDAGPPGPAGP
	CO1A1_ACRSX	Collagen alpha-1(I) chain (Fragments) OS=Acratocnus sp. (strain SLP-2019) OX=2546662 PE=1 SV=1	673.326	1344.64	2	1344.75	GVRGLTGPIGPPGPA
	CO1A1_ACRSX	Collagen alpha-1(I) chain (Fragments) OS=Acratocnus sp. (strain SLP-2019) OX=2546662 PE=1 SV=1	675.827	1349.64	2	1349.62	DGATGAAGPPGPTGPAG
	CO1A1_ACRSX	Collagen alpha-1(I) chain (Fragments) OS=Acratocnus sp. (strain SLP-2019) OX=2546662 PE=1 SV=1	683.823	1365.63	2	1365.7	EAGRPGEAGLPGAKG
	CO1A1_ACRSX	Collagen alpha-1(I) chain (Fragments) OS=Acratocnus sp. (strain SLP-2019) OX=2546662 PE=1 SV=1	458.884	1373.63	3	1373.72	ERGVQGPPGPAGPR
	CO1A1_ACRSX	Collagen alpha-1(I) chain (Fragments) OS=Acratocnus sp. (strain SLP-2019) OX=2546662 PE=1 SV=1	695.351	1388.69	2	1388.69	GERGPPGPMGPPGLA
	CO1A1_ACRSX	Collagen alpha-1(I) chain (Fragments) OS=Acratocnus sp. (strain SLP-2019) OX=2546662 PE=1 SV=1	697.328	1392.64	2	1392.71	GQPGAKGANGAPGIAGA
	CO1A1_ACRSX	Collagen alpha-1(I) chain (Fragments) OS=Acratocnus sp. (strain SLP-2019) OX=2546662 PE=1 SV=1	697.823	1393.63	2	1393.65	GEQGVPGDLGAPGPSG
	CO1A1_ACRSX	Collagen alpha-1(I) chain (Fragments) OS=Acratocnus sp. (strain SLP-2019) OX=2546662 PE=1 SV=1	704.852	1407.69	2	1407.67	GSPGEAGRPGEAGLPG
	CO1A1_ACRSX	Collagen alpha-1(I) chain (Fragments) OS=Acratocnus sp. (strain SLP-2019) OX=2546662 PE=1 SV=1	474.55	1420.63	3	1420.62	GPPGPPGKNGDDGEAG
	CO1A1_ACRSX	Collagen alpha-1(I) chain (Fragments) OS=Acratocnus sp. (strain SLP-2019) OX=2546662 PE=1 SV=1	738.799	1475.58	2	1475.71	ASGPAGPRGPPGSAGSPG
	CO1A1_ACRSX	Collagen alpha-1(I) chain (Fragments) OS=Acratocnus sp. (strain SLP-2019) OX=2546662 PE=1 SV=1	743.363	1484.71	2	1484.8	KDGLNGLPGPIGPPGP
	CO1A1_ACRSX	Collagen alpha-1(I) chain (Fragments) OS=Acratocnus sp. (strain SLP-2019) OX=2546662 PE=1 SV=1	748.37	1494.73	2	1494.77	EAGLPGAKGLTGSPGSP
	CO1A1_ACRSX	Collagen alpha-1(I) chain (Fragments) OS=Acratocnus sp. (strain SLP-2019) OX=2546662 PE=1 SV=1	750.35	1498.69	2	1498.76	VMGFPGPKGAAGEPGK
	CO1A1_ACRSX	Collagen alpha-1(I) chain (Fragments) OS=Acratocnus sp. (strain SLP-2019) OX=2546662 PE=1 SV=1	751.885	1501.76	2	1501.76	PPGPAGPRGSSQGAPGL
	CO1A1_ACRSX	Collagen alpha-1(I) chain (Fragments) OS=Acratocnus sp. (strain SLP-2019) OX=2546662 PE=1 SV=1	768.394	1534.77	2	1534.79	GGISVPGPMGPSGPRGL
	CO1A1_ACRSX	Collagen alpha-1(I) chain (Fragments) OS=Acratocnus sp. (strain SLP-2019) OX=2546662 PE=1 SV=1	514.636	1540.89	3	1540.76	AVGAKGEAGPQGARGSE
	CO1A1_ACRSX	Collagen alpha-1(I) chain (Fragments) OS=Acratocnus sp. (strain SLP-2019) OX=2546662 PE=1 SV=1	776.885	1551.76	2	1551.78	ATGFPGAAGRVGPPGPSG
	CO1A1_ACRSX	Collagen alpha-1(I) chain (Fragments) OS=Acratocnus sp. (strain SLP-2019) OX=2546662 PE=1 SV=1	783.374	1564.73	2	1564.76	GADGQPGAKGANGAPGIAG
	CO1A1_ACRSX	Collagen alpha-1(I) chain (Fragments) OS=Acratocnus sp. (strain SLP-2019) OX=2546662 PE=1 SV=1	783.871	1565.73	2	1565.76	GMPGERGAAGLPGPKGD
	CO1A1_ACRSX	Collagen alpha-1(I) chain (Fragments) OS=Acratocnus sp. (strain SLP-2019) OX=2546662 PE=1 SV=1	789.855	1577.7	2	1577.78	GFPGLPGPSGEPGKQGP
	CO1A1_ACRSX	Collagen alpha-1(I) chain (Fragments) OS=Acratocnus sp. (strain SLP-2019) OX=2546662 PE=1 SV=1	790.353	1578.69	2	1578.79	QGMPGERGAAGLPGPKG
	CO1A1_ACRSX	Collagen alpha-1(I) chain (Fragments) OS=Acratocnus sp. (strain SLP-2019) OX=2546662 PE=1 SV=1	790.36	1578.71	2	1578.78	PGADGVAGPKGSPGEAGR
	CO1A1_ACRSX	Collagen alpha-1(I) chain (Fragments) OS=Acratocnus sp. (strain SLP-2019) OX=2546662 PE=1 SV=1	790.374	1578.73	2	1578.78	ADGVAGPKGSPGEAGRPG
	CO1A1_ACRSX	Collagen alpha-1(I) chain (Fragments) OS=Acratocnus sp. (strain SLP-2019) OX=2546662 PE=1 SV=1	791.373	1580.73	2	1580.81	GPKGARGSAGPPGATGFP
	CO1A1_ACRSX	Collagen alpha-1(I) chain (Fragments) OS=Acratocnus sp. (strain SLP-2019) OX=2546662 PE=1 SV=1	527.927	1580.76	3	1580.75	AGKSGDRGETGPGPAGPA
	CO1A1_ACRSX	Collagen alpha-1(I) chain (Fragments) OS=Acratocnus sp. (strain SLP-2019) OX=2546662 PE=1 SV=1	798.863	1595.71	2	1595.77	ERGEQGPAGPGFQGLP
	CO1A1_ACRSX	Collagen alpha-1(I) chain (Fragments) OS=Acratocnus sp. (strain SLP-2019) OX=2546662 PE=1 SV=1	560.233	1677.68	3	1677.77	SGDRGETGPGPAGPAGPAGA
	CO1A1_ACRSX	Collagen alpha-1(I) chain (Fragments) OS=Acratocnus sp. (strain SLP-2019) OX=2546662 PE=1 SV=1	579.571	1735.69	3	1735.81	PGADGQPGAKGEPGDAGAKG
	CO1A1_ACRSX	Collagen alpha-1(I) chain (Fragments) OS=Acratocnus sp. (strain SLP-2019) OX=2546662 PE=1 SV=1	601.997	1802.97	3	1802.87	PSGPAGPTGARGAPGDRGEP
	CO1A1_ACRSX	Collagen alpha-1(I) chain (Fragments) OS=Acratocnus sp. (strain SLP-2019) OX=2546662 PE=1 SV=1	724.343	2170.01	3	2170.15	KDGVRGLTGPIGPPGPAGAPGDKG
	HTRA4_HUMAN	Serine protease HTRA4 OS=Homo sapiens OX=9606 GN=HTRA4 PE=1 SV=1	757.424	756.416	1	756.377	NSGGPLVN
	HTRA4_HUMAN	Serine protease HTRA4 OS=Homo sapiens OX=9606 GN=HTRA4 PE=1 SV=1	799.475	798.467	1	798.417	HQMKGKA
	HTRA4_HUMAN	Serine protease HTRA4 OS=Homo sapiens OX=9606 GN=HTRA4 PE=1 SV=1	823.453	822.446	1	822.376	GFIVSEDG
	HTRA4_HUMAN	Serine protease HTRA4 OS=Homo sapiens OX=9606 GN=HTRA4 PE=1 SV=1	866.425	865.418	1	865.418	IDATINYG
	HTRA4_HUMAN	Serine protease HTRA4 OS=Homo sapiens OX=9606 GN=HTRA4 PE=1 SV=1	913.453	912.445	1	912.373	AEYHEHQ
	HTRA4_HUMAN	Serine protease HTRA4 OS=Homo sapiens OX=9606 GN=HTRA4 PE=1 SV=1	459.252	916.489	2	916.448	ELKMHYP
	HTRA4_HUMAN	Serine protease HTRA4 OS=Homo sapiens OX=9606 GN=HTRA4 PE=1 SV=1	466.183	930.352	2	930.442	RCPALPTCA
	HTRA4_HUMAN	Serine protease HTRA4 OS=Homo sapiens OX=9606 GN=HTRA4 PE=1 SV=1	474.288	946.562	2	946.479	ALPTCALGTT
	HTRA4_HUMAN	Serine protease HTRA4 OS=Homo sapiens OX=9606 GN=HTRA4 PE=1 SV=1	486.224	970.434	2	970.497	ESNAELPVL
	HTRA4_HUMAN	Serine protease HTRA4 OS=Homo sapiens OX=9606 GN=HTRA4 PE=1 SV=1	493.248	984.481	2	984.558	ENRAARRL
	HTRA4_HUMAN	Serine protease HTRA4 OS=Homo sapiens OX=9606 GN=HTRA4 PE=1 SV=1	1001.55	1000.54	1	1000.56	QMLSLTVPL
	HTRA4_HUMAN	Serine protease HTRA4 OS=Homo sapiens OX=9606 GN=HTRA4 PE=1 SV=1	512.241	1022.47	2	1022.47	CALGTTPVFD
	HTRA4_HUMAN	Serine protease HTRA4 OS=Homo sapiens OX=9606 GN=HTRA4 PE=1 SV=1	1073.57	1072.56	1	1072.59	IGVNSLRVTD
	HTRA4_HUMAN	Serine protease HTRA4 OS=Homo sapiens OX=9606 GN=HTRA4 PE=1 SV=1	543.255	1084.49	2	1084.47	DFPDVSSGVY
	HTRA4_HUMAN	Serine protease HTRA4 OS=Homo sapiens OX=9606 GN=HTRA4 PE=1 SV=1	1088.57	1087.57	1	1087.59	QMLSLTVPLS
	HTRA4_HUMAN	Serine protease HTRA4 OS=Homo sapiens OX=9606 GN=HTRA4 PE=1 SV=1	561.846	1121.68	2	1121.58	GEFVVALGSPF
	HTRA4_HUMAN	Serine protease HTRA4 OS=Homo sapiens OX=9606 GN=HTRA4 PE=1 SV=1	567.33	1132.64	2	1132.6	DRVRQFLAE
	HTRA4_HUMAN	Serine protease HTRA4 OS=Homo sapiens OX=9606 GN=HTRA4 PE=1 SV=1	584.356	1166.7	2	1166.72	LGRCLLPGLLL
	HTRA4_HUMAN	Serine protease HTRA4 OS=Homo sapiens OX=9606 GN=HTRA4 PE=1 SV=1	638.839	1275.66	2	1275.6	ELKMHYPDFP
	HTRA4_HUMAN	Serine protease HTRA4 OS=Homo sapiens OX=9606 GN=HTRA4 PE=1 SV=1	442.934	1325.78	3	1325.76	LRTAGLGRCLLPG
	HTRA4_HUMAN	Serine protease HTRA4 OS=Homo sapiens OX=9606 GN=HTRA4 PE=1 SV=1	700.302	1398.59	2	1398.6	KDSDMDYVQIDA
	HTRA4_HUMAN	Serine protease HTRA4 OS=Homo sapiens OX=9606 GN=HTRA4 PE=1 SV=1	710.851	1419.69	2	1419.78	YNFIAAVVEKVAP
	HTRA4_HUMAN	Serine protease HTRA4 OS=Homo sapiens OX=9606 GN=HTRA4 PE=1 SV=1	794.355	1586.7	2	1586.7	TQPSCPAVCQPTRCP
	GFPT1_HUMAN	Glutamine--fructose-6-phosphate aminotransferase [isomerizing] 1 OS=Homo sapiens OX=9606 GN=GFPT1 PE=1 SV=3	713.431	712.423	1	712.375	INAGPEI
	GFPT1_HUMAN	Glutamine--fructose-6-phosphate aminotransferase [isomerizing] 1 OS=Homo sapiens OX=9606 GN=GFPT1 PE=1 SV=3	737.415	736.408	1	736.35	HINAGPE
	GFPT1_HUMAN	Glutamine--fructose-6-phosphate aminotransferase [isomerizing] 1 OS=Homo sapiens OX=9606 GN=GFPT1 PE=1 SV=3	738.361	737.354	1	737.28	CGTSYHA
	GFPT1_HUMAN	Glutamine--fructose-6-phosphate aminotransferase [isomerizing] 1 OS=Homo sapiens OX=9606 GN=GFPT1 PE=1 SV=3	744.39	743.382	1	743.429	GRAVQTL
	GFPT1_HUMAN	Glutamine--fructose-6-phosphate aminotransferase [isomerizing] 1 OS=Homo sapiens OX=9606 GN=GFPT1 PE=1 SV=3	373.704	745.394	2	745.433	IGVASTKA
	GFPT1_HUMAN	Glutamine--fructose-6-phosphate aminotransferase [isomerizing] 1 OS=Homo sapiens OX=9606 GN=GFPT1 PE=1 SV=3	760.463	759.456	1	759.413	VGITNTVG
	GFPT1_HUMAN	Glutamine--fructose-6-phosphate aminotransferase [isomerizing] 1 OS=Homo sapiens OX=9606 GN=GFPT1 PE=1 SV=3	778.444	777.437	1	777.387	TNTVGSSI
	GFPT1_HUMAN	Glutamine--fructose-6-phosphate aminotransferase [isomerizing] 1 OS=Homo sapiens OX=9606 GN=GFPT1 PE=1 SV=3	779.354	778.347	1	778.353	ESVVNTM
	GFPT1_HUMAN	Glutamine--fructose-6-phosphate aminotransferase [isomerizing] 1 OS=Homo sapiens OX=9606 GN=GFPT1 PE=1 SV=3	786.343	785.336	1	785.378	CGIFAYL
	GFPT1_HUMAN	Glutamine--fructose-6-phosphate aminotransferase [isomerizing] 1 OS=Homo sapiens OX=9606 GN=GFPT1 PE=1 SV=3	795.538	794.531	1	794.469	AFALVFK
	GFPT1_HUMAN	Glutamine--fructose-6-phosphate aminotransferase [isomerizing] 1 OS=Homo sapiens OX=9606 GN=GFPT1 PE=1 SV=3	424.168	846.321	2	846.361	LEDDDVAA
	GFPT1_HUMAN	Glutamine--fructose-6-phosphate aminotransferase [isomerizing] 1 OS=Homo sapiens OX=9606 GN=GFPT1 PE=1 SV=3	432.74	863.466	2	863.417	DKKGSCNL
	GFPT1_HUMAN	Glutamine--fructose-6-phosphate aminotransferase [isomerizing] 1 OS=Homo sapiens OX=9606 GN=GFPT1 PE=1 SV=3	866.535	865.528	1	865.502	VIHNGIIT
	GFPT1_HUMAN	Glutamine--fructose-6-phosphate aminotransferase [isomerizing] 1 OS=Homo sapiens OX=9606 GN=GFPT1 PE=1 SV=3	891.473	890.466	1	890.471	ITNTVGSSI
	GFPT1_HUMAN	Glutamine--fructose-6-phosphate aminotransferase [isomerizing] 1 OS=Homo sapiens OX=9606 GN=GFPT1 PE=1 SV=3	916.568	915.561	1	915.525	RIKRTAGD
	GFPT1_HUMAN	Glutamine--fructose-6-phosphate aminotransferase [isomerizing] 1 OS=Homo sapiens OX=9606 GN=GFPT1 PE=1 SV=3	469.203	936.392	2	936.375	EVLSMDDE
	GFPT1_HUMAN	Glutamine--fructose-6-phosphate aminotransferase [isomerizing] 1 OS=Homo sapiens OX=9606 GN=GFPT1 PE=1 SV=3	471.725	941.435	2	941.468	FMQKEIF
	GFPT1_HUMAN	Glutamine--fructose-6-phosphate aminotransferase [isomerizing] 1 OS=Homo sapiens OX=9606 GN=GFPT1 PE=1 SV=3	976.456	975.449	1	975.517	CKERGALTV
	GFPT1_HUMAN	Glutamine--fructose-6-phosphate aminotransferase [isomerizing] 1 OS=Homo sapiens OX=9606 GN=GFPT1 PE=1 SV=3	978.503	977.495	1	977.503	ITNTVGSSIS
	GFPT1_HUMAN	Glutamine--fructose-6-phosphate aminotransferase [isomerizing] 1 OS=Homo sapiens OX=9606 GN=GFPT1 PE=1 SV=3	989.497	988.489	1	988.582	PILYRTAR
	GFPT1_HUMAN	Glutamine--fructose-6-phosphate aminotransferase [isomerizing] 1 OS=Homo sapiens OX=9606 GN=GFPT1 PE=1 SV=3	504.75	1007.49	2	1007.47	ATHGEPSPVN
	GFPT1_HUMAN	Glutamine--fructose-6-phosphate aminotransferase [isomerizing] 1 OS=Homo sapiens OX=9606 GN=GFPT1 PE=1 SV=3	512.852	1023.69	2	1023.64	GLKRLPDLI
	GFPT1_HUMAN	Glutamine--fructose-6-phosphate aminotransferase [isomerizing] 1 OS=Homo sapiens OX=9606 GN=GFPT1 PE=1 SV=3	521.791	1041.57	2	1041.59	CLQGILSVIP
	GFPT1_HUMAN	Glutamine--fructose-6-phosphate aminotransferase [isomerizing] 1 OS=Homo sapiens OX=9606 GN=GFPT1 PE=1 SV=3	1081.55	1080.54	1	1080.49	SCNLSRVDST
	GFPT1_HUMAN	Glutamine--fructose-6-phosphate aminotransferase [isomerizing] 1 OS=Homo sapiens OX=9606 GN=GFPT1 PE=1 SV=3	550.772	1099.53	2	1099.56	LDIEFDVHL
	GFPT1_HUMAN	Glutamine--fructose-6-phosphate aminotransferase [isomerizing] 1 OS=Homo sapiens OX=9606 GN=GFPT1 PE=1 SV=3	591.299	1180.58	2	1180.62	YATCLEGALKI
	GFPT1_HUMAN	Glutamine--fructose-6-phosphate aminotransferase [isomerizing] 1 OS=Homo sapiens OX=9606 GN=GFPT1 PE=1 SV=3	602.274	1202.53	2	1202.54	SISRETDCGVH
	GFPT1_HUMAN	Glutamine--fructose-6-phosphate aminotransferase [isomerizing] 1 OS=Homo sapiens OX=9606 GN=GFPT1 PE=1 SV=3	642.824	1283.63	2	1283.6	RESQDTSFTTL
	GFPT1_HUMAN	Glutamine--fructose-6-phosphate aminotransferase [isomerizing] 1 OS=Homo sapiens OX=9606 GN=GFPT1 PE=1 SV=3	649.309	1296.6	2	1296.67	DHIKEIQRCR
	GFPT1_HUMAN	Glutamine--fructose-6-phosphate aminotransferase [isomerizing] 1 OS=Homo sapiens OX=9606 GN=GFPT1 PE=1 SV=3	714.856	1427.7	2	1427.8	TTLVERVIQQLE
	GFPT1_HUMAN	Glutamine--fructose-6-phosphate aminotransferase [isomerizing] 1 OS=Homo sapiens OX=9606 GN=GFPT1 PE=1 SV=3	784.4	1566.79	2	1566.93	VGTRRGSPLLIGVRS
	GFPT1_HUMAN	Glutamine--fructose-6-phosphate aminotransferase [isomerizing] 1 OS=Homo sapiens OX=9606 GN=GFPT1 PE=1 SV=3	796.386	1590.76	2	1590.76	FPVEEKAVEYYFA
	GFPT1_HUMAN	Glutamine--fructose-6-phosphate aminotransferase [isomerizing] 1 OS=Homo sapiens OX=9606 GN=GFPT1 PE=1 SV=3	735.002	2201.98	3	2202.06	ETIAKLVKYMYDNRESQD
	DESP_HUMAN	Desmoplakin OS=Homo sapiens OX=9606 GN=DSP PE=1 SV=3	357.217	712.419	2	712.423	LVRPGTA
	DESP_HUMAN	Desmoplakin OS=Homo sapiens OX=9606 GN=DSP PE=1 SV=3	724.398	723.39	1	723.341	NGGSHPR
	DESP_HUMAN	Desmoplakin OS=Homo sapiens OX=9606 GN=DSP PE=1 SV=3	726.405	725.398	1	725.334	SKGGGGYT
	DESP_HUMAN	Desmoplakin OS=Homo sapiens OX=9606 GN=DSP PE=1 SV=3	739.449	738.442	1	738.377	AADVHAR
	DESP_HUMAN	Desmoplakin OS=Homo sapiens OX=9606 GN=DSP PE=1 SV=3	743.393	742.386	1	742.386	IVDPVSN
	DESP_HUMAN	Desmoplakin OS=Homo sapiens OX=9606 GN=DSP PE=1 SV=3	372.73	743.445	2	743.502	GVKGKKK
	DESP_HUMAN	Desmoplakin OS=Homo sapiens OX=9606 GN=DSP PE=1 SV=3	747.488	746.481	1	746.433	IIPPPNP
	DESP_HUMAN	Desmoplakin OS=Homo sapiens OX=9606 GN=DSP PE=1 SV=3	753.448	752.441	1	752.418	LIEKGHG
	DESP_HUMAN	Desmoplakin OS=Homo sapiens OX=9606 GN=DSP PE=1 SV=3	755.4	754.393	1	754.459	LPKDVAL
	DESP_HUMAN	Desmoplakin OS=Homo sapiens OX=9606 GN=DSP PE=1 SV=3	760.462	759.455	1	759.384	VDMLVPS
	DESP_HUMAN	Desmoplakin OS=Homo sapiens OX=9606 GN=DSP PE=1 SV=3	765.378	764.371	1	764.37	DLGKFGE
	DESP_HUMAN	Desmoplakin OS=Homo sapiens OX=9606 GN=DSP PE=1 SV=3	774.434	773.427	1	773.428	DKNATIL
	DESP_HUMAN	Desmoplakin OS=Homo sapiens OX=9606 GN=DSP PE=1 SV=3	782.511	781.503	1	781.445	SVKQAHL
	DESP_HUMAN	Desmoplakin OS=Homo sapiens OX=9606 GN=DSP PE=1 SV=3	396.739	791.463	2	791.465	YKRGLVG
	DESP_HUMAN	Desmoplakin OS=Homo sapiens OX=9606 GN=DSP PE=1 SV=3	793.417	792.409	1	792.384	GSRSGSRS
	DESP_HUMAN	Desmoplakin OS=Homo sapiens OX=9606 GN=DSP PE=1 SV=3	794.368	793.361	1	793.361	EAQAATGF
	DESP_HUMAN	Desmoplakin OS=Homo sapiens OX=9606 GN=DSP PE=1 SV=3	802.48	801.472	1	801.496	IKITNLT
	DESP_HUMAN	Desmoplakin OS=Homo sapiens OX=9606 GN=DSP PE=1 SV=3	804.564	803.557	1	803.512	ITKTTIK
	DESP_HUMAN	Desmoplakin OS=Homo sapiens OX=9606 GN=DSP PE=1 SV=3	818.484	817.477	1	817.437	AMNKELI
	DESP_HUMAN	Desmoplakin OS=Homo sapiens OX=9606 GN=DSP PE=1 SV=3	409.748	817.481	2	817.433	KNFVDPV
	DESP_HUMAN	Desmoplakin OS=Homo sapiens OX=9606 GN=DSP PE=1 SV=3	410.23	818.446	2	818.396	CILKDNN
	DESP_HUMAN	Desmoplakin OS=Homo sapiens OX=9606 GN=DSP PE=1 SV=3	819.462	818.455	1	818.425	DKSRSLN
	DESP_HUMAN	Desmoplakin OS=Homo sapiens OX=9606 GN=DSP PE=1 SV=3	822.507	821.5	1	821.439	DIAYKRG
	DESP_HUMAN	Desmoplakin OS=Homo sapiens OX=9606 GN=DSP PE=1 SV=3	823.381	822.374	1	822.412	YDLDLGK
	DESP_HUMAN	Desmoplakin OS=Homo sapiens OX=9606 GN=DSP PE=1 SV=3	413.76	825.506	2	825.507	LVRPGTAL
	DESP_HUMAN	Desmoplakin OS=Homo sapiens OX=9606 GN=DSP PE=1 SV=3	828.52	827.513	1	827.486	ALARGLID
	DESP_HUMAN	Desmoplakin OS=Homo sapiens OX=9606 GN=DSP PE=1 SV=3	832.369	831.362	1	831.434	IVDSITGQ
	DESP_HUMAN	Desmoplakin OS=Homo sapiens OX=9606 GN=DSP PE=1 SV=3	834.274	833.267	1	833.34	DPSDDTKG
	DESP_HUMAN	Desmoplakin OS=Homo sapiens OX=9606 GN=DSP PE=1 SV=3	837.432	836.425	1	836.428	YLTGGLVD
	DESP_HUMAN	Desmoplakin OS=Homo sapiens OX=9606 GN=DSP PE=1 SV=3	422.628	843.242	2	843.307	DGYCQTGT
	DESP_HUMAN	Desmoplakin OS=Homo sapiens OX=9606 GN=DSP PE=1 SV=3	848.358	847.351	1	847.422	INRSMVE
	DESP_HUMAN	Desmoplakin OS=Homo sapiens OX=9606 GN=DSP PE=1 SV=3	849.42	848.413	1	848.378	FSSSRHE
	DESP_HUMAN	Desmoplakin OS=Homo sapiens OX=9606 GN=DSP PE=1 SV=3	851.425	850.418	1	850.367	EVTSGGGGTS
	DESP_HUMAN	Desmoplakin OS=Homo sapiens OX=9606 GN=DSP PE=1 SV=3	428.17	854.325	2	854.359	ASFERMD
	DESP_HUMAN	Desmoplakin OS=Homo sapiens OX=9606 GN=DSP PE=1 SV=3	856.474	855.466	1	855.47	IVDPVSNL
	DESP_HUMAN	Desmoplakin OS=Homo sapiens OX=9606 GN=DSP PE=1 SV=3	433.207	864.4	2	864.373	NPDYRSN
	DESP_HUMAN	Desmoplakin OS=Homo sapiens OX=9606 GN=DSP PE=1 SV=3	868.376	867.369	1	867.397	NSIKDYE
	DESP_HUMAN	Desmoplakin OS=Homo sapiens OX=9606 GN=DSP PE=1 SV=3	868.409	867.402	1	867.397	AGIYNETT
	DESP_HUMAN	Desmoplakin OS=Homo sapiens OX=9606 GN=DSP PE=1 SV=3	872.36	871.353	1	871.429	EVASEIQP
	DESP_HUMAN	Desmoplakin OS=Homo sapiens OX=9606 GN=DSP PE=1 SV=3	437.754	873.493	2	873.492	IRKIESE
	DESP_HUMAN	Desmoplakin OS=Homo sapiens OX=9606 GN=DSP PE=1 SV=3	874.567	873.559	1	873.492	AAKTIQDK
	DESP_HUMAN	Desmoplakin OS=Homo sapiens OX=9606 GN=DSP PE=1 SV=3	440.756	879.497	2	879.416	SGSRSGSRS
	DESP_HUMAN	Desmoplakin OS=Homo sapiens OX=9606 GN=DSP PE=1 SV=3	443.714	885.413	2	885.478	IDGRAAQR
	DESP_HUMAN	Desmoplakin OS=Homo sapiens OX=9606 GN=DSP PE=1 SV=3	888.487	887.48	1	887.471	SIAGASASPK
	DESP_HUMAN	Desmoplakin OS=Homo sapiens OX=9606 GN=DSP PE=1 SV=3	889.404	888.397	1	888.441	DRLSREN
	DESP_HUMAN	Desmoplakin OS=Homo sapiens OX=9606 GN=DSP PE=1 SV=3	447.766	893.518	2	893.472	PEVHGRIS
	DESP_HUMAN	Desmoplakin OS=Homo sapiens OX=9606 GN=DSP PE=1 SV=3	902.55	901.543	1	901.498	NIIQATSR
	DESP_HUMAN	Desmoplakin OS=Homo sapiens OX=9606 GN=DSP PE=1 SV=3	907.451	906.444	1	906.445	LEAQAATGF
	DESP_HUMAN	Desmoplakin OS=Homo sapiens OX=9606 GN=DSP PE=1 SV=3	459.182	916.35	2	916.44	NDLNQWK
	DESP_HUMAN	Desmoplakin OS=Homo sapiens OX=9606 GN=DSP PE=1 SV=3	466.179	930.343	2	930.393	DPNTEENL
	DESP_HUMAN	Desmoplakin OS=Homo sapiens OX=9606 GN=DSP PE=1 SV=3	466.783	931.552	2	931.497	ASVSSKGLPS
	DESP_HUMAN	Desmoplakin OS=Homo sapiens OX=9606 GN=DSP PE=1 SV=3	935.442	934.434	1	934.424	ETQSQLET
	DESP_HUMAN	Desmoplakin OS=Homo sapiens OX=9606 GN=DSP PE=1 SV=3	473.221	944.428	2	944.493	AGASASPKEK
	DESP_HUMAN	Desmoplakin OS=Homo sapiens OX=9606 GN=DSP PE=1 SV=3	947.434	946.427	1	946.472	NRSLSEEI
	DESP_HUMAN	Desmoplakin OS=Homo sapiens OX=9606 GN=DSP PE=1 SV=3	475.224	948.433	2	948.422	DECILKDN
	DESP_HUMAN	Desmoplakin OS=Homo sapiens OX=9606 GN=DSP PE=1 SV=3	478.283	954.552	2	954.55	LVRPGTALE
	DESP_HUMAN	Desmoplakin OS=Homo sapiens OX=9606 GN=DSP PE=1 SV=3	957.412	956.405	1	956.493	IRAESGPDL
	DESP_HUMAN	Desmoplakin OS=Homo sapiens OX=9606 GN=DSP PE=1 SV=3	961.419	960.411	1	960.488	NKLKQESD
	DESP_HUMAN	Desmoplakin OS=Homo sapiens OX=9606 GN=DSP PE=1 SV=3	965.432	964.425	1	964.377	TGNSSYSYS
	DESP_HUMAN	Desmoplakin OS=Homo sapiens OX=9606 GN=DSP PE=1 SV=3	486.685	971.356	2	971.41	NYRDNYQ
	DESP_HUMAN	Desmoplakin OS=Homo sapiens OX=9606 GN=DSP PE=1 SV=3	980.486	979.479	1	979.48	FQAMNKEL
	DESP_HUMAN	Desmoplakin OS=Homo sapiens OX=9606 GN=DSP PE=1 SV=3	980.673	979.665	1	979.607	TKLKISYK
	DESP_HUMAN	Desmoplakin OS=Homo sapiens OX=9606 GN=DSP PE=1 SV=3	501.733	1001.45	2	1001.55	DSITGQRLL
	DESP_HUMAN	Desmoplakin OS=Homo sapiens OX=9606 GN=DSP PE=1 SV=3	1002.53	1001.52	1	1001.51	NRDLKDEI
	DESP_HUMAN	Desmoplakin OS=Homo sapiens OX=9606 GN=DSP PE=1 SV=3	1009.48	1008.48	1	1008.5	DPEVHGRIS
	DESP_HUMAN	Desmoplakin OS=Homo sapiens OX=9606 GN=DSP PE=1 SV=3	1009.5	1008.5	1	1008.55	TVDTSKLVF
	DESP_HUMAN	Desmoplakin OS=Homo sapiens OX=9606 GN=DSP PE=1 SV=3	1019.5	1018.49	1	1018.56	FLRGAGSIAGA
	DESP_HUMAN	Desmoplakin OS=Homo sapiens OX=9606 GN=DSP PE=1 SV=3	1021.49	1020.48	1	1020.52	QQIYAAEKA
	DESP_HUMAN	Desmoplakin OS=Homo sapiens OX=9606 GN=DSP PE=1 SV=3	341.541	1021.6	3	1021.6	IEKGHGIRL
	DESP_HUMAN	Desmoplakin OS=Homo sapiens OX=9606 GN=DSP PE=1 SV=3	1022.68	1021.68	1	1021.6	KGHGIRLLE
	DESP_HUMAN	Desmoplakin OS=Homo sapiens OX=9606 GN=DSP PE=1 SV=3	1033.49	1032.49	1	1032.55	PLYDLDLGK
	DESP_HUMAN	Desmoplakin OS=Homo sapiens OX=9606 GN=DSP PE=1 SV=3	517.31	1032.61	2	1032.58	ARLQRVQY
	DESP_HUMAN	Desmoplakin OS=Homo sapiens OX=9606 GN=DSP PE=1 SV=3	1055.75	1054.75	1	1054.65	KDVALARGLI
	DESP_HUMAN	Desmoplakin OS=Homo sapiens OX=9606 GN=DSP PE=1 SV=3	530.712	1059.41	2	1059.47	KYCYLQNE
	DESP_HUMAN	Desmoplakin OS=Homo sapiens OX=9606 GN=DSP PE=1 SV=3	531.203	1060.39	2	1060.5	ENALQQKACG
	DESP_HUMAN	Desmoplakin OS=Homo sapiens OX=9606 GN=DSP PE=1 SV=3	534.824	1067.63	2	1067.63	LVRPGTALEL
	DESP_HUMAN	Desmoplakin OS=Homo sapiens OX=9606 GN=DSP PE=1 SV=3	1112.45	1111.45	1	1111.45	FFDPNTEEN
	DESP_HUMAN	Desmoplakin OS=Homo sapiens OX=9606 GN=DSP PE=1 SV=3	559.81	1117.6	2	1117.57	IDKETNDRK
	DESP_HUMAN	Desmoplakin OS=Homo sapiens OX=9606 GN=DSP PE=1 SV=3	563.335	1124.66	2	1124.66	IVDPVSNLRL
	DESP_HUMAN	Desmoplakin OS=Homo sapiens OX=9606 GN=DSP PE=1 SV=3	379.234	1134.68	3	1134.69	IEKGHGIRLL
	DESP_HUMAN	Desmoplakin OS=Homo sapiens OX=9606 GN=DSP PE=1 SV=3	572.359	1142.7	2	1142.67	ATILELRSQL
	DESP_HUMAN	Desmoplakin OS=Homo sapiens OX=9606 GN=DSP PE=1 SV=3	576.761	1151.51	2	1151.55	NGVTDGYLNSL
	DESP_HUMAN	Desmoplakin OS=Homo sapiens OX=9606 GN=DSP PE=1 SV=3	1165.57	1164.56	1	1164.59	RIDYERVSQ
	DESP_HUMAN	Desmoplakin OS=Homo sapiens OX=9606 GN=DSP PE=1 SV=3	594.278	1186.54	2	1186.57	RSLNDPRDSQ
	DESP_HUMAN	Desmoplakin OS=Homo sapiens OX=9606 GN=DSP PE=1 SV=3	606.269	1210.52	2	1210.48	FDATGNSSYSY
	DESP_HUMAN	Desmoplakin OS=Homo sapiens OX=9606 GN=DSP PE=1 SV=3	608.822	1215.63	2	1215.66	GFIVDPVSNLR
	DESP_HUMAN	Desmoplakin OS=Homo sapiens OX=9606 GN=DSP PE=1 SV=3	609.747	1217.48	2	1217.59	DDAAKTIQDKN
	DESP_HUMAN	Desmoplakin OS=Homo sapiens OX=9606 GN=DSP PE=1 SV=3	617.728	1233.44	2	1233.53	ECEKQQIQND
	DESP_HUMAN	Desmoplakin OS=Homo sapiens OX=9606 GN=DSP PE=1 SV=3	630.346	1258.68	2	1258.69	SDKNATILELR
	DESP_HUMAN	Desmoplakin OS=Homo sapiens OX=9606 GN=DSP PE=1 SV=3	421.209	1260.6	3	1260.64	TVMLLEAQAATGG
	DESP_HUMAN	Desmoplakin OS=Homo sapiens OX=9606 GN=DSP PE=1 SV=3	423.207	1266.6	3	1266.63	TQFADMISLKN
	DESP_HUMAN	Desmoplakin OS=Homo sapiens OX=9606 GN=DSP PE=1 SV=3	639.322	1276.63	2	1276.62	TRSGDYYRFL
	DESP_HUMAN	Desmoplakin OS=Homo sapiens OX=9606 GN=DSP PE=1 SV=3	643.389	1284.76	2	1284.68	LRRVEEDIQQ
	DESP_HUMAN	Desmoplakin OS=Homo sapiens OX=9606 GN=DSP PE=1 SV=3	647.853	1293.69	2	1293.69	NETTKQKLGIY
	DESP_HUMAN	Desmoplakin OS=Homo sapiens OX=9606 GN=DSP PE=1 SV=3	656.803	1311.59	2	1311.55	EEEELLYDWS
	DESP_HUMAN	Desmoplakin OS=Homo sapiens OX=9606 GN=DSP PE=1 SV=3	1320.68	1319.67	1	1319.67	DEVGERIKDFL
	DESP_HUMAN	Desmoplakin OS=Homo sapiens OX=9606 GN=DSP PE=1 SV=3	1322.64	1321.63	1	1321.74	TGGIIHPTTGQKL
	DESP_HUMAN	Desmoplakin OS=Homo sapiens OX=9606 GN=DSP PE=1 SV=3	667.343	1332.67	2	1332.71	KSEREKNSLRS
	DESP_HUMAN	Desmoplakin OS=Homo sapiens OX=9606 GN=DSP PE=1 SV=3	1336.74	1335.73	1	1335.66	NERSKWYVTGP
	DESP_HUMAN	Desmoplakin OS=Homo sapiens OX=9606 GN=DSP PE=1 SV=3	671.836	1341.66	2	1341.74	PVTVTELVDSGIL
	DESP_HUMAN	Desmoplakin OS=Homo sapiens OX=9606 GN=DSP PE=1 SV=3	449.858	1346.55	3	1346.66	KFFDQYRSGSL
	DESP_HUMAN	Desmoplakin OS=Homo sapiens OX=9606 GN=DSP PE=1 SV=3	675.859	1349.7	2	1349.64	QQKACGSEIMQK
	DESP_HUMAN	Desmoplakin OS=Homo sapiens OX=9606 GN=DSP PE=1 SV=3	680.29	1358.57	2	1358.7	QRLLEAQACTGGI
	DESP_HUMAN	Desmoplakin OS=Homo sapiens OX=9606 GN=DSP PE=1 SV=3	682.312	1362.61	2	1362.62	SEILSDPSDDTKG
	DESP_HUMAN	Desmoplakin OS=Homo sapiens OX=9606 GN=DSP PE=1 SV=3	716.363	1430.71	2	1430.59	SKGGGGYTCQSGSGW
	DESP_HUMAN	Desmoplakin OS=Homo sapiens OX=9606 GN=DSP PE=1 SV=3	740.351	1478.69	2	1478.69	VTGYNDPETGNIIS
	DESP_HUMAN	Desmoplakin OS=Homo sapiens OX=9606 GN=DSP PE=1 SV=3	755.854	1509.69	2	1509.68	SEILSDPSDDTKGF
	DESP_HUMAN	Desmoplakin OS=Homo sapiens OX=9606 GN=DSP PE=1 SV=3	761.891	1521.77	2	1521.73	GSQYDIQDAIDKGL
	DESP_HUMAN	Desmoplakin OS=Homo sapiens OX=9606 GN=DSP PE=1 SV=3	772.35	1542.69	2	1542.68	YNMSSAPGSRSGSRS
	DESP_HUMAN	Desmoplakin OS=Homo sapiens OX=9606 GN=DSP PE=1 SV=3	790.355	1578.7	2	1578.8	SRSGSRSGSRSGSRR
	DESP_HUMAN	Desmoplakin OS=Homo sapiens OX=9606 GN=DSP PE=1 SV=3	796.41	1590.81	2	1590.84	QDITRFQNSLKEL
	DESP_HUMAN	Desmoplakin OS=Homo sapiens OX=9606 GN=DSP PE=1 SV=3	798.375	1594.74	2	1594.81	LESEKAIKEKEYE
	DESP_HUMAN	Desmoplakin OS=Homo sapiens OX=9606 GN=DSP PE=1 SV=3	574.973	1721.9	3	1721.86	QESVKQAHLRNEHF
	DESP_HUMAN	Desmoplakin OS=Homo sapiens OX=9606 GN=DSP PE=1 SV=3	657.002	1967.98	3	1967.98	AEKAITGFDDPFSGKTVSV
	PLEC_HUMAN	Plectin OS=Homo sapiens OX=9606 GN=PLEC PE=1 SV=3	717.412	716.405	1	716.37	QEAGILS
	PLEC_HUMAN	Plectin OS=Homo sapiens OX=9606 GN=PLEC PE=1 SV=3	731.402	730.394	1	730.361	SGDSLPR
	PLEC_HUMAN	Plectin OS=Homo sapiens OX=9606 GN=PLEC PE=1 SV=3	736.299	735.292	1	735.365	EITISSS
	PLEC_HUMAN	Plectin OS=Homo sapiens OX=9606 GN=PLEC PE=1 SV=3	738.413	737.405	1	737.444	GQLKVPP
	PLEC_HUMAN	Plectin OS=Homo sapiens OX=9606 GN=PLEC PE=1 SV=3	741.424	740.417	1	740.345	TNEGIAH
	PLEC_HUMAN	Plectin OS=Homo sapiens OX=9606 GN=PLEC PE=1 SV=3	750.447	749.439	1	749.396	GTAFELL
	PLEC_HUMAN	Plectin OS=Homo sapiens OX=9606 GN=PLEC PE=1 SV=3	753.449	752.442	1	752.37	TGSVAGVY
	PLEC_HUMAN	Plectin OS=Homo sapiens OX=9606 GN=PLEC PE=1 SV=3	754.444	753.436	1	753.366	EEHVAVA
	PLEC_HUMAN	Plectin OS=Homo sapiens OX=9606 GN=PLEC PE=1 SV=3	772.317	771.31	1	771.376	SLESLHS
	PLEC_HUMAN	Plectin OS=Homo sapiens OX=9606 GN=PLEC PE=1 SV=3	386.729	771.444	2	771.424	VPATTQR
	PLEC_HUMAN	Plectin OS=Homo sapiens OX=9606 GN=PLEC PE=1 SV=3	775.423	774.415	1	774.351	RAAEEAE
	PLEC_HUMAN	Plectin OS=Homo sapiens OX=9606 GN=PLEC PE=1 SV=3	781.493	780.486	1	780.449	HQALVTL
	PLEC_HUMAN	Plectin OS=Homo sapiens OX=9606 GN=PLEC PE=1 SV=3	395.151	788.288	2	788.349	HGGSTMSL
	PLEC_HUMAN	Plectin OS=Homo sapiens OX=9606 GN=PLEC PE=1 SV=3	790.351	789.344	1	789.369	MAQQLAE
	PLEC_HUMAN	Plectin OS=Homo sapiens OX=9606 GN=PLEC PE=1 SV=3	794.475	793.468	1	793.393	RSTSEKS
	PLEC_HUMAN	Plectin OS=Homo sapiens OX=9606 GN=PLEC PE=1 SV=3	798.503	797.495	1	797.439	RAGLVGPE
	PLEC_HUMAN	Plectin OS=Homo sapiens OX=9606 GN=PLEC PE=1 SV=3	802.431	801.424	1	801.423	LLEAQAAS
	PLEC_HUMAN	Plectin OS=Homo sapiens OX=9606 GN=PLEC PE=1 SV=3	809.358	808.35	1	808.397	EVQYLTG
	PLEC_HUMAN	Plectin OS=Homo sapiens OX=9606 GN=PLEC PE=1 SV=3	809.512	808.504	1	808.481	HNLISLL
	PLEC_HUMAN	Plectin OS=Homo sapiens OX=9606 GN=PLEC PE=1 SV=3	414.246	826.478	2	826.401	SYSALMR
	PLEC_HUMAN	Plectin OS=Homo sapiens OX=9606 GN=PLEC PE=1 SV=3	828.516	827.509	1	827.48	VRRPVAM
	PLEC_HUMAN	Plectin OS=Homo sapiens OX=9606 GN=PLEC PE=1 SV=3	416.265	830.516	2	830.486	QVAATKTL
	PLEC_HUMAN	Plectin OS=Homo sapiens OX=9606 GN=PLEC PE=1 SV=3	836.487	835.48	1	835.455	HVPGVTNL
	PLEC_HUMAN	Plectin OS=Homo sapiens OX=9606 GN=PLEC PE=1 SV=3	856.527	855.52	1	855.554	AKAVVQLK
	PLEC_HUMAN	Plectin OS=Homo sapiens OX=9606 GN=PLEC PE=1 SV=3	429.765	857.516	2	857.461	EERLAQL
	PLEC_HUMAN	Plectin OS=Homo sapiens OX=9606 GN=PLEC PE=1 SV=3	434.219	866.423	2	866.497	SGLRAPVPA
	PLEC_HUMAN	Plectin OS=Homo sapiens OX=9606 GN=PLEC PE=1 SV=3	435.254	868.494	2	868.561	ALRLRLQ
	PLEC_HUMAN	Plectin OS=Homo sapiens OX=9606 GN=PLEC PE=1 SV=3	435.255	868.496	2	868.477	GLIPREQG
	PLEC_HUMAN	Plectin OS=Homo sapiens OX=9606 GN=PLEC PE=1 SV=3	879.453	878.446	1	878.369	LEMSAEAE
	PLEC_HUMAN	Plectin OS=Homo sapiens OX=9606 GN=PLEC PE=1 SV=3	442.235	882.455	2	882.419	EAQAGTGHI
	PLEC_HUMAN	Plectin OS=Homo sapiens OX=9606 GN=PLEC PE=1 SV=3	444.208	886.401	2	886.476	LLQSLEQG
	PLEC_HUMAN	Plectin OS=Homo sapiens OX=9606 GN=PLEC PE=1 SV=3	887.478	886.47	1	886.487	AQEAVTRL
	PLEC_HUMAN	Plectin OS=Homo sapiens OX=9606 GN=PLEC PE=1 SV=3	888.482	887.475	1	887.41	QDGVRANE
	PLEC_HUMAN	Plectin OS=Homo sapiens OX=9606 GN=PLEC PE=1 SV=3	893.487	892.479	1	892.45	KVLSSSGSE
	PLEC_HUMAN	Plectin OS=Homo sapiens OX=9606 GN=PLEC PE=1 SV=3	901.418	900.411	1	900.492	LQEAGILSA
	PLEC_HUMAN	Plectin OS=Homo sapiens OX=9606 GN=PLEC PE=1 SV=3	901.454	900.447	1	900.503	NLIDRSAL
	PLEC_HUMAN	Plectin OS=Homo sapiens OX=9606 GN=PLEC PE=1 SV=3	452.219	902.424	2	902.417	AMPLADSQA
	PLEC_HUMAN	Plectin OS=Homo sapiens OX=9606 GN=PLEC PE=1 SV=3	909.529	908.521	1	908.512	KTFTKWV
	PLEC_HUMAN	Plectin OS=Homo sapiens OX=9606 GN=PLEC PE=1 SV=3	930.332	929.324	1	929.391	HGEKVEEC
	PLEC_HUMAN	Plectin OS=Homo sapiens OX=9606 GN=PLEC PE=1 SV=3	930.547	929.539	1	929.468	AEQEAARR
	PLEC_HUMAN	Plectin OS=Homo sapiens OX=9606 GN=PLEC PE=1 SV=3	465.788	929.561	2	929.493	KAEEQAVR
	PLEC_HUMAN	Plectin OS=Homo sapiens OX=9606 GN=PLEC PE=1 SV=3	466.793	931.571	2	931.509	AVSRTQLAS
	PLEC_HUMAN	Plectin OS=Homo sapiens OX=9606 GN=PLEC PE=1 SV=3	942.545	941.538	1	941.577	ASLRARGLV
	PLEC_HUMAN	Plectin OS=Homo sapiens OX=9606 GN=PLEC PE=1 SV=3	947.441	946.434	1	946.483	EADKNRSK
	PLEC_HUMAN	Plectin OS=Homo sapiens OX=9606 GN=PLEC PE=1 SV=3	481.261	960.507	2	960.528	GYVIDPIKG
	PLEC_HUMAN	Plectin OS=Homo sapiens OX=9606 GN=PLEC PE=1 SV=3	966.587	965.58	1	965.529	EHGIRLLE
	PLEC_HUMAN	Plectin OS=Homo sapiens OX=9606 GN=PLEC PE=1 SV=3	488.219	974.424	2	974.43	AAEEAEEAR
	PLEC_HUMAN	Plectin OS=Homo sapiens OX=9606 GN=PLEC PE=1 SV=3	975.518	974.511	1	974.528	SELLASGVLS
	PLEC_HUMAN	Plectin OS=Homo sapiens OX=9606 GN=PLEC PE=1 SV=3	980.466	979.459	1	979.396	FSMTFSSSS
	PLEC_HUMAN	Plectin OS=Homo sapiens OX=9606 GN=PLEC PE=1 SV=3	981.469	980.462	1	980.481	KGGELVYTD
	PLEC_HUMAN	Plectin OS=Homo sapiens OX=9606 GN=PLEC PE=1 SV=3	494.729	987.444	2	987.487	EQLLQETQ
	PLEC_HUMAN	Plectin OS=Homo sapiens OX=9606 GN=PLEC PE=1 SV=3	990.529	989.522	1	989.613	RKLTFRGL
	PLEC_HUMAN	Plectin OS=Homo sapiens OX=9606 GN=PLEC PE=1 SV=3	1004.62	1003.61	1	1003.55	MSAAQALKKG
	PLEC_HUMAN	Plectin OS=Homo sapiens OX=9606 GN=PLEC PE=1 SV=3	504.244	1006.47	2	1006.5	SSSYPISPAV
	PLEC_HUMAN	Plectin OS=Homo sapiens OX=9606 GN=PLEC PE=1 SV=3	504.253	1006.49	2	1006.48	EITISSSDGV
	PLEC_HUMAN	Plectin OS=Homo sapiens OX=9606 GN=PLEC PE=1 SV=3	504.736	1007.46	2	1007.54	KLRDVGAYS
	PLEC_HUMAN	Plectin OS=Homo sapiens OX=9606 GN=PLEC PE=1 SV=3	1009.54	1008.53	1	1008.45	FSDVREAEG
	PLEC_HUMAN	Plectin OS=Homo sapiens OX=9606 GN=PLEC PE=1 SV=3	515.328	1028.64	2	1028.6	GKLEQVRSL
	PLEC_HUMAN	Plectin OS=Homo sapiens OX=9606 GN=PLEC PE=1 SV=3	1029.65	1028.64	1	1028.57	LYVHEAVKA
	PLEC_HUMAN	Plectin OS=Homo sapiens OX=9606 GN=PLEC PE=1 SV=3	516.223	1030.43	2	1030.5	AQAEREAKE
	PLEC_HUMAN	Plectin OS=Homo sapiens OX=9606 GN=PLEC PE=1 SV=3	1033.62	1032.62	1	1032.63	IYQALKKGL
	PLEC_HUMAN	Plectin OS=Homo sapiens OX=9606 GN=PLEC PE=1 SV=3	1037.45	1036.44	1	1036.49	QIDIPGGGSHG
	PLEC_HUMAN	Plectin OS=Homo sapiens OX=9606 GN=PLEC PE=1 SV=3	520.85	1039.68	2	1039.62	RALRGANVIA
	PLEC_HUMAN	Plectin OS=Homo sapiens OX=9606 GN=PLEC PE=1 SV=3	1042.6	1041.59	1	1041.6	ARQRKAALE
	PLEC_HUMAN	Plectin OS=Homo sapiens OX=9606 GN=PLEC PE=1 SV=3	531.275	1060.53	2	1060.55	TLRSKEQAE
	PLEC_HUMAN	Plectin OS=Homo sapiens OX=9606 GN=PLEC PE=1 SV=3	1062.53	1061.52	1	1061.52	QRLVASMEE
	PLEC_HUMAN	Plectin OS=Homo sapiens OX=9606 GN=PLEC PE=1 SV=3	1075.56	1074.55	1	1074.52	DAQLSTGGIVD
	PLEC_HUMAN	Plectin OS=Homo sapiens OX=9606 GN=PLEC PE=1 SV=3	1079.55	1078.54	1	1078.58	PELHDRLLS
	PLEC_HUMAN	Plectin OS=Homo sapiens OX=9606 GN=PLEC PE=1 SV=3	547.757	1093.5	2	1093.53	SSSYPISPAVS
	PLEC_HUMAN	Plectin OS=Homo sapiens OX=9606 GN=PLEC PE=1 SV=3	1118.54	1117.53	1	1117.59	AVSRTQLASW
	PLEC_HUMAN	Plectin OS=Homo sapiens OX=9606 GN=PLEC PE=1 SV=3	562.777	1123.54	2	1123.61	LSVYQAMKKG
	PLEC_HUMAN	Plectin OS=Homo sapiens OX=9606 GN=PLEC PE=1 SV=3	1129.56	1128.55	1	1128.63	AQVTLQSVQR
	PLEC_HUMAN	Plectin OS=Homo sapiens OX=9606 GN=PLEC PE=1 SV=3	568.26	1134.5	2	1134.61	LRQERLSFS
	PLEC_HUMAN	Plectin OS=Homo sapiens OX=9606 GN=PLEC PE=1 SV=3	1173.56	1172.56	1	1172.55	QARAEEDAQR
	PLEC_HUMAN	Plectin OS=Homo sapiens OX=9606 GN=PLEC PE=1 SV=3	590.851	1179.69	2	1179.68	RLGFHLPLEV
	PLEC_HUMAN	Plectin OS=Homo sapiens OX=9606 GN=PLEC PE=1 SV=3	1182.54	1181.54	1	1181.55	SGNAGGFRSRSS
	PLEC_HUMAN	Plectin OS=Homo sapiens OX=9606 GN=PLEC PE=1 SV=3	591.8	1181.59	2	1181.52	DPSTDERLSY
	PLEC_HUMAN	Plectin OS=Homo sapiens OX=9606 GN=PLEC PE=1 SV=3	1201.57	1200.56	1	1200.58	ERQRGGAEGEL
	PLEC_HUMAN	Plectin OS=Homo sapiens OX=9606 GN=PLEC PE=1 SV=3	1201.58	1200.57	1	1200.65	FHEKLLSAEK
	PLEC_HUMAN	Plectin OS=Homo sapiens OX=9606 GN=PLEC PE=1 SV=3	1206.6	1205.59	1	1205.63	NAIKDYELQL
	PLEC_HUMAN	Plectin OS=Homo sapiens OX=9606 GN=PLEC PE=1 SV=3	1217.62	1216.61	1	1216.65	VRAEMEVLLAS
	PLEC_HUMAN	Plectin OS=Homo sapiens OX=9606 GN=PLEC PE=1 SV=3	1221.47	1220.47	1	1220.56	PSTGEPATYGEL
	PLEC_HUMAN	Plectin OS=Homo sapiens OX=9606 GN=PLEC PE=1 SV=3	410.549	1228.62	3	1228.72	IIRPGTAFELL
	PLEC_HUMAN	Plectin OS=Homo sapiens OX=9606 GN=PLEC PE=1 SV=3	423.207	1266.6	3	1266.63	TRGAYRDCLGR
	PLEC_HUMAN	Plectin OS=Homo sapiens OX=9606 GN=PLEC PE=1 SV=3	634.327	1266.64	2	1266.59	SGSGSTAGSRTGSR
	PLEC_HUMAN	Plectin OS=Homo sapiens OX=9606 GN=PLEC PE=1 SV=3	641.799	1281.58	2	1281.6	QIDIPGGGSHGGST
	PLEC_HUMAN	Plectin OS=Homo sapiens OX=9606 GN=PLEC PE=1 SV=3	1301.62	1300.62	1	1300.64	EGTAQQRLAAEQ
	PLEC_HUMAN	Plectin OS=Homo sapiens OX=9606 GN=PLEC PE=1 SV=3	1301.62	1300.62	1	1300.61	YVSSLYDAMPR
	PLEC_HUMAN	Plectin OS=Homo sapiens OX=9606 GN=PLEC PE=1 SV=3	1301.63	1300.62	1	1300.7	TASQVAATKTLPN
	PLEC_HUMAN	Plectin OS=Homo sapiens OX=9606 GN=PLEC PE=1 SV=3	653.827	1305.64	2	1305.66	YQQLLQSLEQG
	PLEC_HUMAN	Plectin OS=Homo sapiens OX=9606 GN=PLEC PE=1 SV=3	666.814	1331.61	2	1331.59	EEQQRQQQQM
	PLEC_HUMAN	Plectin OS=Homo sapiens OX=9606 GN=PLEC PE=1 SV=3	446.907	1337.7	3	1337.67	PDEKSIITYVSS
	PLEC_HUMAN	Plectin OS=Homo sapiens OX=9606 GN=PLEC PE=1 SV=3	673.771	1345.53	2	1345.65	EMQTVQQEQLL
	PLEC_HUMAN	Plectin OS=Homo sapiens OX=9606 GN=PLEC PE=1 SV=3	679.79	1357.57	2	1357.69	LKQSAEEQAQAR
	PLEC_HUMAN	Plectin OS=Homo sapiens OX=9606 GN=PLEC PE=1 SV=3	683.346	1364.68	2	1364.64	CDRSATVTRLED
	PLEC_HUMAN	Plectin OS=Homo sapiens OX=9606 GN=PLEC PE=1 SV=3	688.868	1375.72	2	1375.79	LSDARKLTFRGL
	PLEC_HUMAN	Plectin OS=Homo sapiens OX=9606 GN=PLEC PE=1 SV=3	690.348	1378.68	2	1378.72	LLAVCDYKQVEV
	PLEC_HUMAN	Plectin OS=Homo sapiens OX=9606 GN=PLEC PE=1 SV=3	468.959	1403.86	3	1403.78	VHEAVKAGVVGPEL
	PLEC_HUMAN	Plectin OS=Homo sapiens OX=9606 GN=PLEC PE=1 SV=3	704.846	1407.68	2	1407.81	DPETGLRLLPLKG
	PLEC_HUMAN	Plectin OS=Homo sapiens OX=9606 GN=PLEC PE=1 SV=3	471.947	1412.82	3	1412.76	ASPAKKPKVQSGSE
	PLEC_HUMAN	Plectin OS=Homo sapiens OX=9606 GN=PLEC PE=1 SV=3	713.322	1424.63	2	1424.76	LDAQLATGGIVDPR
	PLEC_HUMAN	Plectin OS=Homo sapiens OX=9606 GN=PLEC PE=1 SV=3	477.25	1428.73	3	1428.7	LAEEDAARQRAEA
	PLEC_HUMAN	Plectin OS=Homo sapiens OX=9606 GN=PLEC PE=1 SV=3	481.281	1440.82	3	1440.79	RLLDAQLATGGIVD
	PLEC_HUMAN	Plectin OS=Homo sapiens OX=9606 GN=PLEC PE=1 SV=3	739.349	1476.68	2	1476.76	NEAVKEGVVGPELH
	PLEC_HUMAN	Plectin OS=Homo sapiens OX=9606 GN=PLEC PE=1 SV=3	741.337	1480.66	2	1480.69	QDLLAWVEENQH
	PLEC_HUMAN	Plectin OS=Homo sapiens OX=9606 GN=PLEC PE=1 SV=3	746.371	1490.73	2	1490.74	LENLDQAFSVAER
	PLEC_HUMAN	Plectin OS=Homo sapiens OX=9606 GN=PLEC PE=1 SV=3	504.933	1511.78	3	1511.81	PISPAVSRTQLASW
	PLEC_HUMAN	Plectin OS=Homo sapiens OX=9606 GN=PLEC PE=1 SV=3	765.41	1528.8	2	1528.86	ARRTPHVQAVQGPL
	PLEC_HUMAN	Plectin OS=Homo sapiens OX=9606 GN=PLEC PE=1 SV=3	778.366	1554.72	2	1554.82	DAARQRAEAERVLA
	PLEC_HUMAN	Plectin OS=Homo sapiens OX=9606 GN=PLEC PE=1 SV=3	521.985	1562.93	3	1562.8	SEDMTAKEKLLLW
	PLEC_HUMAN	Plectin OS=Homo sapiens OX=9606 GN=PLEC PE=1 SV=3	783.87	1565.72	2	1565.77	SSSSYPISPAVSRTQ
	PLEC_HUMAN	Plectin OS=Homo sapiens OX=9606 GN=PLEC PE=1 SV=3	545.212	1632.61	3	1632.77	PSTGEPATYGELQQR
	PLEC_HUMAN	Plectin OS=Homo sapiens OX=9606 GN=PLEC PE=1 SV=3	585.33	1752.97	3	1752.84	GAEKAEVVETTQVYTE
	PLEC_HUMAN	Plectin OS=Homo sapiens OX=9606 GN=PLEC PE=1 SV=3	631.651	1891.93	3	1891.96	EQEQKGRLCFEGLRSL
	PLEC_HUMAN	Plectin OS=Homo sapiens OX=9606 GN=PLEC PE=1 SV=3	657.009	1968	3	1968.1	TRLKAEAELLQQQKELA
	PLEC_HUMAN	Plectin OS=Homo sapiens OX=9606 GN=PLEC PE=1 SV=3	696.34	2086	3	2086.14	LAQQRALAEKMLKEKMQA
	PLEC_HUMAN	Plectin OS=Homo sapiens OX=9606 GN=PLEC PE=1 SV=3	701.011	2100.01	3	2100.03	ECAQRIAEQQKAQAEVEGL
	PLEC_HUMAN	Plectin OS=Homo sapiens OX=9606 GN=PLEC PE=1 SV=3	742.349	2224.03	3	2223.95	MTFSSSSYSSSGYGRRYASGS
	PLEC_HUMAN	Plectin OS=Homo sapiens OX=9606 GN=PLEC PE=1 SV=3	1248.67	2495.32	2	2495.34	QLLRRCRRDDGTGQLLLPLSDA
	K22E_HUMAN	Keratin, type II cytoskeletal 2 epidermal OS=Homo sapiens OX=9606 GN=KRT2 PE=1 SV=2	706.423	705.416	1	705.352	SGGSRRS
	K22E_HUMAN	Keratin, type II cytoskeletal 2 epidermal OS=Homo sapiens OX=9606 GN=KRT2 PE=1 SV=2	708.331	707.324	1	707.36	ASKAAFGG
	K22E_HUMAN	Keratin, type II cytoskeletal 2 epidermal OS=Homo sapiens OX=9606 GN=KRT2 PE=1 SV=2	711.331	710.323	1	710.287	GSSGEAFG
	K22E_HUMAN	Keratin, type II cytoskeletal 2 epidermal OS=Homo sapiens OX=9606 GN=KRT2 PE=1 SV=2	751.435	750.428	1	750.366	KAAFGGSGG
	K22E_HUMAN	Keratin, type II cytoskeletal 2 epidermal OS=Homo sapiens OX=9606 GN=KRT2 PE=1 SV=2	763.408	762.4	1	762.392	CKSRGRG
	K22E_HUMAN	Keratin, type II cytoskeletal 2 epidermal OS=Homo sapiens OX=9606 GN=KRT2 PE=1 SV=2	386.69	771.366	2	771.319	SGFSGGGFG
	K22E_HUMAN	Keratin, type II cytoskeletal 2 epidermal OS=Homo sapiens OX=9606 GN=KRT2 PE=1 SV=2	780.397	779.39	1	779.393	GGFGSRSL
	K22E_HUMAN	Keratin, type II cytoskeletal 2 epidermal OS=Homo sapiens OX=9606 GN=KRT2 PE=1 SV=2	784.456	783.448	1	783.449	SLLQPLN
	K22E_HUMAN	Keratin, type II cytoskeletal 2 epidermal OS=Homo sapiens OX=9606 GN=KRT2 PE=1 SV=2	799.381	798.373	1	798.33	GFSGGGFGGG
	K22E_HUMAN	Keratin, type II cytoskeletal 2 epidermal OS=Homo sapiens OX=9606 GN=KRT2 PE=1 SV=2	799.382	798.375	1	798.33	FSGGGFGGGG
	K22E_HUMAN	Keratin, type II cytoskeletal 2 epidermal OS=Homo sapiens OX=9606 GN=KRT2 PE=1 SV=2	806.474	805.467	1	805.393	GGGSKGGSIS
	K22E_HUMAN	Keratin, type II cytoskeletal 2 epidermal OS=Homo sapiens OX=9606 GN=KRT2 PE=1 SV=2	810.385	809.377	1	809.381	DVEIATY
	K22E_HUMAN	Keratin, type II cytoskeletal 2 epidermal OS=Homo sapiens OX=9606 GN=KRT2 PE=1 SV=2	818.399	817.392	1	817.455	TLKKDVD
	K22E_HUMAN	Keratin, type II cytoskeletal 2 epidermal OS=Homo sapiens OX=9606 GN=KRT2 PE=1 SV=2	824.485	823.478	1	823.492	EIAHVKK
	K22E_HUMAN	Keratin, type II cytoskeletal 2 epidermal OS=Homo sapiens OX=9606 GN=KRT2 PE=1 SV=2	826.503	825.495	1	825.438	NKFASFI
	K22E_HUMAN	Keratin, type II cytoskeletal 2 epidermal OS=Homo sapiens OX=9606 GN=KRT2 PE=1 SV=2	415.177	828.339	2	828.34	GGSGFSGGGF
	K22E_HUMAN	Keratin, type II cytoskeletal 2 epidermal OS=Homo sapiens OX=9606 GN=KRT2 PE=1 SV=2	829.546	828.538	1	828.471	KVDLLNQ
	K22E_HUMAN	Keratin, type II cytoskeletal 2 epidermal OS=Homo sapiens OX=9606 GN=KRT2 PE=1 SV=2	416.265	830.515	2	830.486	VGLGGTKSI
	K22E_HUMAN	Keratin, type II cytoskeletal 2 epidermal OS=Homo sapiens OX=9606 GN=KRT2 PE=1 SV=2	417.736	833.457	2	833.486	TKSISISV
	K22E_HUMAN	Keratin, type II cytoskeletal 2 epidermal OS=Homo sapiens OX=9606 GN=KRT2 PE=1 SV=2	859.393	858.386	1	858.351	SFGGGSGFSG
	K22E_HUMAN	Keratin, type II cytoskeletal 2 epidermal OS=Homo sapiens OX=9606 GN=KRT2 PE=1 SV=2	863.482	862.475	1	862.414	GSKGGSISGGG
	K22E_HUMAN	Keratin, type II cytoskeletal 2 epidermal OS=Homo sapiens OX=9606 GN=KRT2 PE=1 SV=2	872.357	871.35	1	871.331	SSSGGGYGSGG
	K22E_HUMAN	Keratin, type II cytoskeletal 2 epidermal OS=Homo sapiens OX=9606 GN=KRT2 PE=1 SV=2	877.441	876.434	1	876.432	RGGGGGGFRG
	K22E_HUMAN	Keratin, type II cytoskeletal 2 epidermal OS=Homo sapiens OX=9606 GN=KRT2 PE=1 SV=2	883.521	882.514	1	882.518	SLLQPLNV
	K22E_HUMAN	Keratin, type II cytoskeletal 2 epidermal OS=Homo sapiens OX=9606 GN=KRT2 PE=1 SV=2	449.783	897.552	2	897.551	NRVIQRL
	K22E_HUMAN	Keratin, type II cytoskeletal 2 epidermal OS=Homo sapiens OX=9606 GN=KRT2 PE=1 SV=2	453.673	905.331	2	905.395	QSGSRGGSGGG
	K22E_HUMAN	Keratin, type II cytoskeletal 2 epidermal OS=Homo sapiens OX=9606 GN=KRT2 PE=1 SV=2	459.765	917.516	2	917.518	VGLGGTKSIS
	K22E_HUMAN	Keratin, type II cytoskeletal 2 epidermal OS=Homo sapiens OX=9606 GN=KRT2 PE=1 SV=2	463.239	924.463	2	924.466	AEISQIHQ
	K22E_HUMAN	Keratin, type II cytoskeletal 2 epidermal OS=Homo sapiens OX=9606 GN=KRT2 PE=1 SV=2	472.757	943.5	2	943.497	LQQAKEDL
	K22E_HUMAN	Keratin, type II cytoskeletal 2 epidermal OS=Homo sapiens OX=9606 GN=KRT2 PE=1 SV=2	945.444	944.437	1	944.421	SRHGGGGGGFG
	K22E_HUMAN	Keratin, type II cytoskeletal 2 epidermal OS=Homo sapiens OX=9606 GN=KRT2 PE=1 SV=2	477.214	952.413	2	952.452	GFGAAGGFGGR
	K22E_HUMAN	Keratin, type II cytoskeletal 2 epidermal OS=Homo sapiens OX=9606 GN=KRT2 PE=1 SV=2	955.421	954.413	1	954.431	GGGGGGFRGFS
	K22E_HUMAN	Keratin, type II cytoskeletal 2 epidermal OS=Homo sapiens OX=9606 GN=KRT2 PE=1 SV=2	508.274	1014.53	2	1014.53	ALQQAKEDL
	K22E_HUMAN	Keratin, type II cytoskeletal 2 epidermal OS=Homo sapiens OX=9606 GN=KRT2 PE=1 SV=2	513.304	1024.59	2	1024.59	LQPLNVKVD
	K22E_HUMAN	Keratin, type II cytoskeletal 2 epidermal OS=Homo sapiens OX=9606 GN=KRT2 PE=1 SV=2	522.294	1042.57	2	1042.49	GGGKHSSGGGSR
	K22E_HUMAN	Keratin, type II cytoskeletal 2 epidermal OS=Homo sapiens OX=9606 GN=KRT2 PE=1 SV=2	526.226	1050.44	2	1050.44	SMDNSRNLD
	K22E_HUMAN	Keratin, type II cytoskeletal 2 epidermal OS=Homo sapiens OX=9606 GN=KRT2 PE=1 SV=2	530.216	1058.42	2	1058.46	SRHGGGGGGFGGG
	K22E_HUMAN	Keratin, type II cytoskeletal 2 epidermal OS=Homo sapiens OX=9606 GN=KRT2 PE=1 SV=2	535.21	1068.4	2	1068.45	GSGGGGSISGGGYG
	K22E_HUMAN	Keratin, type II cytoskeletal 2 epidermal OS=Homo sapiens OX=9606 GN=KRT2 PE=1 SV=2	542.269	1082.52	2	1082.5	SISGGGYGSGGGK
	K22E_HUMAN	Keratin, type II cytoskeletal 2 epidermal OS=Homo sapiens OX=9606 GN=KRT2 PE=1 SV=2	1133.6	1132.59	1	1132.61	TKSISISVAGGGG
	K22E_HUMAN	Keratin, type II cytoskeletal 2 epidermal OS=Homo sapiens OX=9606 GN=KRT2 PE=1 SV=2	591.286	1180.56	2	1180.58	LYHSKYEEL
	K22E_HUMAN	Keratin, type II cytoskeletal 2 epidermal OS=Homo sapiens OX=9606 GN=KRT2 PE=1 SV=2	592.276	1182.54	2	1182.54	SGGRYGSGGGSKGG
	K22E_HUMAN	Keratin, type II cytoskeletal 2 epidermal OS=Homo sapiens OX=9606 GN=KRT2 PE=1 SV=2	602.265	1202.52	2	1202.56	YDAEISQIHQ
	K22E_HUMAN	Keratin, type II cytoskeletal 2 epidermal OS=Homo sapiens OX=9606 GN=KRT2 PE=1 SV=2	614.307	1226.6	2	1226.6	GGFRGFSSGSAVV
	K22E_HUMAN	Keratin, type II cytoskeletal 2 epidermal OS=Homo sapiens OX=9606 GN=KRT2 PE=1 SV=2	618.825	1235.64	2	1235.64	DSIIAEVKAQY
	K22E_HUMAN	Keratin, type II cytoskeletal 2 epidermal OS=Homo sapiens OX=9606 GN=KRT2 PE=1 SV=2	620.817	1239.62	2	1239.56	GSGGRYGSGGGSKGG
	K22E_HUMAN	Keratin, type II cytoskeletal 2 epidermal OS=Homo sapiens OX=9606 GN=KRT2 PE=1 SV=2	629.314	1256.61	2	1256.62	GFRGFSSGSAVVS
	K22E_HUMAN	Keratin, type II cytoskeletal 2 epidermal OS=Homo sapiens OX=9606 GN=KRT2 PE=1 SV=2	642.311	1282.61	2	1282.7	RPINLEPIFQG
	K22E_HUMAN	Keratin, type II cytoskeletal 2 epidermal OS=Homo sapiens OX=9606 GN=KRT2 PE=1 SV=2	1319.63	1318.63	1	1318.57	ELNNMQDLVED
	K22E_HUMAN	Keratin, type II cytoskeletal 2 epidermal OS=Homo sapiens OX=9606 GN=KRT2 PE=1 SV=2	660.33	1318.65	2	1318.54	RGSSSGGGYSSGSSS
	K22E_HUMAN	Keratin, type II cytoskeletal 2 epidermal OS=Homo sapiens OX=9606 GN=KRT2 PE=1 SV=2	664.864	1327.71	2	1327.71	LEQQNQVLQTK
	K22E_HUMAN	Keratin, type II cytoskeletal 2 epidermal OS=Homo sapiens OX=9606 GN=KRT2 PE=1 SV=2	705.845	1409.67	2	1409.7	GFSSGSAVVSGGSRR
	K22E_HUMAN	Keratin, type II cytoskeletal 2 epidermal OS=Homo sapiens OX=9606 GN=KRT2 PE=1 SV=2	713.843	1425.67	2	1425.62	RGGSGGGGSISGGGYGSG
	K22E_HUMAN	Keratin, type II cytoskeletal 2 epidermal OS=Homo sapiens OX=9606 GN=KRT2 PE=1 SV=2	757.802	1513.59	2	1513.66	SGGGGSSSVKGSSGEAFG
	K22E_HUMAN	Keratin, type II cytoskeletal 2 epidermal OS=Homo sapiens OX=9606 GN=KRT2 PE=1 SV=2	763.852	1525.69	2	1525.71	GGSKGGSISGGGYGSGGGK
	K22E_HUMAN	Keratin, type II cytoskeletal 2 epidermal OS=Homo sapiens OX=9606 GN=KRT2 PE=1 SV=2	780.378	1558.74	2	1558.69	GAAGGFGGRGGGFGGGSSF
	K22E_HUMAN	Keratin, type II cytoskeletal 2 epidermal OS=Homo sapiens OX=9606 GN=KRT2 PE=1 SV=2	796.401	1590.79	2	1590.67	AFGGSGGRGSSSGGGYSSG
	K22E_HUMAN	Keratin, type II cytoskeletal 2 epidermal OS=Homo sapiens OX=9606 GN=KRT2 PE=1 SV=2	798.875	1595.74	2	1595.64	GGRGSSSGGGYSSGSSSY
	K22E_HUMAN	Keratin, type II cytoskeletal 2 epidermal OS=Homo sapiens OX=9606 GN=KRT2 PE=1 SV=2	556.631	1666.87	3	1666.76	GGGGFGGGRFGGFGGPGGVGG
	K22E_HUMAN	Keratin, type II cytoskeletal 2 epidermal OS=Homo sapiens OX=9606 GN=KRT2 PE=1 SV=2	574.909	1721.7	3	1721.75	GGGYGSGGGKHSSGGGSRGGS
	K22E_HUMAN	Keratin, type II cytoskeletal 2 epidermal OS=Homo sapiens OX=9606 GN=KRT2 PE=1 SV=2	610.284	1827.83	3	1827.85	GGFGPGGYPGGIHEVSVNQ
	EPHA6_MOUSE	Ephrin type-A receptor 6 OS=Mus musculus OX=10090 GN=Epha6 PE=1 SV=2	708.438	707.431	1	707.36	KAFAGNT
	EPHA6_MOUSE	Ephrin type-A receptor 6 OS=Mus musculus OX=10090 GN=Epha6 PE=1 SV=2	709.426	708.418	1	708.428	IPAGRPV
	EPHA6_MOUSE	Ephrin type-A receptor 6 OS=Mus musculus OX=10090 GN=Epha6 PE=1 SV=2	723.37	722.363	1	722.327	SCVKSAE
	EPHA6_MOUSE	Ephrin type-A receptor 6 OS=Mus musculus OX=10090 GN=Epha6 PE=1 SV=2	730.495	729.488	1	729.475	AIKTLKG
	EPHA6_MOUSE	Ephrin type-A receptor 6 OS=Mus musculus OX=10090 GN=Epha6 PE=1 SV=2	736.395	735.388	1	735.37	RGSCVKS
	EPHA6_MOUSE	Ephrin type-A receptor 6 OS=Mus musculus OX=10090 GN=Epha6 PE=1 SV=2	373.184	744.354	2	744.402	NSVVVLD
	EPHA6_MOUSE	Ephrin type-A receptor 6 OS=Mus musculus OX=10090 GN=Epha6 PE=1 SV=2	758.455	757.448	1	757.433	LINNSVV
	EPHA6_MOUSE	Ephrin type-A receptor 6 OS=Mus musculus OX=10090 GN=Epha6 PE=1 SV=2	770.476	769.469	1	769.445	IRNPSAL
	EPHA6_MOUSE	Ephrin type-A receptor 6 OS=Mus musculus OX=10090 GN=Epha6 PE=1 SV=2	386.163	770.312	2	770.32	CSKCPPH
	EPHA6_MOUSE	Ephrin type-A receptor 6 OS=Mus musculus OX=10090 GN=Epha6 PE=1 SV=2	771.436	770.428	1	770.447	GRPVMIV
	EPHA6_MOUSE	Ephrin type-A receptor 6 OS=Mus musculus OX=10090 GN=Epha6 PE=1 SV=2	396.227	790.44	2	790.47	FGLSRVL
	EPHA6_MOUSE	Ephrin type-A receptor 6 OS=Mus musculus OX=10090 GN=Epha6 PE=1 SV=2	798.436	797.428	1	797.428	PVTAGGSLP
	EPHA6_MOUSE	Ephrin type-A receptor 6 OS=Mus musculus OX=10090 GN=Epha6 PE=1 SV=2	800.486	799.478	1	799.48	SKAPSVIV
	EPHA6_MOUSE	Ephrin type-A receptor 6 OS=Mus musculus OX=10090 GN=Epha6 PE=1 SV=2	805.309	804.302	1	804.329	ATGYSGYS
	EPHA6_MOUSE	Ephrin type-A receptor 6 OS=Mus musculus OX=10090 GN=Epha6 PE=1 SV=2	815.462	814.455	1	814.455	GLINNSVV
	EPHA6_MOUSE	Ephrin type-A receptor 6 OS=Mus musculus OX=10090 GN=Epha6 PE=1 SV=2	818.546	817.539	1	817.531	LVILTLF
	EPHA6_MOUSE	Ephrin type-A receptor 6 OS=Mus musculus OX=10090 GN=Epha6 PE=1 SV=2	820.402	819.395	1	819.38	AMNGVSEL
	EPHA6_MOUSE	Ephrin type-A receptor 6 OS=Mus musculus OX=10090 GN=Epha6 PE=1 SV=2	410.742	819.47	2	819.497	LPPRIPAG
	EPHA6_MOUSE	Ephrin type-A receptor 6 OS=Mus musculus OX=10090 GN=Epha6 PE=1 SV=2	411.151	820.287	2	820.309	DPPSMACT
	EPHA6_MOUSE	Ephrin type-A receptor 6 OS=Mus musculus OX=10090 GN=Epha6 PE=1 SV=2	845.43	844.423	1	844.379	FMAAGFTT
	EPHA6_MOUSE	Ephrin type-A receptor 6 OS=Mus musculus OX=10090 GN=Epha6 PE=1 SV=2	425.219	848.424	2	848.406	MSIDDIR
	EPHA6_MOUSE	Ephrin type-A receptor 6 OS=Mus musculus OX=10090 GN=Epha6 PE=1 SV=2	852.479	851.472	1	851.403	SNGAILDY
	EPHA6_MOUSE	Ephrin type-A receptor 6 OS=Mus musculus OX=10090 GN=Epha6 PE=1 SV=2	438.26	874.506	2	874.503	KRSFPAIG
	EPHA6_MOUSE	Ephrin type-A receptor 6 OS=Mus musculus OX=10090 GN=Epha6 PE=1 SV=2	880.428	879.421	1	879.445	VSDFGLSR
	EPHA6_MOUSE	Ephrin type-A receptor 6 OS=Mus musculus OX=10090 GN=Epha6 PE=1 SV=2	447.733	893.452	2	893.443	CPPSLHQL
	EPHA6_MOUSE	Ephrin type-A receptor 6 OS=Mus musculus OX=10090 GN=Epha6 PE=1 SV=2	905.416	904.409	1	904.45	NGVSELSIS
	EPHA6_MOUSE	Ephrin type-A receptor 6 OS=Mus musculus OX=10090 GN=Epha6 PE=1 SV=2	906.566	905.559	1	905.522	LKPATTYI
	EPHA6_MOUSE	Ephrin type-A receptor 6 OS=Mus musculus OX=10090 GN=Epha6 PE=1 SV=2	907.417	906.41	1	906.412	AMNGVSELS
	EPHA6_MOUSE	Ephrin type-A receptor 6 OS=Mus musculus OX=10090 GN=Epha6 PE=1 SV=2	932.357	931.35	1	931.436	PSDTGGRKD
	EPHA6_MOUSE	Ephrin type-A receptor 6 OS=Mus musculus OX=10090 GN=Epha6 PE=1 SV=2	949.477	948.469	1	948.499	PVMIVVEY
	EPHA6_MOUSE	Ephrin type-A receptor 6 OS=Mus musculus OX=10090 GN=Epha6 PE=1 SV=2	480.68	959.346	2	959.406	MAAGFTTFD
	EPHA6_MOUSE	Ephrin type-A receptor 6 OS=Mus musculus OX=10090 GN=Epha6 PE=1 SV=2	968.528	967.52	1	967.517	QFGFFLPL
	EPHA6_MOUSE	Ephrin type-A receptor 6 OS=Mus musculus OX=10090 GN=Epha6 PE=1 SV=2	484.773	967.531	2	967.552	YIKAKMKS
	EPHA6_MOUSE	Ephrin type-A receptor 6 OS=Mus musculus OX=10090 GN=Epha6 PE=1 SV=2	1001.52	1000.51	1	1000.55	RKGFYLAF
	EPHA6_MOUSE	Ephrin type-A receptor 6 OS=Mus musculus OX=10090 GN=Epha6 PE=1 SV=2	515.241	1028.47	2	1028.53	VLDFVSHVN
	EPHA6_MOUSE	Ephrin type-A receptor 6 OS=Mus musculus OX=10090 GN=Epha6 PE=1 SV=2	523.227	1044.44	2	1044.52	PSDTGGRKDL
	EPHA6_MOUSE	Ephrin type-A receptor 6 OS=Mus musculus OX=10090 GN=Epha6 PE=1 SV=2	523.843	1045.67	2	1045.57	CSGRLKTPGK
	EPHA6_MOUSE	Ephrin type-A receptor 6 OS=Mus musculus OX=10090 GN=Epha6 PE=1 SV=2	1107.47	1106.47	1	1106.53	AMNGVSELSIS
	EPHA6_MOUSE	Ephrin type-A receptor 6 OS=Mus musculus OX=10090 GN=Epha6 PE=1 SV=2	575.81	1149.61	2	1149.57	FGLSRVLEDD
	EPHA6_MOUSE	Ephrin type-A receptor 6 OS=Mus musculus OX=10090 GN=Epha6 PE=1 SV=2	602.801	1203.59	2	1203.54	RAEKDPPSMAC
	EPHA6_MOUSE	Ephrin type-A receptor 6 OS=Mus musculus OX=10090 GN=Epha6 PE=1 SV=2	606.755	1211.5	2	1211.58	DTGGRKDLTYS
	EPHA6_MOUSE	Ephrin type-A receptor 6 OS=Mus musculus OX=10090 GN=Epha6 PE=1 SV=2	1225.52	1224.51	1	1224.6	GVEAFCPSFLR
	EPHA6_MOUSE	Ephrin type-A receptor 6 OS=Mus musculus OX=10090 GN=Epha6 PE=1 SV=2	621.333	1240.65	2	1240.58	RKFSSASDAWS
	EPHA6_MOUSE	Ephrin type-A receptor 6 OS=Mus musculus OX=10090 GN=Epha6 PE=1 SV=2	633.335	1264.66	2	1264.59	DFGLSRVLEDD
	EPHA6_MOUSE	Ephrin type-A receptor 6 OS=Mus musculus OX=10090 GN=Epha6 PE=1 SV=2	446.572	1336.69	3	1336.63	VDSSSLVEVRGSC
	EPHA6_MOUSE	Ephrin type-A receptor 6 OS=Mus musculus OX=10090 GN=Epha6 PE=1 SV=2	676.85	1351.69	2	1351.63	SDFGLSRVLEDD
	EPHA6_MOUSE	Ephrin type-A receptor 6 OS=Mus musculus OX=10090 GN=Epha6 PE=1 SV=2	459.627	1375.86	3	1375.77	TYIFHIRVRTA
	EPHA6_MOUSE	Ephrin type-A receptor 6 OS=Mus musculus OX=10090 GN=Epha6 PE=1 SV=2	693.345	1384.68	2	1384.61	ASDAWSYGIVMW
	EPHA6_MOUSE	Ephrin type-A receptor 6 OS=Mus musculus OX=10090 GN=Epha6 PE=1 SV=2	694.327	1386.64	2	1386.73	PIRWTAPEAIAY
	EPHA6_MOUSE	Ephrin type-A receptor 6 OS=Mus musculus OX=10090 GN=Epha6 PE=1 SV=2	699.822	1397.63	2	1397.68	SDTGGRKDLTYSV
	EPHA6_MOUSE	Ephrin type-A receptor 6 OS=Mus musculus OX=10090 GN=Epha6 PE=1 SV=2	714.85	1427.69	2	1427.74	NNSVVVLDFVSHV
	EPHA6_MOUSE	Ephrin type-A receptor 6 OS=Mus musculus OX=10090 GN=Epha6 PE=1 SV=2	716.362	1430.71	2	1430.64	EWSPPSDTGGRKD
	EPHA6_MOUSE	Ephrin type-A receptor 6 OS=Mus musculus OX=10090 GN=Epha6 PE=1 SV=2	717.334	1432.65	2	1432.73	DLISRMSIDDIR
	EPHA6_MOUSE	Ephrin type-A receptor 6 OS=Mus musculus OX=10090 GN=Epha6 PE=1 SV=2	742.89	1483.77	2	1483.62	ADESFTQMDLGDR
	EPHA6_MOUSE	Ephrin type-A receptor 6 OS=Mus musculus OX=10090 GN=Epha6 PE=1 SV=2	750.847	1499.68	2	1499.72	GVEAFCPSFLRAGF
	EPHA6_MOUSE	Ephrin type-A receptor 6 OS=Mus musculus OX=10090 GN=Epha6 PE=1 SV=2	768.881	1535.75	2	1535.74	GEFGEVCSGRLKTPG
	EPHA6_MOUSE	Ephrin type-A receptor 6 OS=Mus musculus OX=10090 GN=Epha6 PE=1 SV=2	782.373	1562.73	2	1562.82	NWISRDAAQKIYV
	EPHA6_MOUSE	Ephrin type-A receptor 6 OS=Mus musculus OX=10090 GN=Epha6 PE=1 SV=2	795.86	1589.7	2	1589.86	QDIGACIALVSVRVF
	EPHA6_MOUSE	Ephrin type-A receptor 6 OS=Mus musculus OX=10090 GN=Epha6 PE=1 SV=2	663.389	1987.14	3	1987.14	TAGGSLPPRIPAGRPVMIVV
	K1H2_MOUSE	Keratin, type I cuticular Ha2 OS=Mus musculus OX=10090 GN=Krt32 PE=1 SV=2	778.373	777.366	1	777.369	LCTKAEN
	K1H2_MOUSE	Keratin, type I cuticular Ha2 OS=Mus musculus OX=10090 GN=Krt32 PE=1 SV=2	421.75	841.486	2	841.404	QHSLRDS
	K1H2_MOUSE	Keratin, type I cuticular Ha2 OS=Mus musculus OX=10090 GN=Krt32 PE=1 SV=2	889.41	888.403	1	888.347	SCQPCAPSP
	K1H2_MOUSE	Keratin, type I cuticular Ha2 OS=Mus musculus OX=10090 GN=Krt32 PE=1 SV=2	939.59	938.582	1	938.519	AAPPVDLTR
	K1H2_MOUSE	Keratin, type I cuticular Ha2 OS=Mus musculus OX=10090 GN=Krt32 PE=1 SV=2	480.264	958.513	2	958.508	ETELALRQ
	K1H2_MOUSE	Keratin, type I cuticular Ha2 OS=Mus musculus OX=10090 GN=Krt32 PE=1 SV=2	976.459	975.452	1	975.481	TMQVLNDR
	K1H2_MOUSE	Keratin, type I cuticular Ha2 OS=Mus musculus OX=10090 GN=Krt32 PE=1 SV=2	523.213	1044.41	2	1044.44	SCQPCAPSPGV
	K1H2_MOUSE	Keratin, type I cuticular Ha2 OS=Mus musculus OX=10090 GN=Krt32 PE=1 SV=2	529.192	1056.37	2	1056.46	CVPHTVCVPC
	K1H2_MOUSE	Keratin, type I cuticular Ha2 OS=Mus musculus OX=10090 GN=Krt32 PE=1 SV=2	1076.5	1075.49	1	1075.55	LNKQVATSSE
	K1H2_MOUSE	Keratin, type I cuticular Ha2 OS=Mus musculus OX=10090 GN=Krt32 PE=1 SV=2	1089.57	1088.57	1	1088.53	KADLEAQVES
	K1H2_MOUSE	Keratin, type I cuticular Ha2 OS=Mus musculus OX=10090 GN=Krt32 PE=1 SV=2	547.786	1093.56	2	1093.47	EGAFNGNEKE
	K1H2_MOUSE	Keratin, type I cuticular Ha2 OS=Mus musculus OX=10090 GN=Krt32 PE=1 SV=2	559.256	1116.5	2	1116.58	LRDSLENTLG
	K1H2_MOUSE	Keratin, type I cuticular Ha2 OS=Mus musculus OX=10090 GN=Krt32 PE=1 SV=2	561.792	1121.57	2	1121.57	YETELALRQ
	K1H2_MOUSE	Keratin, type I cuticular Ha2 OS=Mus musculus OX=10090 GN=Krt32 PE=1 SV=2	584.25	1166.49	2	1166.59	LEIELQAQHS
	K1H2_MOUSE	Keratin, type I cuticular Ha2 OS=Mus musculus OX=10090 GN=Krt32 PE=1 SV=2	448.534	1342.58	3	1342.64	PASCLSKTYLSSS
	K1H2_MOUSE	Keratin, type I cuticular Ha2 OS=Mus musculus OX=10090 GN=Krt32 PE=1 SV=2	690.842	1379.67	2	1379.57	SEDSKLPCNPCST
	K1H2_MOUSE	Keratin, type I cuticular Ha2 OS=Mus musculus OX=10090 GN=Krt32 PE=1 SV=2	705.848	1409.68	2	1409.73	MIVHIDNAKLAAD
	RS25_BOVIN	40S ribosomal protein S25 OS=Bos taurus OX=9913 GN=RPS25 PE=2 SV=1	760.468	759.461	1	759.424	VNKSGGKA
	RS25_BOVIN	40S ribosomal protein S25 OS=Bos taurus OX=9913 GN=RPS25 PE=2 SV=1	580.263	1158.51	2	1158.52	TKGGDAPAAGEDA
	DNSL1_BOVIN	Deoxyribonuclease-1-like 1 OS=Bos taurus OX=9913 GN=DNASE1L1 PE=2 SV=1	753.461	752.454	1	752.418	HTTPKAV
	DNSL1_BOVIN	Deoxyribonuclease-1-like 1 OS=Bos taurus OX=9913 GN=DNASE1L1 PE=2 SV=1	770.471	769.463	1	769.445	AKVAREP
	DNSL1_BOVIN	Deoxyribonuclease-1-like 1 OS=Bos taurus OX=9913 GN=DNASE1L1 PE=2 SV=1	396.798	791.581	2	791.527	HALLLLL
	DNSL1_BOVIN	Deoxyribonuclease-1-like 1 OS=Bos taurus OX=9913 GN=DNASE1L1 PE=2 SV=1	799.51	798.503	1	798.521	LLLLLASG
	DNSL1_BOVIN	Deoxyribonuclease-1-like 1 OS=Bos taurus OX=9913 GN=DNASE1L1 PE=2 SV=1	453.342	904.67	2	904.611	HALLLLLL
	DNSL1_BOVIN	Deoxyribonuclease-1-like 1 OS=Bos taurus OX=9913 GN=DNASE1L1 PE=2 SV=1	906.528	905.521	1	905.434	VVDSSDTAI
	DNSL1_BOVIN	Deoxyribonuclease-1-like 1 OS=Bos taurus OX=9913 GN=DNASE1L1 PE=2 SV=1	946.577	945.569	1	945.484	DIMVLQEV
	DNSL1_BOVIN	Deoxyribonuclease-1-like 1 OS=Bos taurus OX=9913 GN=DNASE1L1 PE=2 SV=1	482.305	962.596	2	962.555	PLHTTPKAV
	DNSL1_BOVIN	Deoxyribonuclease-1-like 1 OS=Bos taurus OX=9913 GN=DNASE1L1 PE=2 SV=1	502.235	1002.46	2	1002.49	VVDSSDTAIP
	DNSL1_BOVIN	Deoxyribonuclease-1-like 1 OS=Bos taurus OX=9913 GN=DNASE1L1 PE=2 SV=1	509.884	1017.75	2	1017.7	HALLLLLLL
	DNSL1_BOVIN	Deoxyribonuclease-1-like 1 OS=Bos taurus OX=9913 GN=DNASE1L1 PE=2 SV=1	515.737	1029.46	2	1029.53	LTEQEALNI
	DNSL1_BOVIN	Deoxyribonuclease-1-like 1 OS=Bos taurus OX=9913 GN=DNASE1L1 PE=2 SV=1	516.223	1030.43	2	1030.51	GPYASHSSLL
	DNSL1_BOVIN	Deoxyribonuclease-1-like 1 OS=Bos taurus OX=9913 GN=DNASE1L1 PE=2 SV=1	1177.62	1176.62	1	1176.5	GDSGPYASHSSL
	DNSL1_BOVIN	Deoxyribonuclease-1-like 1 OS=Bos taurus OX=9913 GN=DNASE1L1 PE=2 SV=1	596.774	1191.53	2	1191.6	LRGAAAFDFPQ
	DNSL1_BOVIN	Deoxyribonuclease-1-like 1 OS=Bos taurus OX=9913 GN=DNASE1L1 PE=2 SV=1	615.29	1228.57	2	1228.66	VVDSSDTAIPLL
	DNSL1_BOVIN	Deoxyribonuclease-1-like 1 OS=Bos taurus OX=9913 GN=DNASE1L1 PE=2 SV=1	423.541	1267.6	3	1267.58	LLGDFNADCTSL
	K2C1_HUMAN	Keratin, type II cytoskeletal 1 OS=Homo sapiens OX=9606 GN=KRT1 PE=1 SV=6	721.35	720.343	1	720.315	GRGSGGGSS
	K2C1_HUMAN	Keratin, type II cytoskeletal 1 OS=Homo sapiens OX=9606 GN=KRT1 PE=1 SV=6	742.341	741.333	1	741.308	FGSGGGGFG
	K2C1_HUMAN	Keratin, type II cytoskeletal 1 OS=Homo sapiens OX=9606 GN=KRT1 PE=1 SV=6	374.191	746.368	2	746.367	ISGGGSRGG
	K2C1_HUMAN	Keratin, type II cytoskeletal 1 OS=Homo sapiens OX=9606 GN=KRT1 PE=1 SV=6	774.434	773.427	1	773.428	VTINQSL
	K2C1_HUMAN	Keratin, type II cytoskeletal 1 OS=Homo sapiens OX=9606 GN=KRT1 PE=1 SV=6	388.228	774.442	2	774.424	NLGGSKSI
	K2C1_HUMAN	Keratin, type II cytoskeletal 1 OS=Homo sapiens OX=9606 GN=KRT1 PE=1 SV=6	799.374	798.366	1	798.33	GFGSGGGGFG
	K2C1_HUMAN	Keratin, type II cytoskeletal 1 OS=Homo sapiens OX=9606 GN=KRT1 PE=1 SV=6	401.228	800.441	2	800.439	QAKLDNL
	K2C1_HUMAN	Keratin, type II cytoskeletal 1 OS=Homo sapiens OX=9606 GN=KRT1 PE=1 SV=6	805.369	804.361	1	804.315	GGGGGHGSYG
	K2C1_HUMAN	Keratin, type II cytoskeletal 1 OS=Homo sapiens OX=9606 GN=KRT1 PE=1 SV=6	818.399	817.392	1	817.455	TIKKDVD
	K2C1_HUMAN	Keratin, type II cytoskeletal 1 OS=Homo sapiens OX=9606 GN=KRT1 PE=1 SV=6	413.669	825.323	2	825.308	CGGGGGSFGAG
	K2C1_HUMAN	Keratin, type II cytoskeletal 1 OS=Homo sapiens OX=9606 GN=KRT1 PE=1 SV=6	835.313	834.306	1	834.358	GGRGSGGGSSG
	K2C1_HUMAN	Keratin, type II cytoskeletal 1 OS=Homo sapiens OX=9606 GN=KRT1 PE=1 SV=6	835.424	834.417	1	834.358	GRGSGGGSSGG
	K2C1_HUMAN	Keratin, type II cytoskeletal 1 OS=Homo sapiens OX=9606 GN=KRT1 PE=1 SV=6	835.433	834.426	1	834.358	GGGSSGGRGSG
	K2C1_HUMAN	Keratin, type II cytoskeletal 1 OS=Homo sapiens OX=9606 GN=KRT1 PE=1 SV=6	835.434	834.426	1	834.358	GGSSGGRGSGG
	K2C1_HUMAN	Keratin, type II cytoskeletal 1 OS=Homo sapiens OX=9606 GN=KRT1 PE=1 SV=6	418.23	834.446	2	834.445	GGSKSISIS
	K2C1_HUMAN	Keratin, type II cytoskeletal 1 OS=Homo sapiens OX=9606 GN=KRT1 PE=1 SV=6	838.391	837.384	1	837.387	YQAELSQ
	K2C1_HUMAN	Keratin, type II cytoskeletal 1 OS=Homo sapiens OX=9606 GN=KRT1 PE=1 SV=6	845.46	844.452	1	844.454	ALDLEIAT
	K2C1_HUMAN	Keratin, type II cytoskeletal 1 OS=Homo sapiens OX=9606 GN=KRT1 PE=1 SV=6	881.402	880.394	1	880.429	SGSAGIINY
	K2C1_HUMAN	Keratin, type II cytoskeletal 1 OS=Homo sapiens OX=9606 GN=KRT1 PE=1 SV=6	884.405	883.398	1	883.396	LEPYFES
	K2C1_HUMAN	Keratin, type II cytoskeletal 1 OS=Homo sapiens OX=9606 GN=KRT1 PE=1 SV=6	456.204	910.393	2	910.389	SRGGGGGGYGS
	K2C1_HUMAN	Keratin, type II cytoskeletal 1 OS=Homo sapiens OX=9606 GN=KRT1 PE=1 SV=6	457.205	912.396	2	912.441	ITAGRHGDS
	K2C1_HUMAN	Keratin, type II cytoskeletal 1 OS=Homo sapiens OX=9606 GN=KRT1 PE=1 SV=6	461.75	921.486	2	921.423	SQMQTQIS
	K2C1_HUMAN	Keratin, type II cytoskeletal 1 OS=Homo sapiens OX=9606 GN=KRT1 PE=1 SV=6	475.156	948.297	2	948.369	GSYGSGGGGGGH
	K2C1_HUMAN	Keratin, type II cytoskeletal 1 OS=Homo sapiens OX=9606 GN=KRT1 PE=1 SV=6	949.493	948.486	1	948.401	GGGSSGGRGSGGG
	K2C1_HUMAN	Keratin, type II cytoskeletal 1 OS=Homo sapiens OX=9606 GN=KRT1 PE=1 SV=6	949.493	948.486	1	948.401	SGGGGGGSSGGRG
	K2C1_HUMAN	Keratin, type II cytoskeletal 1 OS=Homo sapiens OX=9606 GN=KRT1 PE=1 SV=6	478.678	955.341	2	955.363	GSGGGSYGSGGGG
	K2C1_HUMAN	Keratin, type II cytoskeletal 1 OS=Homo sapiens OX=9606 GN=KRT1 PE=1 SV=6	963.437	962.43	1	962.421	GGGGFGGGGIGGGG
	K2C1_HUMAN	Keratin, type II cytoskeletal 1 OS=Homo sapiens OX=9606 GN=KRT1 PE=1 SV=6	482.71	963.405	2	963.463	RGGGRGSGFGG
	K2C1_HUMAN	Keratin, type II cytoskeletal 1 OS=Homo sapiens OX=9606 GN=KRT1 PE=1 SV=6	979.413	978.406	1	978.412	GGRGSGGGSSGGS
	K2C1_HUMAN	Keratin, type II cytoskeletal 1 OS=Homo sapiens OX=9606 GN=KRT1 PE=1 SV=6	1003.47	1002.46	1	1002.42	GFGGFGSGGGGF
	K2C1_HUMAN	Keratin, type II cytoskeletal 1 OS=Homo sapiens OX=9606 GN=KRT1 PE=1 SV=6	1006.51	1005.51	1	1005.48	TTISGGGSRGGG
	K2C1_HUMAN	Keratin, type II cytoskeletal 1 OS=Homo sapiens OX=9606 GN=KRT1 PE=1 SV=6	517.217	1032.42	2	1032.48	QSISDAEQR
	K2C1_HUMAN	Keratin, type II cytoskeletal 1 OS=Homo sapiens OX=9606 GN=KRT1 PE=1 SV=6	1035.49	1034.49	1	1034.47	RGSGGGSSGGSIG
	K2C1_HUMAN	Keratin, type II cytoskeletal 1 OS=Homo sapiens OX=9606 GN=KRT1 PE=1 SV=6	1041.59	1040.58	1	1040.54	LNVEIDPEI
	K2C1_HUMAN	Keratin, type II cytoskeletal 1 OS=Homo sapiens OX=9606 GN=KRT1 PE=1 SV=6	524.809	1047.6	2	1047.52	AQKSKAEAES
	K2C1_HUMAN	Keratin, type II cytoskeletal 1 OS=Homo sapiens OX=9606 GN=KRT1 PE=1 SV=6	526.226	1050.44	2	1050.44	SMDNNRSLD
	K2C1_HUMAN	Keratin, type II cytoskeletal 1 OS=Homo sapiens OX=9606 GN=KRT1 PE=1 SV=6	530.253	1058.49	2	1058.49	YQSKYEEL
	K2C1_HUMAN	Keratin, type II cytoskeletal 1 OS=Homo sapiens OX=9606 GN=KRT1 PE=1 SV=6	540.237	1078.46	2	1078.46	DSELKNMQD
	K2C1_HUMAN	Keratin, type II cytoskeletal 1 OS=Homo sapiens OX=9606 GN=KRT1 PE=1 SV=6	540.309	1078.6	2	1078.6	EIATYRTLL
	K2C1_HUMAN	Keratin, type II cytoskeletal 1 OS=Homo sapiens OX=9606 GN=KRT1 PE=1 SV=6	1086.66	1085.65	1	1085.63	TKLALDLEIA
	K2C1_HUMAN	Keratin, type II cytoskeletal 1 OS=Homo sapiens OX=9606 GN=KRT1 PE=1 SV=6	547.251	1092.49	2	1092.45	GGGGSSGGRGSGGGS
	K2C1_HUMAN	Keratin, type II cytoskeletal 1 OS=Homo sapiens OX=9606 GN=KRT1 PE=1 SV=6	551.268	1100.52	2	1100.59	REQIKSLNN
	K2C1_HUMAN	Keratin, type II cytoskeletal 1 OS=Homo sapiens OX=9606 GN=KRT1 PE=1 SV=6	1149.63	1148.62	1	1148.52	GRGSGGGSSGGSIGG
	K2C1_HUMAN	Keratin, type II cytoskeletal 1 OS=Homo sapiens OX=9606 GN=KRT1 PE=1 SV=6	581.325	1160.64	2	1160.64	VNLGGSKSISIS
	K2C1_HUMAN	Keratin, type II cytoskeletal 1 OS=Homo sapiens OX=9606 GN=KRT1 PE=1 SV=6	595.259	1188.5	2	1188.52	YRSGGGFSSGSAG
	K2C1_HUMAN	Keratin, type II cytoskeletal 1 OS=Homo sapiens OX=9606 GN=KRT1 PE=1 SV=6	598.285	1194.56	2	1194.54	ISGGGSRGGGGGGYG
	K2C1_HUMAN	Keratin, type II cytoskeletal 1 OS=Homo sapiens OX=9606 GN=KRT1 PE=1 SV=6	604.829	1207.64	2	1207.64	VTIKKDVDGAY
	K2C1_HUMAN	Keratin, type II cytoskeletal 1 OS=Homo sapiens OX=9606 GN=KRT1 PE=1 SV=6	1218.63	1217.62	1	1217.67	GSKSISISVARGG
	K2C1_HUMAN	Keratin, type II cytoskeletal 1 OS=Homo sapiens OX=9606 GN=KRT1 PE=1 SV=6	614.262	1226.51	2	1226.6	CPPGGIQEVTIN
	K2C1_HUMAN	Keratin, type II cytoskeletal 1 OS=Homo sapiens OX=9606 GN=KRT1 PE=1 SV=6	629.283	1256.55	2	1256.55	GGGSFGAGGGFGSRS
	K2C1_HUMAN	Keratin, type II cytoskeletal 1 OS=Homo sapiens OX=9606 GN=KRT1 PE=1 SV=6	471.61	1411.81	3	1411.67	EELQITAGRHGDS
	K2C1_HUMAN	Keratin, type II cytoskeletal 1 OS=Homo sapiens OX=9606 GN=KRT1 PE=1 SV=6	757.797	1513.58	2	1513.58	GSGGGSYGSGGGGGGHGSY
	K2C1_HUMAN	Keratin, type II cytoskeletal 1 OS=Homo sapiens OX=9606 GN=KRT1 PE=1 SV=6	508.282	1521.82	3	1521.69	RMSGECAPNVSVSVS
	K2C1_HUMAN	Keratin, type II cytoskeletal 1 OS=Homo sapiens OX=9606 GN=KRT1 PE=1 SV=6	783.876	1565.74	2	1565.71	RGSGGGSSGGSIGGRGSSS
	K2C1_HUMAN	Keratin, type II cytoskeletal 1 OS=Homo sapiens OX=9606 GN=KRT1 PE=1 SV=6	794.867	1587.72	2	1587.65	GGGRFSSCGGGGGSFGAGGG
	K2C1_HUMAN	Keratin, type II cytoskeletal 1 OS=Homo sapiens OX=9606 GN=KRT1 PE=1 SV=6	566.301	1695.88	3	1695.83	GGSFGAGGGFGSRSLVNLG
	K2C1_HUMAN	Keratin, type II cytoskeletal 1 OS=Homo sapiens OX=9606 GN=KRT1 PE=1 SV=6	713.674	2138	3	2137.95	GGFGGGGYGGGYGPVCPPGGIQEV
	CTU1_RAT	Cytoplasmic tRNA 2-thiolation protein 1 OS=Rattus norvegicus OX=10116 GN=Ctu1 PE=2 SV=1	722.418	721.41	1	721.449	VLAGHLL
	CTU1_RAT	Cytoplasmic tRNA 2-thiolation protein 1 OS=Rattus norvegicus OX=10116 GN=Ctu1 PE=2 SV=1	759.404	758.397	1	758.429	SAERLAL
	CTU1_RAT	Cytoplasmic tRNA 2-thiolation protein 1 OS=Rattus norvegicus OX=10116 GN=Ctu1 PE=2 SV=1	791.376	790.369	1	790.375	RCGALASN
	CTU1_RAT	Cytoplasmic tRNA 2-thiolation protein 1 OS=Rattus norvegicus OX=10116 GN=Ctu1 PE=2 SV=1	834.258	833.25	1	833.297	ESNPCGNGG
	CTU1_RAT	Cytoplasmic tRNA 2-thiolation protein 1 OS=Rattus norvegicus OX=10116 GN=Ctu1 PE=2 SV=1	844.558	843.551	1	843.481	VVAVGASGGK
	CTU1_RAT	Cytoplasmic tRNA 2-thiolation protein 1 OS=Rattus norvegicus OX=10116 GN=Ctu1 PE=2 SV=1	439.72	877.426	2	877.408	SRCGALASN
	CTU1_RAT	Cytoplasmic tRNA 2-thiolation protein 1 OS=Rattus norvegicus OX=10116 GN=Ctu1 PE=2 SV=1	924.574	923.567	1	923.592	GLPRLAIGK
	CTU1_RAT	Cytoplasmic tRNA 2-thiolation protein 1 OS=Rattus norvegicus OX=10116 GN=Ctu1 PE=2 SV=1	1068.65	1067.64	1	1067.6	LPQGAVVAVGAS
	CTU1_RAT	Cytoplasmic tRNA 2-thiolation protein 1 OS=Rattus norvegicus OX=10116 GN=Ctu1 PE=2 SV=1	600.264	1198.51	2	1198.59	GNPSRVTSDPVA
	CTU1_RAT	Cytoplasmic tRNA 2-thiolation protein 1 OS=Rattus norvegicus OX=10116 GN=Ctu1 PE=2 SV=1	621.312	1240.61	2	1240.64	LGNPSRVTSDPV
	CTU1_RAT	Cytoplasmic tRNA 2-thiolation protein 1 OS=Rattus norvegicus OX=10116 GN=Ctu1 PE=2 SV=1	667.312	1332.61	2	1332.71	RCRPLQFASQK
	CTU1_RAT	Cytoplasmic tRNA 2-thiolation protein 1 OS=Rattus norvegicus OX=10116 GN=Ctu1 PE=2 SV=1	667.321	1332.63	2	1332.7	WELPLTIVAYE
	CTU1_RAT	Cytoplasmic tRNA 2-thiolation protein 1 OS=Rattus norvegicus OX=10116 GN=Ctu1 PE=2 SV=1	681.826	1361.64	2	1361.71	AVARSTAGSGRSRS
	CTU1_RAT	Cytoplasmic tRNA 2-thiolation protein 1 OS=Rattus norvegicus OX=10116 GN=Ctu1 PE=2 SV=1	561.957	1682.85	3	1682.82	AAKPPPPGTCSRCGALAS
	EPN1_HUMAN	Epsin-1 OS=Homo sapiens OX=9606 GN=EPN1 PE=1 SV=2	715.428	714.42	1	714.391	NAALVDL
	EPN1_HUMAN	Epsin-1 OS=Homo sapiens OX=9606 GN=EPN1 PE=1 SV=2	729.424	728.417	1	728.407	PATLTLN
	EPN1_HUMAN	Epsin-1 OS=Homo sapiens OX=9606 GN=EPN1 PE=1 SV=2	750.359	749.352	1	749.356	TASSAAVGS
	EPN1_HUMAN	Epsin-1 OS=Homo sapiens OX=9606 GN=EPN1 PE=1 SV=2	763.469	762.462	1	762.391	PVPPAADP
	EPN1_HUMAN	Epsin-1 OS=Homo sapiens OX=9606 GN=EPN1 PE=1 SV=2	782.435	781.428	1	781.379	GGGPGLPPM
	EPN1_HUMAN	Epsin-1 OS=Homo sapiens OX=9606 GN=EPN1 PE=1 SV=2	795.458	794.451	1	794.429	GPTPPGAKA
	EPN1_HUMAN	Epsin-1 OS=Homo sapiens OX=9606 GN=EPN1 PE=1 SV=2	830.441	829.434	1	829.361	PTTDPWGG
	EPN1_HUMAN	Epsin-1 OS=Homo sapiens OX=9606 GN=EPN1 PE=1 SV=2	858.544	857.537	1	857.497	LRTALPTS
	EPN1_HUMAN	Epsin-1 OS=Homo sapiens OX=9606 GN=EPN1 PE=1 SV=2	892.467	891.459	1	891.481	PGPTPPGAKA
	EPN1_HUMAN	Epsin-1 OS=Homo sapiens OX=9606 GN=EPN1 PE=1 SV=2	925.609	924.602	1	924.514	ERAHALKT
	EPN1_HUMAN	Epsin-1 OS=Homo sapiens OX=9606 GN=EPN1 PE=1 SV=2	963.468	962.461	1	962.467	QTATASSAAVG
	EPN1_HUMAN	Epsin-1 OS=Homo sapiens OX=9606 GN=EPN1 PE=1 SV=2	979.483	978.476	1	978.513	PGPTPPGAKAS
	EPN1_HUMAN	Epsin-1 OS=Homo sapiens OX=9606 GN=EPN1 PE=1 SV=2	500.681	999.347	2	999.397	EADQPPSCGP
	EPN1_HUMAN	Epsin-1 OS=Homo sapiens OX=9606 GN=EPN1 PE=1 SV=2	501.74	1001.47	2	1001.45	VSGPSASDPW
	EPN1_HUMAN	Epsin-1 OS=Homo sapiens OX=9606 GN=EPN1 PE=1 SV=2	1034.5	1033.49	1	1033.5	AQTATASSAAVG
	EPN1_HUMAN	Epsin-1 OS=Homo sapiens OX=9606 GN=EPN1 PE=1 SV=2	525.206	1048.4	2	1048.5	DHGKNWRH
	EPN1_HUMAN	Epsin-1 OS=Homo sapiens OX=9606 GN=EPN1 PE=1 SV=2	528.2	1054.39	2	1054.47	AAPTSDPWGGP
	EPN1_HUMAN	Epsin-1 OS=Homo sapiens OX=9606 GN=EPN1 PE=1 SV=2	528.224	1054.43	2	1054.5	EHDKEERI
	EPN1_HUMAN	Epsin-1 OS=Homo sapiens OX=9606 GN=EPN1 PE=1 SV=2	531.272	1060.53	2	1060.51	KPSTNGTTAAGG
	EPN1_HUMAN	Epsin-1 OS=Homo sapiens OX=9606 GN=EPN1 PE=1 SV=2	1079.54	1078.53	1	1078.5	MDLADVFTAP
	EPN1_HUMAN	Epsin-1 OS=Homo sapiens OX=9606 GN=EPN1 PE=1 SV=2	1094.51	1093.5	1	1093.52	PWGGPAPTPASG
	EPN1_HUMAN	Epsin-1 OS=Homo sapiens OX=9606 GN=EPN1 PE=1 SV=2	584.253	1166.49	2	1166.54	WGGTPAPAAGEGP
	EPN1_HUMAN	Epsin-1 OS=Homo sapiens OX=9606 GN=EPN1 PE=1 SV=2	611.783	1221.55	2	1221.64	DSLVSRPGPTPP
	EPN1_HUMAN	Epsin-1 OS=Homo sapiens OX=9606 GN=EPN1 PE=1 SV=2	1225.58	1224.58	1	1224.59	TPASGDPWRPAA
	EPN1_HUMAN	Epsin-1 OS=Homo sapiens OX=9606 GN=EPN1 PE=1 SV=2	616.273	1230.53	2	1230.6	VPPAADPWGGPAP
	EPN1_HUMAN	Epsin-1 OS=Homo sapiens OX=9606 GN=EPN1 PE=1 SV=2	635.286	1268.56	2	1268.64	LALSLSREEHD
	EPN1_HUMAN	Epsin-1 OS=Homo sapiens OX=9606 GN=EPN1 PE=1 SV=2	1294.61	1293.61	1	1293.65	SEIADLTYNVVA
	EPN1_HUMAN	Epsin-1 OS=Homo sapiens OX=9606 GN=EPN1 PE=1 SV=2	686.323	1370.63	2	1370.69	SSAGELELLAGEVP
	EPN1_HUMAN	Epsin-1 OS=Homo sapiens OX=9606 GN=EPN1 PE=1 SV=2	694.866	1387.72	2	1387.7	GSPPPAATPTPTPPT
	EPN1_HUMAN	Epsin-1 OS=Homo sapiens OX=9606 GN=EPN1 PE=1 SV=2	732.391	1462.77	2	1462.8	KTKEKLAQTATASS
	EPN1_HUMAN	Epsin-1 OS=Homo sapiens OX=9606 GN=EPN1 PE=1 SV=2	772.358	1542.7	2	1542.79	TPESFLGPNAALVDL
	EPN1_HUMAN	Epsin-1 OS=Homo sapiens OX=9606 GN=EPN1 PE=1 SV=2	778.358	1554.7	2	1554.8	PTPTPPTRKTPESF
	EPN1_HUMAN	Epsin-1 OS=Homo sapiens OX=9606 GN=EPN1 PE=1 SV=2	786.921	1571.83	2	1571.8	ALPTSGSSAGELELLAG
	EPN1_HUMAN	Epsin-1 OS=Homo sapiens OX=9606 GN=EPN1 PE=1 SV=2	713.784	2138.33	3	2138.14	FLGPNAALVDLDSLVSRPGPT
	TES_CHICK	Testin OS=Gallus gallus OX=9031 GN=TES PE=2 SV=1	780.371	779.364	1	779.341	SGDRSTSA
	TES_CHICK	Testin OS=Gallus gallus OX=9031 GN=TES PE=2 SV=1	790.448	789.441	1	789.38	SEKPRCA
	TES_CHICK	Testin OS=Gallus gallus OX=9031 GN=TES PE=2 SV=1	851.37	850.363	1	850.404	CSKCLIGQ
	TES_CHICK	Testin OS=Gallus gallus OX=9031 GN=TES PE=2 SV=1	436.263	870.512	2	870.518	ALGVGDVKL
	TES_CHICK	Testin OS=Gallus gallus OX=9031 GN=TES PE=2 SV=1	950.473	949.466	1	949.447	SGDRSTSAAV
	TES_CHICK	Testin OS=Gallus gallus OX=9031 GN=TES PE=2 SV=1	991.502	990.495	1	990.473	GDRSTSAAVGA
	TES_CHICK	Testin OS=Gallus gallus OX=9031 GN=TES PE=2 SV=1	1007.49	1006.49	1	1006.47	SGDRSTSAAVG
	TES_CHICK	Testin OS=Gallus gallus OX=9031 GN=TES PE=2 SV=1	1019.51	1018.5	1	1018.58	LESKVKKMG
	TES_CHICK	Testin OS=Gallus gallus OX=9031 GN=TES PE=2 SV=1	1078.53	1077.53	1	1077.51	SGDRSTSAAVGA
	TES_CHICK	Testin OS=Gallus gallus OX=9031 GN=TES PE=2 SV=1	640.804	1279.59	2	1279.61	EQGFGAPCLKCK
	TES_CHICK	Testin OS=Gallus gallus OX=9031 GN=TES PE=2 SV=1	666.286	1330.56	2	1330.55	CGQEEHDVLTSN
	TES_CHICK	Testin OS=Gallus gallus OX=9031 GN=TES PE=2 SV=1	677.774	1353.53	2	1353.66	CSKCLIGQKFMP
	TES_CHICK	Testin OS=Gallus gallus OX=9031 GN=TES PE=2 SV=1	681.849	1361.68	2	1361.74	IAKLKNDGIPMY
	TES_CHICK	Testin OS=Gallus gallus OX=9031 GN=TES PE=2 SV=1	718.41	1434.81	2	1434.72	KLNMKEGDPAVYA
	TES_CHICK	Testin OS=Gallus gallus OX=9031 GN=TES PE=2 SV=1	527.928	1580.76	3	1580.71	SGDRSTSAAVGAMEDK
	ACBD6_DANRE	Acyl-CoA-binding domain-containing protein 6 OS=Danio rerio OX=7955 GN=acbd6 PE=2 SV=1	720.471	719.464	1	719.418	SKAISSK
	ACBD6_DANRE	Acyl-CoA-binding domain-containing protein 6 OS=Danio rerio OX=7955 GN=acbd6 PE=2 SV=1	783.513	782.506	1	782.429	EHVSKAI
	ACBD6_DANRE	Acyl-CoA-binding domain-containing protein 6 OS=Danio rerio OX=7955 GN=acbd6 PE=2 SV=1	895.448	894.441	1	894.357	SSSPDSATGS
	ACBD6_DANRE	Acyl-CoA-binding domain-containing protein 6 OS=Danio rerio OX=7955 GN=acbd6 PE=2 SV=1	502.182	1002.35	2	1002.41	DQEGSLPEE
	ACBD6_DANRE	Acyl-CoA-binding domain-containing protein 6 OS=Danio rerio OX=7955 GN=acbd6 PE=2 SV=1	503.226	1004.44	2	1004.5	KSSERRGGE
	ACBD6_DANRE	Acyl-CoA-binding domain-containing protein 6 OS=Danio rerio OX=7955 GN=acbd6 PE=2 SV=1	533.204	1064.39	2	1064.46	DCSAGDASARL
	ACBD6_DANRE	Acyl-CoA-binding domain-containing protein 6 OS=Danio rerio OX=7955 GN=acbd6 PE=2 SV=1	550.262	1098.51	2	1098.44	FDCSAGDASAR
	ACBD6_DANRE	Acyl-CoA-binding domain-containing protein 6 OS=Danio rerio OX=7955 GN=acbd6 PE=2 SV=1	601.82	1201.63	2	1201.52	SGTDPARPDTGE
	ACBD6_DANRE	Acyl-CoA-binding domain-containing protein 6 OS=Danio rerio OX=7955 GN=acbd6 PE=2 SV=1	1219.61	1218.6	1	1218.66	ISSKTVDVNTR
	ACBD6_DANRE	Acyl-CoA-binding domain-containing protein 6 OS=Danio rerio OX=7955 GN=acbd6 PE=2 SV=1	616.28	1230.55	2	1230.55	SATGSGTDPARPD
	ACBD6_DANRE	Acyl-CoA-binding domain-containing protein 6 OS=Danio rerio OX=7955 GN=acbd6 PE=2 SV=1	623.744	1245.47	2	1245.58	DASARLEGADLE
	ACBD6_DANRE	Acyl-CoA-binding domain-containing protein 6 OS=Danio rerio OX=7955 GN=acbd6 PE=2 SV=1	1277.63	1276.62	1	1276.61	GSQKSSERRGGE
	ACBD6_DANRE	Acyl-CoA-binding domain-containing protein 6 OS=Danio rerio OX=7955 GN=acbd6 PE=2 SV=1	645.298	1288.58	2	1288.66	RGGEKRTGFGGPA
	ACBD6_DANRE	Acyl-CoA-binding domain-containing protein 6 OS=Danio rerio OX=7955 GN=acbd6 PE=2 SV=1	776.367	1550.72	2	1550.68	ASRSPSSSPDSATGSGT
	ACBD6_DANRE	Acyl-CoA-binding domain-containing protein 6 OS=Danio rerio OX=7955 GN=acbd6 PE=2 SV=1	787.917	1573.82	2	1573.77	TVDVNTRDEEGRAL
	EVI5_HUMAN	Ecotropic viral integration site 5 protein homolog OS=Homo sapiens OX=9606 GN=EVI5 PE=1 SV=3	704.387	703.38	1	703.357	AEAIMGL
	EVI5_HUMAN	Ecotropic viral integration site 5 protein homolog OS=Homo sapiens OX=9606 GN=EVI5 PE=1 SV=3	362.192	722.369	2	722.345	SGSSLVSS
	EVI5_HUMAN	Ecotropic viral integration site 5 protein homolog OS=Homo sapiens OX=9606 GN=EVI5 PE=1 SV=3	792.46	791.452	1	791.414	DSKSLRS
	EVI5_HUMAN	Ecotropic viral integration site 5 protein homolog OS=Homo sapiens OX=9606 GN=EVI5 PE=1 SV=3	802.389	801.381	1	801.434	VQARLSE
	EVI5_HUMAN	Ecotropic viral integration site 5 protein homolog OS=Homo sapiens OX=9606 GN=EVI5 PE=1 SV=3	413.236	824.457	2	824.441	HKGIPHH
	EVI5_HUMAN	Ecotropic viral integration site 5 protein homolog OS=Homo sapiens OX=9606 GN=EVI5 PE=1 SV=3	416.266	830.517	2	830.45	QVATDKVA
	EVI5_HUMAN	Ecotropic viral integration site 5 protein homolog OS=Homo sapiens OX=9606 GN=EVI5 PE=1 SV=3	915.472	914.465	1	914.446	SASSNLSHL
	EVI5_HUMAN	Ecotropic viral integration site 5 protein homolog OS=Homo sapiens OX=9606 GN=EVI5 PE=1 SV=3	936.475	935.467	1	935.409	QLDMEGML
	EVI5_HUMAN	Ecotropic viral integration site 5 protein homolog OS=Homo sapiens OX=9606 GN=EVI5 PE=1 SV=3	938.457	937.45	1	937.435	VSSSSASSNL
	EVI5_HUMAN	Ecotropic viral integration site 5 protein homolog OS=Homo sapiens OX=9606 GN=EVI5 PE=1 SV=3	502.747	1003.48	2	1003.57	QGSAFIVGLL
	EVI5_HUMAN	Ecotropic viral integration site 5 protein homolog OS=Homo sapiens OX=9606 GN=EVI5 PE=1 SV=3	508.264	1014.51	2	1014.46	NSLPDENNI
	EVI5_HUMAN	Ecotropic viral integration site 5 protein homolog OS=Homo sapiens OX=9606 GN=EVI5 PE=1 SV=3	1047.56	1046.55	1	1046.46	ETQNQINSN
	EVI5_HUMAN	Ecotropic viral integration site 5 protein homolog OS=Homo sapiens OX=9606 GN=EVI5 PE=1 SV=3	532.215	1062.41	2	1062.43	NAMNELQDE
	EVI5_HUMAN	Ecotropic viral integration site 5 protein homolog OS=Homo sapiens OX=9606 GN=EVI5 PE=1 SV=3	1065.5	1064.49	1	1064.55	QEKVQYLSA
	EVI5_HUMAN	Ecotropic viral integration site 5 protein homolog OS=Homo sapiens OX=9606 GN=EVI5 PE=1 SV=3	1077.57	1076.57	1	1076.54	LCSAQSMPIK
	EVI5_HUMAN	Ecotropic viral integration site 5 protein homolog OS=Homo sapiens OX=9606 GN=EVI5 PE=1 SV=3	550.768	1099.52	2	1099.57	AYQVKYNSK
	EVI5_HUMAN	Ecotropic viral integration site 5 protein homolog OS=Homo sapiens OX=9606 GN=EVI5 PE=1 SV=3	558.747	1115.48	2	1115.58	RTTGRWKDP
	EVI5_HUMAN	Ecotropic viral integration site 5 protein homolog OS=Homo sapiens OX=9606 GN=EVI5 PE=1 SV=3	559.296	1116.58	2	1116.6	REAEAIMGLK
	EVI5_HUMAN	Ecotropic viral integration site 5 protein homolog OS=Homo sapiens OX=9606 GN=EVI5 PE=1 SV=3	564.777	1127.54	2	1127.56	SLPDENNIAR
	EVI5_HUMAN	Ecotropic viral integration site 5 protein homolog OS=Homo sapiens OX=9606 GN=EVI5 PE=1 SV=3	574.793	1147.57	2	1147.61	ATDKVAEKLSS
	EVI5_HUMAN	Ecotropic viral integration site 5 protein homolog OS=Homo sapiens OX=9606 GN=EVI5 PE=1 SV=3	577.758	1153.5	2	1153.61	LPDENNIARL
	EVI5_HUMAN	Ecotropic viral integration site 5 protein homolog OS=Homo sapiens OX=9606 GN=EVI5 PE=1 SV=3	596.316	1190.62	2	1190.65	LRELFKPSMA
	EVI5_HUMAN	Ecotropic viral integration site 5 protein homolog OS=Homo sapiens OX=9606 GN=EVI5 PE=1 SV=3	1193.56	1192.55	1	1192.61	QEKVQYLSAQ
	EVI5_HUMAN	Ecotropic viral integration site 5 protein homolog OS=Homo sapiens OX=9606 GN=EVI5 PE=1 SV=3	626.285	1250.56	2	1250.65	NHLRRAEQEV
	EVI5_HUMAN	Ecotropic viral integration site 5 protein homolog OS=Homo sapiens OX=9606 GN=EVI5 PE=1 SV=3	627.803	1253.59	2	1253.55	NKSDSNQYIGE
	EVI5_HUMAN	Ecotropic viral integration site 5 protein homolog OS=Homo sapiens OX=9606 GN=EVI5 PE=1 SV=3	650.811	1299.61	2	1299.7	QEVISLQEKVQ
	EVI5_HUMAN	Ecotropic viral integration site 5 protein homolog OS=Homo sapiens OX=9606 GN=EVI5 PE=1 SV=3	687.828	1373.64	2	1373.73	MQDKVLDIEKR
	EVI5_HUMAN	Ecotropic viral integration site 5 protein homolog OS=Homo sapiens OX=9606 GN=EVI5 PE=1 SV=3	713.347	1424.68	2	1424.62	KQRMMEMETQN
	EVI5_HUMAN	Ecotropic viral integration site 5 protein homolog OS=Homo sapiens OX=9606 GN=EVI5 PE=1 SV=3	498.919	1493.74	3	1493.71	LQGQLNKSDSNQY
	EVI5_HUMAN	Ecotropic viral integration site 5 protein homolog OS=Homo sapiens OX=9606 GN=EVI5 PE=1 SV=3	502.276	1503.81	3	1503.74	EEVMAVRLREADS
	EVI5_HUMAN	Ecotropic viral integration site 5 protein homolog OS=Homo sapiens OX=9606 GN=EVI5 PE=1 SV=3	771.846	1541.68	2	1541.74	EKRNNSLPDENNI
	EVI5_HUMAN	Ecotropic viral integration site 5 protein homolog OS=Homo sapiens OX=9606 GN=EVI5 PE=1 SV=3	719.383	2155.13	3	2155.05	EVGYCQGSAFIVGLLLMQMP
	ZN703_DANRE	Zinc finger protein 703 OS=Danio rerio OX=7955 GN=znf703 PE=1 SV=1	705.302	704.295	1	704.334	PSSVSSAA
	ZN703_DANRE	Zinc finger protein 703 OS=Danio rerio OX=7955 GN=znf703 PE=1 SV=1	709.426	708.418	1	708.356	PGKHPSS
	ZN703_DANRE	Zinc finger protein 703 OS=Danio rerio OX=7955 GN=znf703 PE=1 SV=1	750.447	749.44	1	749.374	AKSSLGMG
	ZN703_DANRE	Zinc finger protein 703 OS=Danio rerio OX=7955 GN=znf703 PE=1 SV=1	761.414	760.407	1	760.448	LKSGFPL
	ZN703_DANRE	Zinc finger protein 703 OS=Danio rerio OX=7955 GN=znf703 PE=1 SV=1	762.447	761.439	1	761.381	TSEELLA
	ZN703_DANRE	Zinc finger protein 703 OS=Danio rerio OX=7955 GN=znf703 PE=1 SV=1	795.45	794.443	1	794.429	THTALPGV
	ZN703_DANRE	Zinc finger protein 703 OS=Danio rerio OX=7955 GN=znf703 PE=1 SV=1	809.35	808.342	1	808.408	HTALPGVD
	ZN703_DANRE	Zinc finger protein 703 OS=Danio rerio OX=7955 GN=znf703 PE=1 SV=1	816.387	815.38	1	815.36	HMDSKAAG
	ZN703_DANRE	Zinc finger protein 703 OS=Danio rerio OX=7955 GN=znf703 PE=1 SV=1	816.389	815.382	1	815.377	KAAGSDPGN
	ZN703_DANRE	Zinc finger protein 703 OS=Danio rerio OX=7955 GN=znf703 PE=1 SV=1	827.338	826.331	1	826.295	LGGSNCSSC
	ZN703_DANRE	Zinc finger protein 703 OS=Danio rerio OX=7955 GN=znf703 PE=1 SV=1	909.433	908.425	1	908.46	PPSSPGALPS
	ZN703_DANRE	Zinc finger protein 703 OS=Danio rerio OX=7955 GN=znf703 PE=1 SV=1	938.458	937.45	1	937.462	SSADKAGFR
	ZN703_DANRE	Zinc finger protein 703 OS=Danio rerio OX=7955 GN=znf703 PE=1 SV=1	476.738	951.462	2	951.437	PLPSSTMGY
	ZN703_DANRE	Zinc finger protein 703 OS=Danio rerio OX=7955 GN=znf703 PE=1 SV=1	956.536	955.529	1	955.545	SLRGSPGLGL
	ZN703_DANRE	Zinc finger protein 703 OS=Danio rerio OX=7955 GN=znf703 PE=1 SV=1	524.807	1047.6	2	1047.57	LGTGHIAPVSP
	ZN703_DANRE	Zinc finger protein 703 OS=Danio rerio OX=7955 GN=znf703 PE=1 SV=1	530.701	1059.39	2	1059.48	HPSSLSSSATS
	ZN703_DANRE	Zinc finger protein 703 OS=Danio rerio OX=7955 GN=znf703 PE=1 SV=1	531.203	1060.39	2	1060.47	SSPQPDSKTD
	ZN703_DANRE	Zinc finger protein 703 OS=Danio rerio OX=7955 GN=znf703 PE=1 SV=1	1076.49	1075.49	1	1075.56	HPYGKAHLPG
	ZN703_DANRE	Zinc finger protein 703 OS=Danio rerio OX=7955 GN=znf703 PE=1 SV=1	1105.43	1104.43	1	1104.5	SSSSSLKSGEH
	ZN703_DANRE	Zinc finger protein 703 OS=Danio rerio OX=7955 GN=znf703 PE=1 SV=1	610.368	1218.72	2	1218.64	LPGAPSLPMHSL
	ZN703_DANRE	Zinc finger protein 703 OS=Danio rerio OX=7955 GN=znf703 PE=1 SV=1	632.329	1262.64	2	1262.66	VPGKHPSSSPLTG
	ZN703_DANRE	Zinc finger protein 703 OS=Danio rerio OX=7955 GN=znf703 PE=1 SV=1	632.835	1263.66	2	1263.54	CNWVSVGGPCDK
	ZN703_DANRE	Zinc finger protein 703 OS=Danio rerio OX=7955 GN=znf703 PE=1 SV=1	666.822	1331.63	2	1331.55	FMQGLCRDPYC
	ZN703_DANRE	Zinc finger protein 703 OS=Danio rerio OX=7955 GN=znf703 PE=1 SV=1	681.827	1361.64	2	1361.53	LGGSNCSSCVHDPS
	ZN703_DANRE	Zinc finger protein 703 OS=Danio rerio OX=7955 GN=znf703 PE=1 SV=1	682.837	1363.66	2	1363.76	RTHTALPGVDGKL
	ZN703_DANRE	Zinc finger protein 703 OS=Danio rerio OX=7955 GN=znf703 PE=1 SV=1	720.358	1438.7	2	1438.65	LPHACNWVSVGGPC
	ZN703_DANRE	Zinc finger protein 703 OS=Danio rerio OX=7955 GN=znf703 PE=1 SV=1	721.836	1441.66	2	1441.8	LALLAQTCSQIGKP
	ZN703_DANRE	Zinc finger protein 703 OS=Danio rerio OX=7955 GN=znf703 PE=1 SV=1	492.581	1474.72	3	1474.66	MGYHGSIVGAYTGY
	ZN703_DANRE	Zinc finger protein 703 OS=Danio rerio OX=7955 GN=znf703 PE=1 SV=1	747.377	1492.74	2	1492.83	LRGSPGLGLARYHP
	ZN703_DANRE	Zinc finger protein 703 OS=Danio rerio OX=7955 GN=znf703 PE=1 SV=1	765.399	1528.78	2	1528.83	KSPLALLAQTCSQIG
	ZN703_DANRE	Zinc finger protein 703 OS=Danio rerio OX=7955 GN=znf703 PE=1 SV=1	772.358	1542.7	2	1542.81	RGSPGLGLARYHPY
	ZN703_DANRE	Zinc finger protein 703 OS=Danio rerio OX=7955 GN=znf703 PE=1 SV=1	783.876	1565.74	2	1565.74	SSADKAGFRVPNGSSS
	ZN703_DANRE	Zinc finger protein 703 OS=Danio rerio OX=7955 GN=znf703 PE=1 SV=1	571.296	1710.87	3	1710.89	HTALPGVDGKLLSGYPS
	ZN703_DANRE	Zinc finger protein 703 OS=Danio rerio OX=7955 GN=znf703 PE=1 SV=1	639.693	1916.06	3	1915.92	NDSSPTCLGLQVDSIASLP
	ZN703_DANRE	Zinc finger protein 703 OS=Danio rerio OX=7955 GN=znf703 PE=1 SV=1	685.011	2052.01	3	2051.94	SSSSLKSGEHQNLDDKSSF
	ZN703_DANRE	Zinc finger protein 703 OS=Danio rerio OX=7955 GN=znf703 PE=1 SV=1	690.688	2069.04	3	2069.13	LHLPPPSSPGALPSSLSLRGS
	KRSC_CHICK	Scale keratin OS=Gallus gallus OX=9031 PE=2 SV=3	727.362	726.355	1	726.355	PQPIADS
	KRSC_CHICK	Scale keratin OS=Gallus gallus OX=9031 PE=2 SV=3	421.214	840.414	2	840.361	GGSSLGYGGS
	KRSC_CHICK	Scale keratin OS=Gallus gallus OX=9031 PE=2 SV=3	425.697	849.379	2	849.354	QCPDSTTV
	KRSC_CHICK	Scale keratin OS=Gallus gallus OX=9031 PE=2 SV=3	872.359	871.351	1	871.419	GLYGYGRS
	KRSC_CHICK	Scale keratin OS=Gallus gallus OX=9031 PE=2 SV=3	951.486	950.479	1	950.544	TTVIQPPPV
	KRSC_CHICK	Scale keratin OS=Gallus gallus OX=9031 PE=2 SV=3	965.441	964.434	1	964.45	SSFPQDSVV
	KRSC_CHICK	Scale keratin OS=Gallus gallus OX=9031 PE=2 SV=3	495.229	988.444	2	988.44	SGNEPCVRQ
	KRSC_CHICK	Scale keratin OS=Gallus gallus OX=9031 PE=2 SV=3	990.606	989.599	1	989.518	VVGSSGAPIFG
	KRSC_CHICK	Scale keratin OS=Gallus gallus OX=9031 PE=2 SV=3	498.76	995.506	2	995.54	ISRPQPIAD
	KRSC_CHICK	Scale keratin OS=Gallus gallus OX=9031 PE=2 SV=3	1003.5	1002.5	1	1002.5	PILSSFPQD
	KRSC_CHICK	Scale keratin OS=Gallus gallus OX=9031 PE=2 SV=3	1003.54	1002.53	1	1002.46	QDSVVGSSGAP
	KRSC_CHICK	Scale keratin OS=Gallus gallus OX=9031 PE=2 SV=3	623.303	1244.59	2	1244.57	FGGSSLGYGGSSLG
	KRSC_CHICK	Scale keratin OS=Gallus gallus OX=9031 PE=2 SV=3	796.403	1590.79	2	1590.79	VTFPGPILSSFPQDS
	IF4A2_CHICK	Eukaryotic initiation factor 4A-II OS=Gallus gallus OX=9031 GN=EIF4A2 PE=2 SV=1	750.411	749.404	1	749.345	LSATMPM
	IF4A2_CHICK	Eukaryotic initiation factor 4A-II OS=Gallus gallus OX=9031 GN=EIF4A2 PE=2 SV=1	390.234	778.454	2	778.386	YDVIAQA
	IF4A2_CHICK	Eukaryotic initiation factor 4A-II OS=Gallus gallus OX=9031 GN=EIF4A2 PE=2 SV=1	796.363	795.356	1	795.399	FRSGSSR
	IF4A2_CHICK	Eukaryotic initiation factor 4A-II OS=Gallus gallus OX=9031 GN=EIF4A2 PE=2 SV=1	439.723	877.431	2	877.491	IKGYDVIA
	IF4A2_CHICK	Eukaryotic initiation factor 4A-II OS=Gallus gallus OX=9031 GN=EIF4A2 PE=2 SV=1	453.211	904.407	2	904.488	NRRYLSP
	IF4A2_CHICK	Eukaryotic initiation factor 4A-II OS=Gallus gallus OX=9031 GN=EIF4A2 PE=2 SV=1	485.322	968.63	2	968.566	ALVLAPTRE
	IF4A2_CHICK	Eukaryotic initiation factor 4A-II OS=Gallus gallus OX=9031 GN=EIF4A2 PE=2 SV=1	976.362	975.355	1	975.422	MEPDGVIES
	IF4A2_CHICK	Eukaryotic initiation factor 4A-II OS=Gallus gallus OX=9031 GN=EIF4A2 PE=2 SV=1	493.752	985.49	2	985.581	TNIQVVLLS
	IF4A2_CHICK	Eukaryotic initiation factor 4A-II OS=Gallus gallus OX=9031 GN=EIF4A2 PE=2 SV=1	494.232	986.449	2	986.402	GPEGMEPDGV
	IF4A2_CHICK	Eukaryotic initiation factor 4A-II OS=Gallus gallus OX=9031 GN=EIF4A2 PE=2 SV=1	994.463	993.456	1	993.477	YDVIAQAQS
	IF4A2_CHICK	Eukaryotic initiation factor 4A-II OS=Gallus gallus OX=9031 GN=EIF4A2 PE=2 SV=1	597.857	1193.7	2	1193.62	MLSRGFKDQI
	IF4A2_CHICK	Eukaryotic initiation factor 4A-II OS=Gallus gallus OX=9031 GN=EIF4A2 PE=2 SV=1	1206.59	1205.59	1	1205.57	LSATMPMDVLE
	IF4A2_CHICK	Eukaryotic initiation factor 4A-II OS=Gallus gallus OX=9031 GN=EIF4A2 PE=2 SV=1	621.857	1241.7	2	1241.72	IDLKETQALVL
	IF4A2_CHICK	Eukaryotic initiation factor 4A-II OS=Gallus gallus OX=9031 GN=EIF4A2 PE=2 SV=1	447.198	1338.57	3	1338.68	EGIKQFYINVE
	IF4A2_CHICK	Eukaryotic initiation factor 4A-II OS=Gallus gallus OX=9031 GN=EIF4A2 PE=2 SV=1	712.849	1423.68	2	1423.74	MREFRSGSSRVL
	IF4A2_CHICK	Eukaryotic initiation factor 4A-II OS=Gallus gallus OX=9031 GN=EIF4A2 PE=2 SV=1	752.836	1503.66	2	1503.75	EKMHARDFTVSAL
	IF4A2_CHICK	Eukaryotic initiation factor 4A-II OS=Gallus gallus OX=9031 GN=EIF4A2 PE=2 SV=1	781.876	1561.74	2	1561.74	TTVEEMPMNVADLI
	IF4A2_CHICK	Eukaryotic initiation factor 4A-II OS=Gallus gallus OX=9031 GN=EIF4A2 PE=2 SV=1	609.95	1826.83	3	1827.01	TTDLLARGIDVQQVSLV
	AXIN2_MOUSE	Axin-2 OS=Mus musculus OX=10090 GN=Axin2 PE=1 SV=2	710.414	709.407	1	709.437	PLALLPS
	AXIN2_MOUSE	Axin-2 OS=Mus musculus OX=10090 GN=Axin2 PE=1 SV=2	742.442	741.434	1	741.391	TLLPDPS
	AXIN2_MOUSE	Axin-2 OS=Mus musculus OX=10090 GN=Axin2 PE=1 SV=2	745.374	744.367	1	744.381	PFANPSL
	AXIN2_MOUSE	Axin-2 OS=Mus musculus OX=10090 GN=Axin2 PE=1 SV=2	767.365	766.358	1	766.313	ETAENGF
	AXIN2_MOUSE	Axin-2 OS=Mus musculus OX=10090 GN=Axin2 PE=1 SV=2	790.351	789.343	1	789.398	EQALSSR
	AXIN2_MOUSE	Axin-2 OS=Mus musculus OX=10090 GN=Axin2 PE=1 SV=2	790.513	789.506	1	789.45	APRPPVPG
	AXIN2_MOUSE	Axin-2 OS=Mus musculus OX=10090 GN=Axin2 PE=1 SV=2	396.717	791.419	2	791.414	ATASVRST
	AXIN2_MOUSE	Axin-2 OS=Mus musculus OX=10090 GN=Axin2 PE=1 SV=2	795.296	794.289	1	794.349	ACNGFRQ
	AXIN2_MOUSE	Axin-2 OS=Mus musculus OX=10090 GN=Axin2 PE=1 SV=2	406.744	811.474	2	811.419	SVHALQAS
	AXIN2_MOUSE	Axin-2 OS=Mus musculus OX=10090 GN=Axin2 PE=1 SV=2	834.274	833.267	1	833.322	ESACAAPGE
	AXIN2_MOUSE	Axin-2 OS=Mus musculus OX=10090 GN=Axin2 PE=1 SV=2	877.399	876.391	1	876.357	GEEGDRSQ
	AXIN2_MOUSE	Axin-2 OS=Mus musculus OX=10090 GN=Axin2 PE=1 SV=2	893.485	892.477	1	892.393	FAPATSAND
	AXIN2_MOUSE	Axin-2 OS=Mus musculus OX=10090 GN=Axin2 PE=1 SV=2	941.447	940.44	1	940.414	PQLPGEEGD
	AXIN2_MOUSE	Axin-2 OS=Mus musculus OX=10090 GN=Axin2 PE=1 SV=2	482.245	962.475	2	962.486	MSNGGLGSLK
	AXIN2_MOUSE	Axin-2 OS=Mus musculus OX=10090 GN=Axin2 PE=1 SV=2	489.296	976.578	2	976.534	AFAAELISR
	AXIN2_MOUSE	Axin-2 OS=Mus musculus OX=10090 GN=Axin2 PE=1 SV=2	979.41	978.402	1	978.441	NPSLAPEDH
	AXIN2_MOUSE	Axin-2 OS=Mus musculus OX=10090 GN=Axin2 PE=1 SV=2	495.787	989.56	2	989.496	LALSARDGGM
	AXIN2_MOUSE	Axin-2 OS=Mus musculus OX=10090 GN=Axin2 PE=1 SV=2	511.307	1020.6	2	1020.56	SSKTLRATAS
	AXIN2_MOUSE	Axin-2 OS=Mus musculus OX=10090 GN=Axin2 PE=1 SV=2	538.307	1074.6	2	1074.52	AQLEEACRR
	AXIN2_MOUSE	Axin-2 OS=Mus musculus OX=10090 GN=Axin2 PE=1 SV=2	544.211	1086.41	2	1086.51	AGQAGASPFANP
	AXIN2_MOUSE	Axin-2 OS=Mus musculus OX=10090 GN=Axin2 PE=1 SV=2	561.847	1121.68	2	1121.6	LQASELVVTY
	AXIN2_MOUSE	Axin-2 OS=Mus musculus OX=10090 GN=Axin2 PE=1 SV=2	568.88	1135.75	2	1135.67	HKEPKKLASV
	AXIN2_MOUSE	Axin-2 OS=Mus musculus OX=10090 GN=Axin2 PE=1 SV=2	659.314	1316.61	2	1316.61	RDGGMSSAAGAPQL
	AXIN2_MOUSE	Axin-2 OS=Mus musculus OX=10090 GN=Axin2 PE=1 SV=2	664.798	1327.58	2	1327.61	RNEDGLGEPEGR
	AXIN2_MOUSE	Axin-2 OS=Mus musculus OX=10090 GN=Axin2 PE=1 SV=2	684.829	1367.64	2	1367.63	GLGEPEGRASPDSP
	AXIN2_MOUSE	Axin-2 OS=Mus musculus OX=10090 GN=Axin2 PE=1 SV=2	457.607	1369.8	3	1369.71	PHSAQSIRKSYP
	AXIN2_MOUSE	Axin-2 OS=Mus musculus OX=10090 GN=Axin2 PE=1 SV=2	685.91	1369.8	2	1369.7	AIYKRYIENNS
	AXIN2_MOUSE	Axin-2 OS=Mus musculus OX=10090 GN=Axin2 PE=1 SV=2	765.404	1528.79	2	1528.71	PMPVSSNARRNEDG
	AXIN2_MOUSE	Axin-2 OS=Mus musculus OX=10090 GN=Axin2 PE=1 SV=2	788.374	1574.73	2	1574.89	TVLPMYEGRILGKV
	AXIN2_MOUSE	Axin-2 OS=Mus musculus OX=10090 GN=Axin2 PE=1 SV=2	609.947	1826.82	3	1826.97	SRHHLLGASGHSRSVAR
	PRV2_DANRE	Parvalbumin-2 OS=Danio rerio OX=7955 GN=pvalb2 PE=3 SV=3	610.314	1218.61	2	1218.66	FAKVGLSAKSPD
	PRV2_DANRE	Parvalbumin-2 OS=Danio rerio OX=7955 GN=pvalb2 PE=3 SV=3	1365.67	1364.66	1	1364.75	NFFAKVGLSAKSP
	PRV2_DANRE	Parvalbumin-2 OS=Danio rerio OX=7955 GN=pvalb2 PE=3 SV=3	717.836	1433.66	2	1433.73	LQNFSAGARALTDA
	PRV2_DANRE	Parvalbumin-2 OS=Danio rerio OX=7955 GN=pvalb2 PE=3 SV=3	733.856	1465.7	2	1465.69	VAAALKDCAAADSFN
	PRV2_DANRE	Parvalbumin-2 OS=Danio rerio OX=7955 GN=pvalb2 PE=3 SV=3	769.364	1536.71	2	1536.74	KAFLSAGDSDGDGKIG
	PRV2_DANRE	Parvalbumin-2 OS=Danio rerio OX=7955 GN=pvalb2 PE=3 SV=3	536.994	1607.96	3	1607.87	KNFFAKVGLSAKSPD
	H6ST2_MOUSE	Heparan-sulfate 6-O-sulfotransferase 2 OS=Mus musculus OX=10090 GN=Hs6st2 PE=2 SV=3	714.378	713.37	1	713.371	GPLASVGN
	H6ST2_MOUSE	Heparan-sulfate 6-O-sulfotransferase 2 OS=Mus musculus OX=10090 GN=Hs6st2 PE=2 SV=3	719.419	718.412	1	718.35	ASSVEIN
	H6ST2_MOUSE	Heparan-sulfate 6-O-sulfotransferase 2 OS=Mus musculus OX=10090 GN=Hs6st2 PE=2 SV=3	740.426	739.418	1	739.398	HIQKTGG
	H6ST2_MOUSE	Heparan-sulfate 6-O-sulfotransferase 2 OS=Mus musculus OX=10090 GN=Hs6st2 PE=2 SV=3	745.361	744.354	1	744.359	PARTTCP
	H6ST2_MOUSE	Heparan-sulfate 6-O-sulfotransferase 2 OS=Mus musculus OX=10090 GN=Hs6st2 PE=2 SV=3	754.443	753.436	1	753.413	ASVRAGPP
	H6ST2_MOUSE	Heparan-sulfate 6-O-sulfotransferase 2 OS=Mus musculus OX=10090 GN=Hs6st2 PE=2 SV=3	780.458	779.451	1	779.381	GVSLGFNS
	H6ST2_MOUSE	Heparan-sulfate 6-O-sulfotransferase 2 OS=Mus musculus OX=10090 GN=Hs6st2 PE=2 SV=3	797.412	796.405	1	796.456	AKSNLKH
	H6ST2_MOUSE	Heparan-sulfate 6-O-sulfotransferase 2 OS=Mus musculus OX=10090 GN=Hs6st2 PE=2 SV=3	805.45	804.443	1	804.434	IQKTGGTT
	H6ST2_MOUSE	Heparan-sulfate 6-O-sulfotransferase 2 OS=Mus musculus OX=10090 GN=Hs6st2 PE=2 SV=3	853.432	852.425	1	852.482	LHIQKTGG
	H6ST2_MOUSE	Heparan-sulfate 6-O-sulfotransferase 2 OS=Mus musculus OX=10090 GN=Hs6st2 PE=2 SV=3	434.69	867.365	2	867.416	LVGCYNLS
	H6ST2_MOUSE	Heparan-sulfate 6-O-sulfotransferase 2 OS=Mus musculus OX=10090 GN=Hs6st2 PE=2 SV=3	889.397	888.39	1	888.315	FMDCPYN
	H6ST2_MOUSE	Heparan-sulfate 6-O-sulfotransferase 2 OS=Mus musculus OX=10090 GN=Hs6st2 PE=2 SV=3	924.501	923.494	1	923.482	KTGGTTFGR
	H6ST2_MOUSE	Heparan-sulfate 6-O-sulfotransferase 2 OS=Mus musculus OX=10090 GN=Hs6st2 PE=2 SV=3	947.356	946.349	1	946.397	STGWSCGLH
	H6ST2_MOUSE	Heparan-sulfate 6-O-sulfotransferase 2 OS=Mus musculus OX=10090 GN=Hs6st2 PE=2 SV=3	947.439	946.432	1	946.506	MALPAFAAR
	H6ST2_MOUSE	Heparan-sulfate 6-O-sulfotransferase 2 OS=Mus musculus OX=10090 GN=Hs6st2 PE=2 SV=3	948.474	947.467	1	947.555	RALGPPLQP
	H6ST2_MOUSE	Heparan-sulfate 6-O-sulfotransferase 2 OS=Mus musculus OX=10090 GN=Hs6st2 PE=2 SV=3	1003.53	1002.53	1	1002.44	QGQSQSQSPG
	H6ST2_MOUSE	Heparan-sulfate 6-O-sulfotransferase 2 OS=Mus musculus OX=10090 GN=Hs6st2 PE=2 SV=3	510.76	1019.51	2	1019.54	NFHYITIL
	H6ST2_MOUSE	Heparan-sulfate 6-O-sulfotransferase 2 OS=Mus musculus OX=10090 GN=Hs6st2 PE=2 SV=3	522.798	1043.58	2	1043.49	QAFSSPVPDP
	H6ST2_MOUSE	Heparan-sulfate 6-O-sulfotransferase 2 OS=Mus musculus OX=10090 GN=Hs6st2 PE=2 SV=3	566.739	1131.46	2	1131.52	SQSQSPGQNLS
	H6ST2_MOUSE	Heparan-sulfate 6-O-sulfotransferase 2 OS=Mus musculus OX=10090 GN=Hs6st2 PE=2 SV=3	582.304	1162.59	2	1162.61	PLQPEQGAPAR
	H6ST2_MOUSE	Heparan-sulfate 6-O-sulfotransferase 2 OS=Mus musculus OX=10090 GN=Hs6st2 PE=2 SV=3	1165.57	1164.56	1	1164.67	VRAGPPRGVSLG
	H6ST2_MOUSE	Heparan-sulfate 6-O-sulfotransferase 2 OS=Mus musculus OX=10090 GN=Hs6st2 PE=2 SV=3	630.772	1259.53	2	1259.57	QSQSQSPGQNLS
	H6ST2_MOUSE	Heparan-sulfate 6-O-sulfotransferase 2 OS=Mus musculus OX=10090 GN=Hs6st2 PE=2 SV=3	1293.61	1292.6	1	1292.67	AKSNLKHMAFF
	H6ST2_MOUSE	Heparan-sulfate 6-O-sulfotransferase 2 OS=Mus musculus OX=10090 GN=Hs6st2 PE=2 SV=3	666.815	1331.62	2	1331.6	RNIQLEQPCEC
	H6ST2_MOUSE	Heparan-sulfate 6-O-sulfotransferase 2 OS=Mus musculus OX=10090 GN=Hs6st2 PE=2 SV=3	671.843	1341.67	2	1341.7	SRVEAELAASRPG
	H6ST2_MOUSE	Heparan-sulfate 6-O-sulfotransferase 2 OS=Mus musculus OX=10090 GN=Hs6st2 PE=2 SV=3	673.858	1345.7	2	1345.74	EIQKRIEGLNF
	H6ST2_MOUSE	Heparan-sulfate 6-O-sulfotransferase 2 OS=Mus musculus OX=10090 GN=Hs6st2 PE=2 SV=3	674.292	1346.57	2	1346.61	LFSRFSTGWSCG
	H6ST2_MOUSE	Heparan-sulfate 6-O-sulfotransferase 2 OS=Mus musculus OX=10090 GN=Hs6st2 PE=2 SV=3	754.868	1507.72	2	1507.65	PDPYRSEDESSAR
	H6ST2_MOUSE	Heparan-sulfate 6-O-sulfotransferase 2 OS=Mus musculus OX=10090 GN=Hs6st2 PE=2 SV=3	528.245	1581.71	3	1581.83	WRHVQRGATWKAS
	THIM_HUMAN	3-ketoacyl-CoA thiolase, mitochondrial OS=Homo sapiens OX=9606 GN=ACAA2 PE=1 SV=2	704.404	703.397	1	703.332	CIGGGQGI
	THIM_HUMAN	3-ketoacyl-CoA thiolase, mitochondrial OS=Homo sapiens OX=9606 GN=ACAA2 PE=1 SV=2	711.267	710.26	1	710.306	LCGSGFQ
	THIM_HUMAN	3-ketoacyl-CoA thiolase, mitochondrial OS=Homo sapiens OX=9606 GN=ACAA2 PE=1 SV=2	722.328	721.321	1	721.278	CDPSIMG
	THIM_HUMAN	3-ketoacyl-CoA thiolase, mitochondrial OS=Homo sapiens OX=9606 GN=ACAA2 PE=1 SV=2	723.438	722.431	1	722.36	SEFAAKA
	THIM_HUMAN	3-ketoacyl-CoA thiolase, mitochondrial OS=Homo sapiens OX=9606 GN=ACAA2 PE=1 SV=2	733.422	732.415	1	732.453	VFVVAAK
	THIM_HUMAN	3-ketoacyl-CoA thiolase, mitochondrial OS=Homo sapiens OX=9606 GN=ACAA2 PE=1 SV=2	737.381	736.374	1	736.387	LGHPLGGS
	THIM_HUMAN	3-ketoacyl-CoA thiolase, mitochondrial OS=Homo sapiens OX=9606 GN=ACAA2 PE=1 SV=2	373.71	745.405	2	745.408	LGGSGSRI
	THIM_HUMAN	3-ketoacyl-CoA thiolase, mitochondrial OS=Homo sapiens OX=9606 GN=ACAA2 PE=1 SV=2	761.414	760.407	1	760.335	NASGVADGA
	THIM_HUMAN	3-ketoacyl-CoA thiolase, mitochondrial OS=Homo sapiens OX=9606 GN=ACAA2 PE=1 SV=2	775.429	774.422	1	774.475	ALLRGVF
	THIM_HUMAN	3-ketoacyl-CoA thiolase, mitochondrial OS=Homo sapiens OX=9606 GN=ACAA2 PE=1 SV=2	797.441	796.434	1	796.412	FGAYGGLL
	THIM_HUMAN	3-ketoacyl-CoA thiolase, mitochondrial OS=Homo sapiens OX=9606 GN=ACAA2 PE=1 SV=2	828.516	827.509	1	827.49	QKLPPVF
	THIM_HUMAN	3-ketoacyl-CoA thiolase, mitochondrial OS=Homo sapiens OX=9606 GN=ACAA2 PE=1 SV=2	849.429	848.422	1	848.476	FAAKAALSA
	THIM_HUMAN	3-ketoacyl-CoA thiolase, mitochondrial OS=Homo sapiens OX=9606 GN=ACAA2 PE=1 SV=2	851.372	850.365	1	850.418	SGFQSIVN
	THIM_HUMAN	3-ketoacyl-CoA thiolase, mitochondrial OS=Homo sapiens OX=9606 GN=ACAA2 PE=1 SV=2	883.36	882.353	1	882.397	FTATDLSE
	THIM_HUMAN	3-ketoacyl-CoA thiolase, mitochondrial OS=Homo sapiens OX=9606 GN=ACAA2 PE=1 SV=2	906.451	905.444	1	905.497	FAAKAALSAG
	THIM_HUMAN	3-ketoacyl-CoA thiolase, mitochondrial OS=Homo sapiens OX=9606 GN=ACAA2 PE=1 SV=2	951.445	950.438	1	950.457	QVDEHARP
	THIM_HUMAN	3-ketoacyl-CoA thiolase, mitochondrial OS=Homo sapiens OX=9606 GN=ACAA2 PE=1 SV=2	962.515	961.508	1	961.454	SIVNGCQEI
	THIM_HUMAN	3-ketoacyl-CoA thiolase, mitochondrial OS=Homo sapiens OX=9606 GN=ACAA2 PE=1 SV=2	963.472	962.465	1	962.541	RRGGKYAVG
	THIM_HUMAN	3-ketoacyl-CoA thiolase, mitochondrial OS=Homo sapiens OX=9606 GN=ACAA2 PE=1 SV=2	974.51	973.503	1	973.581	TKLGSDIKL
	THIM_HUMAN	3-ketoacyl-CoA thiolase, mitochondrial OS=Homo sapiens OX=9606 GN=ACAA2 PE=1 SV=2	998.609	997.601	1	997.53	GSGSRITAHL
	THIM_HUMAN	3-ketoacyl-CoA thiolase, mitochondrial OS=Homo sapiens OX=9606 GN=ACAA2 PE=1 SV=2	1027.48	1026.47	1	1026.51	SEDAVKKHN
	THIM_HUMAN	3-ketoacyl-CoA thiolase, mitochondrial OS=Homo sapiens OX=9606 GN=ACAA2 PE=1 SV=2	1065.51	1064.5	1	1064.55	SEFAAKAALSA
	THIM_HUMAN	3-ketoacyl-CoA thiolase, mitochondrial OS=Homo sapiens OX=9606 GN=ACAA2 PE=1 SV=2	540.285	1078.56	2	1078.52	QVDEHARPQ
	THIM_HUMAN	3-ketoacyl-CoA thiolase, mitochondrial OS=Homo sapiens OX=9606 GN=ACAA2 PE=1 SV=2	545.756	1089.5	2	1089.53	GNVLQSSSDAI
	THIM_HUMAN	3-ketoacyl-CoA thiolase, mitochondrial OS=Homo sapiens OX=9606 GN=ACAA2 PE=1 SV=2	1152.55	1151.54	1	1151.6	HPLGGSGSRITA
	THIM_HUMAN	3-ketoacyl-CoA thiolase, mitochondrial OS=Homo sapiens OX=9606 GN=ACAA2 PE=1 SV=2	593.283	1184.55	2	1184.51	KAANDAGYFND
	THIM_HUMAN	3-ketoacyl-CoA thiolase, mitochondrial OS=Homo sapiens OX=9606 GN=ACAA2 PE=1 SV=2	623.827	1245.64	2	1245.63	QEICVKEAEVV
	THIM_HUMAN	3-ketoacyl-CoA thiolase, mitochondrial OS=Homo sapiens OX=9606 GN=ACAA2 PE=1 SV=2	694.424	1386.83	2	1386.7	ASGVADGAGAVIIASE
	THIM_HUMAN	3-ketoacyl-CoA thiolase, mitochondrial OS=Homo sapiens OX=9606 GN=ACAA2 PE=1 SV=2	723.872	1445.73	2	1445.79	EFAAKAALSAGKVSP
	THIM_HUMAN	3-ketoacyl-CoA thiolase, mitochondrial OS=Homo sapiens OX=9606 GN=ACAA2 PE=1 SV=2	757.9	1513.78	2	1513.77	TAGNASGVADGAGAVIIA
	THIM_HUMAN	3-ketoacyl-CoA thiolase, mitochondrial OS=Homo sapiens OX=9606 GN=ACAA2 PE=1 SV=2	767.391	1532.77	2	1532.82	SEFAAKAALSAGKVSP
	THIM_HUMAN	3-ketoacyl-CoA thiolase, mitochondrial OS=Homo sapiens OX=9606 GN=ACAA2 PE=1 SV=2	656.678	1967.01	3	1966.96	RIVGYFVSGCDPSIMGIGP
	IQUB_MACFA	IQ and ubiquitin-like domain-containing protein OS=Macaca fascicularis OX=9541 GN=IQUB PE=2 SV=2	797.477	796.47	1	796.444	HLNLTSI
	IQUB_MACFA	IQ and ubiquitin-like domain-containing protein OS=Macaca fascicularis OX=9541 GN=IQUB PE=2 SV=2	823.469	822.462	1	822.482	HAQRLKA
	IQUB_MACFA	IQ and ubiquitin-like domain-containing protein OS=Macaca fascicularis OX=9541 GN=IQUB PE=2 SV=2	826.461	825.454	1	825.434	AAHLNLTS
	IQUB_MACFA	IQ and ubiquitin-like domain-containing protein OS=Macaca fascicularis OX=9541 GN=IQUB PE=2 SV=2	858.491	857.484	1	857.439	KSDFHKP
	IQUB_MACFA	IQ and ubiquitin-like domain-containing protein OS=Macaca fascicularis OX=9541 GN=IQUB PE=2 SV=2	859.396	858.389	1	858.445	LIDREVD
	IQUB_MACFA	IQ and ubiquitin-like domain-containing protein OS=Macaca fascicularis OX=9541 GN=IQUB PE=2 SV=2	878.463	877.456	1	877.385	CISLENEA
	IQUB_MACFA	IQ and ubiquitin-like domain-containing protein OS=Macaca fascicularis OX=9541 GN=IQUB PE=2 SV=2	474.255	946.495	2	946.407	DFEFLYN
	IQUB_MACFA	IQ and ubiquitin-like domain-containing protein OS=Macaca fascicularis OX=9541 GN=IQUB PE=2 SV=2	486.781	971.547	2	971.54	ILRNNETL
	IQUB_MACFA	IQ and ubiquitin-like domain-containing protein OS=Macaca fascicularis OX=9541 GN=IQUB PE=2 SV=2	996.429	995.422	1	995.475	NIGVYVSNM
	IQUB_MACFA	IQ and ubiquitin-like domain-containing protein OS=Macaca fascicularis OX=9541 GN=IQUB PE=2 SV=2	1107.47	1106.47	1	1106.54	DRYQQVAVE
	IQUB_MACFA	IQ and ubiquitin-like domain-containing protein OS=Macaca fascicularis OX=9541 GN=IQUB PE=2 SV=2	572.217	1142.42	2	1142.52	YIAYTANQEA
	IQUB_MACFA	IQ and ubiquitin-like domain-containing protein OS=Macaca fascicularis OX=9541 GN=IQUB PE=2 SV=2	604.302	1206.59	2	1206.56	RCRNCISLEN
	IQUB_MACFA	IQ and ubiquitin-like domain-containing protein OS=Macaca fascicularis OX=9541 GN=IQUB PE=2 SV=2	634.323	1266.63	2	1266.53	ESLQESMEDSL
	IQUB_MACFA	IQ and ubiquitin-like domain-containing protein OS=Macaca fascicularis OX=9541 GN=IQUB PE=2 SV=2	1293.66	1292.66	1	1292.68	DSKIAFLMQLQ
	IQUB_MACFA	IQ and ubiquitin-like domain-containing protein OS=Macaca fascicularis OX=9541 GN=IQUB PE=2 SV=2	647.347	1292.68	2	1292.61	CIMLKNISQDE
	IQUB_MACFA	IQ and ubiquitin-like domain-containing protein OS=Macaca fascicularis OX=9541 GN=IQUB PE=2 SV=2	652.823	1303.63	2	1303.71	MEDSLATVKVVL
	IQUB_MACFA	IQ and ubiquitin-like domain-containing protein OS=Macaca fascicularis OX=9541 GN=IQUB PE=2 SV=2	668.822	1335.63	2	1335.65	QEAAIQAFLDKC
	IQUB_MACFA	IQ and ubiquitin-like domain-containing protein OS=Macaca fascicularis OX=9541 GN=IQUB PE=2 SV=2	492.632	1474.88	3	1474.85	VPQDPLKFYKKI
	IQUB_MACFA	IQ and ubiquitin-like domain-containing protein OS=Macaca fascicularis OX=9541 GN=IQUB PE=2 SV=2	781.331	1560.65	2	1560.67	YFCHSCQLYLPST
	IQUB_MACFA	IQ and ubiquitin-like domain-containing protein OS=Macaca fascicularis OX=9541 GN=IQUB PE=2 SV=2	781.872	1561.73	2	1561.8	SPNDDSLAFLDKIK

## Sheet: A
	Table S1. Peptides identified by LC-MS/MS in the samples C, MWC, A, and MWA
	Protein accession	Protein of origin	Expected mass (m/z)	Expected molecular mass	Charge (+)	Calculated molecular mass	Peptide sequence
	KRFA_CHICK	Feather keratin 4 OS=Gallus gallus OX=9031 PE=3 SV=2	710.442	709.435	1	709.437	TLPGPIL
	KRFA_CHICK	Feather keratin 4 OS=Gallus gallus OX=9031 PE=3 SV=2	711.33	710.322	1	710.323	SSGGFGIS
	KRFA_CHICK	Feather keratin 4 OS=Gallus gallus OX=9031 PE=3 SV=2	717.412	716.404	1	716.407	SAAVGSIL
	KRFA_CHICK	Feather keratin 4 OS=Gallus gallus OX=9031 PE=3 SV=2	725.418	724.411	1	724.412	QPSPVVV
	KRFA_CHICK	Feather keratin 4 OS=Gallus gallus OX=9031 PE=3 SV=2	730.36	729.352	1	729.355	SEEGVPI
	KRFA_CHICK	Feather keratin 4 OS=Gallus gallus OX=9031 PE=3 SV=2	730.36	729.353	1	729.355	EEGVPIS
	KRFA_CHICK	Feather keratin 4 OS=Gallus gallus OX=9031 PE=3 SV=2	739.363	738.356	1	738.428	IQPSPVV
	KRFA_CHICK	Feather keratin 4 OS=Gallus gallus OX=9031 PE=3 SV=2	739.433	738.426	1	738.428	VIQPSPV
	KRFA_CHICK	Feather keratin 4 OS=Gallus gallus OX=9031 PE=3 SV=2	745.372	744.365	1	744.365	EGVPISSG
	KRFA_CHICK	Feather keratin 4 OS=Gallus gallus OX=9031 PE=3 SV=2	373.711	745.407	2	745.408	GISGLGSR
	KRFA_CHICK	Feather keratin 4 OS=Gallus gallus OX=9031 PE=3 SV=2	763.326	762.319	1	762.351	QNTAVGSS
	KRFA_CHICK	Feather keratin 4 OS=Gallus gallus OX=9031 PE=3 SV=2	770.471	769.464	1	769.397	APTPLANS
	KRFA_CHICK	Feather keratin 4 OS=Gallus gallus OX=9031 PE=3 SV=2	390.664	779.314	2	779.366	TAVGSSTSA
	KRFA_CHICK	Feather keratin 4 OS=Gallus gallus OX=9031 PE=3 SV=2	780.348	779.341	1	779.345	SSFPQNT
	KRFA_CHICK	Feather keratin 4 OS=Gallus gallus OX=9031 PE=3 SV=2	783.458	782.45	1	782.454	LPGPILSS
	KRFA_CHICK	Feather keratin 4 OS=Gallus gallus OX=9031 PE=3 SV=2	792.413	791.406	1	791.381	LSSFPQN
	KRFA_CHICK	Feather keratin 4 OS=Gallus gallus OX=9031 PE=3 SV=2	797.471	796.464	1	796.47	TLPGPILS
	KRFA_CHICK	Feather keratin 4 OS=Gallus gallus OX=9031 PE=3 SV=2	798.433	797.426	1	797.476	RVVIQPS
	KRFA_CHICK	Feather keratin 4 OS=Gallus gallus OX=9031 PE=3 SV=2	798.482	797.475	1	797.476	SRVVIQP
	KRFA_CHICK	Feather keratin 4 OS=Gallus gallus OX=9031 PE=3 SV=2	809.509	808.502	1	808.506	VTLPGPIL
	KRFA_CHICK	Feather keratin 4 OS=Gallus gallus OX=9031 PE=3 SV=2	408.731	815.448	2	815.45	DSRVVIQ
	KRFA_CHICK	Feather keratin 4 OS=Gallus gallus OX=9031 PE=3 SV=2	817.392	816.385	1	816.386	SEEGVPIS
	KRFA_CHICK	Feather keratin 4 OS=Gallus gallus OX=9031 PE=3 SV=2	817.392	816.385	1	816.386	EEGVPISS
	KRFA_CHICK	Feather keratin 4 OS=Gallus gallus OX=9031 PE=3 SV=2	818.458	817.45	1	817.455	TSAAVGSIL
	KRFA_CHICK	Feather keratin 4 OS=Gallus gallus OX=9031 PE=3 SV=2	820.413	819.405	1	819.413	GVPISSGGF
	KRFA_CHICK	Feather keratin 4 OS=Gallus gallus OX=9031 PE=3 SV=2	838.451	837.443	1	837.496	IQPSPVVV
	KRFA_CHICK	Feather keratin 4 OS=Gallus gallus OX=9031 PE=3 SV=2	838.491	837.484	1	837.496	VVIQPSPV
	KRFA_CHICK	Feather keratin 4 OS=Gallus gallus OX=9031 PE=3 SV=2	843.499	842.492	1	842.438	LSEEGVPI
	KRFA_CHICK	Feather keratin 4 OS=Gallus gallus OX=9031 PE=3 SV=2	884.504	883.496	1	883.501	TLPGPILSS
	KRFA_CHICK	Feather keratin 4 OS=Gallus gallus OX=9031 PE=3 SV=2	885.465	884.458	1	884.508	SRVVIQPS
	KRFA_CHICK	Feather keratin 4 OS=Gallus gallus OX=9031 PE=3 SV=2	894.565	893.558	1	893.559	VVVTLPGPI
	KRFA_CHICK	Feather keratin 4 OS=Gallus gallus OX=9031 PE=3 SV=2	896.537	895.53	1	895.538	VTLPGPILS
	KRFA_CHICK	Feather keratin 4 OS=Gallus gallus OX=9031 PE=3 SV=2	904.421	903.414	1	903.418	SEEGVPISS
	KRFA_CHICK	Feather keratin 4 OS=Gallus gallus OX=9031 PE=3 SV=2	905.488	904.481	1	904.487	STSAAVGSIL
	KRFA_CHICK	Feather keratin 4 OS=Gallus gallus OX=9031 PE=3 SV=2	906.449	905.442	1	905.445	AVGSSTSAAVG
	KRFA_CHICK	Feather keratin 4 OS=Gallus gallus OX=9031 PE=3 SV=2	908.577	907.569	1	907.574	VVTLPGPIL
	KRFA_CHICK	Feather keratin 4 OS=Gallus gallus OX=9031 PE=3 SV=2	921.464	920.457	1	920.46	PISSGGFGIS
	KRFA_CHICK	Feather keratin 4 OS=Gallus gallus OX=9031 PE=3 SV=2	930.474	929.466	1	929.471	LSEEGVPIS
	KRFA_CHICK	Feather keratin 4 OS=Gallus gallus OX=9031 PE=3 SV=2	937.564	936.557	1	936.564	VIQPSPVVV
	KRFA_CHICK	Feather keratin 4 OS=Gallus gallus OX=9031 PE=3 SV=2	937.568	936.561	1	936.564	VVIQPSPVV
	KRFA_CHICK	Feather keratin 4 OS=Gallus gallus OX=9031 PE=3 SV=2	939.549	938.542	1	938.544	IQPSPVVVT
	KRFA_CHICK	Feather keratin 4 OS=Gallus gallus OX=9031 PE=3 SV=2	471.22	940.425	2	940.48	CRPSAPTPL
	KRFA_CHICK	Feather keratin 4 OS=Gallus gallus OX=9031 PE=3 SV=2	472.762	943.509	2	943.509	QDSRVVIQ
	KRFA_CHICK	Feather keratin 4 OS=Gallus gallus OX=9031 PE=3 SV=2	949.457	948.449	1	948.455	EGVPISSGGF
	KRFA_CHICK	Feather keratin 4 OS=Gallus gallus OX=9031 PE=3 SV=2	961.447	960.44	1	960.44	SEEGVPISSG
	KRFA_CHICK	Feather keratin 4 OS=Gallus gallus OX=9031 PE=3 SV=2	965.529	964.521	1	964.559	PSPVVVTLPG
	KRFA_CHICK	Feather keratin 4 OS=Gallus gallus OX=9031 PE=3 SV=2	983.574	982.567	1	982.57	VTLPGPILSS
	KRFA_CHICK	Feather keratin 4 OS=Gallus gallus OX=9031 PE=3 SV=2	990.522	989.515	1	989.518	GVPISSGGFGI
	KRFA_CHICK	Feather keratin 4 OS=Gallus gallus OX=9031 PE=3 SV=2	992.519	991.512	1	991.519	SSTSAAVGSIL
	KRFA_CHICK	Feather keratin 4 OS=Gallus gallus OX=9031 PE=3 SV=2	497.804	993.594	2	993.597	RVVIQPSPV
	KRFA_CHICK	Feather keratin 4 OS=Gallus gallus OX=9031 PE=3 SV=2	995.602	994.595	1	994.606	VVTLPGPILS
	KRFA_CHICK	Feather keratin 4 OS=Gallus gallus OX=9031 PE=3 SV=2	1000.49	999.485	1	999.535	DSRVVIQPS
	KRFA_CHICK	Feather keratin 4 OS=Gallus gallus OX=9031 PE=3 SV=2	1007.47	1006.47	1	1006.47	SFPQNTAVGS
	KRFA_CHICK	Feather keratin 4 OS=Gallus gallus OX=9031 PE=3 SV=2	504.326	1006.64	2	1006.64	VVVTLPGPIL
	KRFA_CHICK	Feather keratin 4 OS=Gallus gallus OX=9031 PE=3 SV=2	1017.51	1016.5	1	1016.5	LSEEGVPISS
	KRFA_CHICK	Feather keratin 4 OS=Gallus gallus OX=9031 PE=3 SV=2	518.821	1035.63	2	1035.63	VVIQPSPVVV
	KRFA_CHICK	Feather keratin 4 OS=Gallus gallus OX=9031 PE=3 SV=2	1038.61	1037.6	1	1037.61	VIQPSPVVVT
	KRFA_CHICK	Feather keratin 4 OS=Gallus gallus OX=9031 PE=3 SV=2	1052.64	1051.63	1	1051.63	IQPSPVVVTL
	KRFA_CHICK	Feather keratin 4 OS=Gallus gallus OX=9031 PE=3 SV=2	528.737	1055.46	2	1055.51	DLCRPSAPTP
	KRFA_CHICK	Feather keratin 4 OS=Gallus gallus OX=9031 PE=3 SV=2	1077.55	1076.54	1	1076.55	GVPISSGGFGIS
	KRFA_CHICK	Feather keratin 4 OS=Gallus gallus OX=9031 PE=3 SV=2	541.322	1080.63	2	1080.63	SRVVIQPSPV
	KRFA_CHICK	Feather keratin 4 OS=Gallus gallus OX=9031 PE=3 SV=2	1082.64	1081.63	1	1081.64	VVTLPGPILSS
	KRFA_CHICK	Feather keratin 4 OS=Gallus gallus OX=9031 PE=3 SV=2	546.731	1091.45	2	1091.45	ANSCNEPCVR
	KRFA_CHICK	Feather keratin 4 OS=Gallus gallus OX=9031 PE=3 SV=2	547.34	1092.67	2	1092.67	RVVIQPSPVV
	KRFA_CHICK	Feather keratin 4 OS=Gallus gallus OX=9031 PE=3 SV=2	1094.51	1093.5	1	1093.5	SFPQNTAVGSS
	KRFA_CHICK	Feather keratin 4 OS=Gallus gallus OX=9031 PE=3 SV=2	1094.67	1093.67	1	1093.67	VVVTLPGPILS
	KRFA_CHICK	Feather keratin 4 OS=Gallus gallus OX=9031 PE=3 SV=2	564.253	1126.49	2	1126.58	FGISGLGSRFS
	KRFA_CHICK	Feather keratin 4 OS=Gallus gallus OX=9031 PE=3 SV=2	1128.54	1127.54	1	1127.59	QDSRVVIQPS
	KRFA_CHICK	Feather keratin 4 OS=Gallus gallus OX=9031 PE=3 SV=2	1137.68	1136.67	1	1136.68	VVIQPSPVVVT
	KRFA_CHICK	Feather keratin 4 OS=Gallus gallus OX=9031 PE=3 SV=2	1165.53	1164.52	1	1164.53	SEEGVPISSGGF
	KRFA_CHICK	Feather keratin 4 OS=Gallus gallus OX=9031 PE=3 SV=2	585.272	1168.53	2	1168.59	DLCRPSAPTPL
	KRFA_CHICK	Feather keratin 4 OS=Gallus gallus OX=9031 PE=3 SV=2	591.357	1180.7	2	1180.71	VVVTLPGPILSS
	KRFA_CHICK	Feather keratin 4 OS=Gallus gallus OX=9031 PE=3 SV=2	596.368	1190.72	2	1190.73	PVVVTLPGPILS
	KRFA_CHICK	Feather keratin 4 OS=Gallus gallus OX=9031 PE=3 SV=2	1192.74	1191.73	1	1191.73	RVVIQPSPVVV
	KRFA_CHICK	Feather keratin 4 OS=Gallus gallus OX=9031 PE=3 SV=2	598.834	1195.65	2	1195.66	DSRVVIQPSPV
	KRFA_CHICK	Feather keratin 4 OS=Gallus gallus OX=9031 PE=3 SV=2	628.844	1255.67	2	1255.68	TLPGPILSSFPQ
	KRFA_CHICK	Feather keratin 4 OS=Gallus gallus OX=9031 PE=3 SV=2	639.883	1277.75	2	1277.76	SPVVVTLPGPILS
	KRFA_CHICK	Feather keratin 4 OS=Gallus gallus OX=9031 PE=3 SV=2	640.388	1278.76	2	1278.77	SRVVIQPSPVVV
	KRFA_CHICK	Feather keratin 4 OS=Gallus gallus OX=9031 PE=3 SV=2	647.398	1292.78	2	1292.78	RVVIQPSPVVVT
	KRFA_CHICK	Feather keratin 4 OS=Gallus gallus OX=9031 PE=3 SV=2	648.369	1294.72	2	1294.72	DSRVVIQPSPVV
	KRFA_CHICK	Feather keratin 4 OS=Gallus gallus OX=9031 PE=3 SV=2	660.85	1319.69	2	1319.69	TAVGSSTSAAVGSIL
	KRFA_CHICK	Feather keratin 4 OS=Gallus gallus OX=9031 PE=3 SV=2	662.864	1323.71	2	1323.71	QDSRVVIQPSPV
	KRFA_CHICK	Feather keratin 4 OS=Gallus gallus OX=9031 PE=3 SV=2	688.413	1374.81	2	1374.81	PSPVVVTLPGPILS
	KRFA_CHICK	Feather keratin 4 OS=Gallus gallus OX=9031 PE=3 SV=2	697.901	1393.79	2	1393.79	DSRVVIQPSPVVV
	KRFA_CHICK	Feather keratin 4 OS=Gallus gallus OX=9031 PE=3 SV=2	711.804	1421.59	2	1421.67	SEEGVPISSGGFGIS
	KRFA_CHICK	Feather keratin 4 OS=Gallus gallus OX=9031 PE=3 SV=2	712.399	1422.78	2	1422.78	QDSRVVIQPSPVV
	KRFA_CHICK	Feather keratin 4 OS=Gallus gallus OX=9031 PE=3 SV=2	714.911	1427.81	2	1427.73	RQCQDSRVVIQP
	KRFA_CHICK	Feather keratin 4 OS=Gallus gallus OX=9031 PE=3 SV=2	748.423	1494.83	2	1494.84	DSRVVIQPSPVVVT
	KRFA_CHICK	Feather keratin 4 OS=Gallus gallus OX=9031 PE=3 SV=2	761.927	1521.84	2	1521.85	QDSRVVIQPSPVVV
	KRFA_CHICK	Feather keratin 4 OS=Gallus gallus OX=9031 PE=3 SV=2	765.468	1528.92	2	1528.92	IQPSPVVVTLPGPIL
	KRFA_CHICK	Feather keratin 4 OS=Gallus gallus OX=9031 PE=3 SV=2	796.892	1591.77	2	1591.77	SEEGVPISSGGFGISGL
	KRFA_CHICK	Feather keratin 4 OS=Gallus gallus OX=9031 PE=3 SV=2	550.995	1649.96	3	1649.94	PVVVTLPGPILSSFPQ
	KRFT_COLLI	Feather keratin B-4 OS=Columba livia OX=8932 PE=1 SV=1	729.376	728.369	1	728.37	EQGVPIS
	KRFT_COLLI	Feather keratin B-4 OS=Columba livia OX=8932 PE=1 SV=1	729.376	728.369	1	728.37	SEQGVPI
	KRFT_COLLI	Feather keratin B-4 OS=Columba livia OX=8932 PE=1 SV=1	378.182	754.349	2	754.368	PCGPTPLA
	KRFT_COLLI	Feather keratin B-4 OS=Columba livia OX=8932 PE=1 SV=1	807.385	806.378	1	806.377	NTAVGSTSA
	KRFT_COLLI	Feather keratin B-4 OS=Columba livia OX=8932 PE=1 SV=1	816.361	815.354	1	815.403	EQGVPISS
	KRFT_COLLI	Feather keratin B-4 OS=Columba livia OX=8932 PE=1 SV=1	816.408	815.401	1	815.403	SEQGVPIS
	KRFT_COLLI	Feather keratin B-4 OS=Columba livia OX=8932 PE=1 SV=1	873.43	872.422	1	872.424	EQGVPISSG
	KRFT_COLLI	Feather keratin B-4 OS=Columba livia OX=8932 PE=1 SV=1	903.438	902.431	1	902.434	SEQGVPISS
	KRFT_COLLI	Feather keratin B-4 OS=Columba livia OX=8932 PE=1 SV=1	960.454	959.447	1	959.456	SEQGVPISSG
	KRFT_COLLI	Feather keratin B-4 OS=Columba livia OX=8932 PE=1 SV=1	1007.48	1006.47	1	1006.49	TAVGSTSAAVGS
	KRFT_COLLI	Feather keratin B-4 OS=Columba livia OX=8932 PE=1 SV=1	582.777	1163.54	2	1163.55	SEQGVPISSGGF
	KRFT_LARNO	Feather keratin OS=Larus novaehollandiae OX=2547444 PE=1 SV=1	711.345	710.338	1	710.339	FGGGFGLG
	KRFT_LARNO	Feather keratin OS=Larus novaehollandiae OX=2547444 PE=1 SV=1	729.449	728.442	1	728.407	QPSTVVV
	KRFT_LARNO	Feather keratin OS=Larus novaehollandiae OX=2547444 PE=1 SV=1	743.428	742.421	1	742.423	VVIQPST
	KRFT_LARNO	Feather keratin OS=Larus novaehollandiae OX=2547444 PE=1 SV=1	862.263	861.255	1	861.336	DLCGPCGPT
	KRFT_LARNO	Feather keratin OS=Larus novaehollandiae OX=2547444 PE=1 SV=1	434.22	866.425	2	866.396	GLGGLGCFSG
	KRFT_LARNO	Feather keratin OS=Larus novaehollandiae OX=2547444 PE=1 SV=1	893.359	892.352	1	892.429	SFPQSTAVG
	KRFT_LARNO	Feather keratin OS=Larus novaehollandiae OX=2547444 PE=1 SV=1	478.78	955.545	2	955.545	ASRVVIQPS
	KRFT_LARNO	Feather keratin OS=Larus novaehollandiae OX=2547444 PE=1 SV=1	979.482	978.475	1	978.502	ILSSFPQST
	KRFT_LARNO	Feather keratin OS=Larus novaehollandiae OX=2547444 PE=1 SV=1	995.611	994.604	1	994.606	TVVVTLPGPI
	KRFT_LARNO	Feather keratin OS=Larus novaehollandiae OX=2547444 PE=1 SV=1	998.474	997.467	1	997.556	EASRVVIQP
	KRFT_LARNO	Feather keratin OS=Larus novaehollandiae OX=2547444 PE=1 SV=1	516.811	1031.61	2	1031.53	GPILSSFPQS
	KRFT_LARNO	Feather keratin OS=Larus novaehollandiae OX=2547444 PE=1 SV=1	1072.48	1071.47	1	1071.47	DLCGPCGPTPL
	KRFT_LARNO	Feather keratin OS=Larus novaehollandiae OX=2547444 PE=1 SV=1	1108.69	1107.68	1	1107.69	TVVVTLPGPIL
	KRFT_LARNO	Feather keratin OS=Larus novaehollandiae OX=2547444 PE=1 SV=1	1149.54	1148.53	1	1148.61	ILSSFPQSTAV
	KRFT_LARNO	Feather keratin OS=Larus novaehollandiae OX=2547444 PE=1 SV=1	1195.69	1194.69	1	1194.72	TVVVTLPGPILS
	KRFT_LARNO	Feather keratin OS=Larus novaehollandiae OX=2547444 PE=1 SV=1	598.365	1194.72	2	1194.72	STVVVTLPGPIL
	KRFT_LARNO	Feather keratin OS=Larus novaehollandiae OX=2547444 PE=1 SV=1	618.814	1235.61	2	1235.62	GLGGLGCFSGRRG
	KRFT_LARNO	Feather keratin OS=Larus novaehollandiae OX=2547444 PE=1 SV=1	1248.73	1247.72	1	1247.6	GGSASSSVGNELLA
	KRFT_LARNO	Feather keratin OS=Larus novaehollandiae OX=2547444 PE=1 SV=1	641.883	1281.75	2	1281.75	TVVVTLPGPILSS
	KRFT_LARNO	Feather keratin OS=Larus novaehollandiae OX=2547444 PE=1 SV=1	641.883	1281.75	2	1281.75	STVVVTLPGPILS
	KRFT_LARNO	Feather keratin OS=Larus novaehollandiae OX=2547444 PE=1 SV=1	646.876	1291.74	2	1291.78	PSTVVVTLPGPIL
	KRFT_LARNO	Feather keratin OS=Larus novaehollandiae OX=2547444 PE=1 SV=1	690.41	1378.81	2	1378.81	PSTVVVTLPGPILS
[truncated: 10,562 more rows]

## Sheet: MWA
	Table S1. Peptides identified by LC-MS/MS in the samples C, MWC, A, and MWA
[truncated: 13,158 more rows]
